# Supplementary material for: Visualizing genomic evolution in Caenorhabditis through WormSynteny
Source: BMC Genomics. 2024 Oct 28;25:1009. doi: 10.1186/s12864-024-10919-6 (PMC11520455; doi:10.1186/s12864-024-10919-6)
Supplement: Supplementary file 1 — Supplementary Material 1 [file 12864_2024_10919_MOESM1_ESM.xlsx]

## Sheet: Table S1
GenomeName	ParentName	BranchLength	GenomeLength	ParentLength	Subtitutions	Transitions	Transversions	Matches	GapInsertions	GapInsertedBases	GapDeletions	GapDeletedBases	Insertions	InsertionBases	Deletions	DeletionBases	Inversions	InvertedBases	Duplications	DuplicatedBases	Transpositions	TranspositionBases	Other
A4	A3	0.025392	45063566	40446828	2510261	1064980	1444272	37554371	117277	507807	94155	866024	16617	3909480	1744	106109	29	24219	36919	1190592	857	554694	0
A6	A5	0.0202954	47406116	43955304	1311342	621327	683223	41280645	164971	730261	148584	1055511	19190	3287973	1541	148381	25	27861	20732	668311	788	302441	2818
A5	A3	0.0192056	43955304	40446828	915244	410405	482642	39524454	107009	482909	63120	336550	16323	2643990	932	48097	42	40145	15986	552794	643	267960	3367
A8	A6	0.029186	51998621	47406116	3164210	1576894	1584750	41579782	308063	1362208	337129	2284671	27977	5091834	7406	379552	22	10656	37410	1212143	1266	593341	0
A3	A1	0.0417637	40446828	31931082	1348850	706370	641363	30661628	302279	1560949	73616	398340	38286	6106876	1070	52200	6	2101	18652	681538	415	87445	0
A7	A6	0.0760313	89123744	47406116	8255538	3805748	4255272	42363858	401415	1904951	211989	1143276	75012	27922029	4024	191539	18	3573	168975	5286853	1144	101032	0
A9	A8	0.0721951	85197182	51998621	3696261	1877554	1812690	46320113	461266	2118593	374889	2650203	68202	26462997	3852	255259	21	4956	71916	2406213	982	135607	0
A2	A1	0.0677077	47520436	31931082	6185059	2980715	3178289	26662123	270274	1303001	92854	557363	40243	11532428	1518	68503	14	2720	56167	1771945	622	151122	0
A1	A0	0.204595	31931082	18899739	2587445	1166180	1414961	16354927	134025	658644	16396	154973	29453	10362277	461	44080	3	879	14685	564748	147	23623	0
caenorhabditis_becei	A2	0.0826785	87867412	47520436	4265152	1808273	1678343	45566808	412886	1908963	264077	1496727	61134	30138360	2608	217339	10	1661	141865	5010669	911	137981	0
caenorhabditis_bovis	A0	0.204595	62726283	18899739	2716427	1228390	1488037	18505038	148503	724742	2201	13433	60262	38818401	42	2335	1	129	59530	2468454	156	33141	0
caenorhabditis_briggsae	A9	0.0301551	108384165	85197182	3664588	1526224	1246124	85340064	441460	1902637	317429	2122255	62692	14704184	3961	332988	124	57231	139263	8191124	1963	401090	0
caenorhabditis_elegans	A4	0.102282	100286401	45063566	5001866	2460252	2541614	41168404	367522	1704345	371218	2640634	90750	47104806	4031	312083	10	502	235270	6347026	750	89331	0
caenorhabditis_inopinata	A4	0.139818	122994328	45063566	7744304	3595392	3938105	38368225	323333	1534715	533237	4219933	91384	67996681	4617	392341	5	4049	177694	7889115	484	74104	0
caenorhabditis_latens	A7	0.0784396	117124750	89123744	15168273	4517531	4133718	82075259	394273	1713886	199871	1440613	54823	12117930	3861	338639	92	37851	303571	14038967	2782	567821	0
caenorhabditis_nigoni	A9	0.0418542	129488540	85197182	11169286	5830683	5317780	89848480	530655	2114199	171792	947932	71938	21361321	3731	502357	114	34404	492444	18799080	2717	343553	0
caenorhabditis_panamensis	A2	0.08681	79045575	47520436	8854807	4107959	4304507	39765996	463008	2343348	268018	1756089	59021	23726070	3238	295992	13	3059	122724	4392376	975	191421	0
caenorhabditis_remanei	A7	0.0354268	130480874	89123744	3842069	1995547	1844069	101540564	429554	1897328	208711	1981979	71734	18656799	2749	433780	91	39507	445550	21955908	2771	367829	0
caenorhabditis_tribulationis	A8	0.0941337	101228815	51998621	9336020	4528705	4793213	45866112	454931	2116481	345575	2480630	74927	36946852	3145	178361	24	2922	203626	7158302	1174	121460	0
caenorhabditis_tropicalis	A5	0.148186	79321433	43955304	10195079	4580500	4670905	33036361	414693	1973346	420834	2734943	64042	28175326	15812	814208	10	2771	152035	5037584	881	171646	0
Total		1.60075	1601591455	1003085236	111932081	50389629	51453877	943383212	6647397	30563313	4515695	31282079	1094010	437066614	70343	5114143	674	301196	2915014	115623742	22428	4716642	0
Average		0.0800375	80079572	50154261	5596604	2519481	2572693	47169160	332369	1528165	225784	1564103	54700	21853330	3517	255707	33	15059	145750	5781187	1121	235832	0
