# Supplementary material for: Visualizing genomic evolution in Caenorhabditis through WormSynteny
Source: BMC Genomics. 2024 Oct 28;25:1009. doi: 10.1186/s12864-024-10919-6 (PMC11520455; doi:10.1186/s12864-024-10919-6)
Supplement: Supplementary file 2 — Supplementary Material 2 [file 12864_2024_10919_MOESM2_ESM.xlsx]

## Sheet: Table S2
	gene_id	gene_name	seqnames	start	end	width	strand	Orthogroup	Synteny_orthologue_state	C. bovis gene_id	C. becei gene_id	C. panamensis gene_id	C. inopinata gene_id	C. tropicalis gene_id	C. remanei gene_id	C. latens gene_id	C. tribulationis gene_id	C. briggsae gene_id	C. nigoni gene_id	C. bovis exons_number	C. becei exons_number	C. panamensis exons_number	C. inopinata exons_number	C. elegans exons_number	C. tropicalis exons_number	C. remanei exons_number	C. latens exons_number	C. tribulationis exons_number	C. briggsae exons_number	C. nigoni exons_number	C. bovis introns_length	C. becei introns_length	C. panamensis introns_length	C. inopinata introns_length	C. elegans introns_length	C. tropicalis introns_length	C. remanei introns_length	C. latens introns_length	C. tribulationis introns_length	C. briggsae introns_length	C. nigoni introns_length
1	WBGene00000002	aat-1	IV	9599178	9601695	2518	-	OG0009988	same_OG_in_all_species	CBOVI.g8641	CSP29.g8095	CSP28.g21159	Sp34_40340700	Csp11.Scaffold629.g8220	GCK72_013471	FL83_11900	CSP40.g22231	WBGene00039142	Cnig_chr_IV.g13239	11	9	9	8	8	7	8	8	8	8	8	467	1763	2321	3591	1039	780	1026	1021	2014	2457	2192
2	WBGene00000004	aat-3	X	2552260	2557736	5477	+	OG0006424	same_OG_in_all_species	CBOVI.g3425	CSP29.g15713	CSP28.g18880	Sp34_X0099800	Csp11.Scaffold582.g4630	GCK72_023890	FL83_01007	CSP40.g12519	WBGene00025215	Cnig_chr_X.g23032	12	8	8	11	23	9	10	10	10	10	9	546	2659	441	880	3890	528	607	612	603	1461	927
3	WBGene00000006	aat-5	I	2571740	2576020	4281	-	OG0009132	same_OG_in_all_species	CBOVI.g10484	CSP29.g4865	CSP28.g7900	Sp34_10138500	Csp11.Scaffold630.g17004	GCK72_000943	FL83_17284	CSP40.g10825	WBGene00026891	Cni-aat-5	13	22	22	11	10	21	10	10	22	10	20	672	584	578	2341	2670	500	1374	1813	515	1046	678
4	WBGene00000008	aat-7	II	1386870	1391639	4770	+	OG0006477	same_OG_in_all_species	CBOVI.g7003	CSP29.g1582	CSP28.g15630	Sp34_20016100	Csp11.Scaffold629.g9042	GCK72_008074	FL83_14403	CSP40.g6916	WBGene00029323	Cni-aat-7	18	5	4	9	9	9	11	8	20	9	9	535	435	1036	2941	3270	873	2289	503	7347	1919	1444
5	WBGene00000020	abt-2	I	2255921	2272866	16946	-	OG0008728	same_OG_in_all_species	CBOVI.g10512	CSP29.g3093	CSP28.g7704	Sp34_10223400	Csp11.Scaffold80.g498	GCK72_000798	FL83_18554	CSP40.g19759	WBGene00026658	Cni-abt-2	77	61	25	40	66	35	37	68	27	33	65	3221	3095	1340	12749	11051	2142	11747	9158	2148	2997	2580
6	WBGene00000033	abu-10	X	3798182	3799741	1560	+	OG0009038	same_OG_in_all_species	CBOVI.g2429	CSP29.g452	CSP28.g10420	Sp34_X0264900	Csp11.Scaffold630.g18228	GCK72_024161	FL83_00772	CSP40.g22452	WBGene00034839	Cni-abu-10	18	9	5	7	7	11	9	10	7	7	7	925	144	193	493	435	295	392	524	289	412	287
7	WBGene00000034	abu-11	II	192509	194558	2050	-	OG0006703	same_OG_in_all_species	CBOVI.g6972	CSP29.g1672	CSP28.g18350	Sp34_20003300	Csp11.Scaffold605.g5593	GCK72_007818	FL83_24347	CSP40.g22526	WBGene00029148	Cni-abu-11	2	3	3	5	4	5	3	2	4	4	4	163	90	167	674	865	340	1725	1004	572	417	287
8	WBGene00000035	ace-1	X	16367293	16373789	6497	+	OG0009077	same_OG_in_all_species	CBOVI.g3881	CSP29.g4676	CSP28.g16170	Sp34_X0042100	Csp11.Scaffold629.g13349	GCK72_023173	FL83_02372	CSP40.g10958	WBGene00036330	Cni-ace-1	14	9	8	10	10	10	10	10	10	10	10	1234	370	408	2906	4637	498	590	591	1048	1239	688
9	WBGene00000036	ace-2	I	3301368	3307935	6568	-	OG0007064	same_OG_in_all_species	CBOVI.g10228	CSP29.g1797	CSP28.g21910	Sp34_10173600	Csp11.Scaffold627.g6816	GCK72_002109	FL83_13917	CSP40.g23526	WBGene00035335	Cni-ace-2	13	9	9	9	18	9	10	9	9	9	8	1678	355	645	2864	4681	368	2098	460	930	2039	1477
10	WBGene00000037	ace-3	II	14205635	14210214	4580	+	OG0005667	same_OG_in_all_species	CBOVI.g7129	CSP29.g12384	CSP28.g5656	Sp34_20323800	Csp11.Scaffold629.g9755	GCK72_005283	FL83_10457	CSP40.g6312	WBGene00025806	Cnig_chr_II.g5947	25	8	8	9	8	37	9	24	22	7	7	3810	318	751	764	2759	8223	571	5024	5654	2652	1617
11	WBGene00000039	acn-1	X	5092481	5097067	4587	-	OG0006361	same_OG_in_all_species	CBOVI.g3582	CSP29.g15574	CSP28.g19019	Sp34_X0245300	Csp11.Scaffold567.g4171	GCK72_024363	FL83_00566	CSP40.g19118	WBGene00035046	Cni-acn-1	17	11	11	12	11	23	12	12	11	11	11	1740	706	748	965	1869	756	810	833	825	1292	953
12	WBGene00000040	aco-1	X	11339874	11343327	3454	+	OG0006483	same_OG_in_all_species	CBOVI.g2580	CSP29.g15830	CSP28.g18760	Sp34_X0087400	Csp11.Scaffold31.g129	GCK72_023778	FL83_01132	CSP40.g12632	WBGene00037008	Cni-aco-1	16	8	8	9	8	8	8	8	7	7	9	1884	466	462	1688	793	438	473	600	421	1183	1302
13	WBGene00000042	acr-2	X	6702549	6709308	6760	+	OG0008612	same_OG_in_all_species	CBOVI.g3234	CSP29.g2730	CSP28.g17480	Sp34_X0193210	Csp11.Scaffold10.g42	GCK72_024632	FL83_00304	CSP40.g18762	WBGene00032130	Cni-acr-2	44	12	12	13	13	10	12	23	12	12	12	4462	2838	3206	3460	5035	406	3142	4838	3424	3433	3343
14	WBGene00000044	acr-5	III	6509445	6514773	5329	-	OG0006619	same_OG_in_all_species	CBOVI.g5349	CSP29.g16229	CSP28.g21018	Sp34_30175600	Csp11.Scaffold454.g1339	GCK72_011652	FL83_08984	CSP40.g13923	WBGene00032847	Cni-acr-5	16	13	13	13	13	3	12	12	13	26	13	3560	2674	1845	10956	3627	1173	4507	3258	5357	6486	7000
15	WBGene00000045	acr-6	I	4359207	4362548	3342	+	OG0007839	same_OG_in_all_species	CBOVI.g9617	CSP29.g21421	CSP28.g20549	Sp34_10347801	Csp11.Scaffold456.g1364	GCK72_002285	FL83_18830	CSP40.g21035	WBGene00042167	Cni-acr-6	57	13	11	12	14	6	13	13	10	14	17	1683	515	1595	6412	1689	260	712	844	1475	1601	1478
16	WBGene00000047	acr-8	X	10412725	10416661	3937	+	OG0006564	same_OG_in_all_species	CBOVI.g3004	CSP29.g16021	CSP28.g11936	Sp34_X0071520	Csp11.Scaffold629.g13743	GCK72_023577	FL83_01328	CSP40.g20287	WBGene00036931	Cni-acr-8	28	13	12	12	24	10	12	12	20	11	33	1326	1280	1213	2262	2616	872	1645	1816	3817	3082	2840
17	WBGene00000048	acr-9	X	13642313	13646898	4586	-	OG0006790	same_OG_in_all_species	CBOVI.g3622	CSP29.g1701	CSP28.g18028	Sp34_X0123300	Csp11.Scaffold630.g22049	GCK72_025747	FL83_01584	CSP40.g17491	WBGene00029459	Cni-acr-9	12	14	12	13	13	21	12	12	13	12	22	1012	1121	883	3025	2984	731	864	983	1562	2427	2531
18	WBGene00000049	acr-10	X	4022267	4025641	3375	+	OG0009101	same_OG_in_all_species	CBOVI.g11791	CSP29.g480	CSP28.g16690	Sp34_X0262200	Csp11.Scaffold630.g18264	GCK72_024188	FL83_00741	CSP40.g20954	WBGene00034869	Cni-acr-10	14	9	11	11	11	15	11	11	8	11	22	1595	367	437	934	1704	267	465	472	523	965	700
19	WBGene00000051	acr-12	X	13532853	13536459	3607	+	OG0009175	same_OG_in_all_species	CBOVI.g2939	CSP29.g5226	CSP28.g18220	Sp34_X0126010	Csp11.Scaffold630.g22070	GCK72_025727	FL83_01604	CSP40.g3942	WBGene00029484	Cni-acr-12	12	12	11	12	23	10	12	11	12	12	12	1813	712	1053	1163	2094	813	867	737	1220	1647	1226
20	WBGene00000053	acr-14	II	8174937	8177195	2259	-	OG0009440	same_OG_in_all_species	CBOVI.g6368	CSP29.g6427	CSP28.g12817	Sp34_20154320	Csp11.Scaffold630.g18519	GCK72_005080	FL83_08771	CSP40.g19261	WBGene00024072	Cni-acr-14	14	9	8	12	12	6	10	21	8	13	26	2465	448	983	1938	759	2926	1030	3313	743	22726	2567
21	WBGene00000054	acr-15	V	8552695	8555383	2689	+	OG0010371	same_OG_in_all_species	CBOVI.g590	CSP29.g9883	CSP28.g2078	Sp34_50115810	Csp11.Scaffold613.g5952	GCK72_018878	FL83_17006	CSP40.g2821	WBGene00024721	Cnig_chr_V.g16724	12	7	6	8	8	8	6	8	8	8	15	873	1056	1441	2564	1252	858	922	568	1053	1953	2464
22	WBGene00000055	acr-16	V	8561216	8564345	3130	+	OG0010370	same_OG_in_all_species	CBOVI.g589	CSP29.g9882	CSP28.g2077	Sp34_50116010	Csp11.Scaffold613.g5951	GCK72_018879	FL83_17005	CSP40.g2820	WBGene00024720	Cni-acr-16	10	10	9	10	10	9	10	10	9	9	25	725	616	1780	5584	1636	2088	531	650	1604	2660	2409
23	WBGene00000056	acr-17	V	2608652	2615262	6611	+	OG0005120	same_OG_in_all_species	CBOVI.g992	CSP29.g10274	CSP28.g15563	Sp34_50050900	Csp11.Scaffold629.g13928	GCK72_019078	FL83_15237	CSP40.g1867	WBGene00028865	Cni-acr-17	50	12	12	12	24	11	7	12	11	9	9	2845	1623	1549	7502	5066	835	296	3171	1767	2449	1382
24	WBGene00000057	acr-18	V	15551157	15559147	7991	-	OG0005615	same_OG_in_all_species	CBOVI.g736	CSP29.g12103	CSP28.g2762	Sp34_50391600	Csp11.Scaffold629.g8572	GCK72_019612	FL83_19623	CSP40.g5242	WBGene00037983	Cni-acr-18	12	10	9	10	10	17	10	8	21	10	19	1801	2275	2196	5678	6461	944	3716	634	3505	4412	2997
25	WBGene00000059	acr-20	II	14373831	14377896	4066	-	OG0007529	same_OG_in_all_species	CBOVI.g6993	CSP29.g19985	CSP28.g8108	Sp34_20218910	Csp11.Scaffold629.g8698	GCK72_004671	FL83_19696	CSP40.g3755	WBGene00032274	Cni-acr-20	13	10	9	11	25	19	11	5	20	11	22	1370	1488	1234	14264	2398	2204	7792	3448	6941	6428	5241
26	WBGene00000062	acr-23	V	3651656	3659572	7917	-	OG0006954	same_OG_in_all_species	CBOVI.g489	CSP29.g17629	CSP28.g22021	Sp34_50007900	Csp11.Scaffold629.g7614	GCK72_019181	FL83_05394	CSP40.g6338	WBGene00028900	Cni-acr-23	18	18	16	10	18	15	9	9	9	9	18	1992	1174	847	7244	6282	901	1690	1602	3906	2117	1963
27	WBGene00000069	acy-2	V	5976024	5981478	5455	+	OG0007031	same_OG_in_all_species	CBOVI.g2238	CSP29.g17836	CSP28.g18480	Sp34_50204500	Csp11.Scaffold491.g2083	GCK72_017845	FL83_17171	CSP40.g24553	WBGene00030888	Cni-acy-2	42	16	16	17	17	14	16	18	17	17	49	2324	1192	1298	4199	2215	837	1121	2056	1252	1306	1217
28	WBGene00000070	acy-3	III	3774896	3786477	11582	-	OG0006625	same_OG_in_all_species	CBOVI.g4431	CSP29.g16273	CSP28.g22277	Sp34_30227100	Csp11.Scaffold552.g3656	GCK72_009739	FL83_10250	CSP40.g8189	WBGene00030851	Cni-acy-3	18	11	15	13	13	11	13	14	13	13	13	9357	10724	3274	8125	7853	817	5027	4635	4754	6204	5665
29	WBGene00000071	acy-4	V	5624727	5630892	6166	-	OG0006035	same_OG_in_all_species	CBOVI.g1539	CSP29.g14192	CSP28.g15807	Sp34_50198300	Csp11.Scaffold536.g3311	GCK72_017774	FL83_12014	CSP40.g24611	WBGene00030952	Cni-acy-4	34	18	34	19	19	23	14	18	38	19	36	1830	852	818	5036	3205	993	981	1211	987	1412	580
30	WBGene00000072	add-1	X	4854065	4860045	5981	-	OG0006338	same_OG_in_all_species	CBOVI.g13017	CSP29.g15533	CSP28.g19058	Sp34_X0249500	Csp11.Scaffold409.g1009	GCK72_024324	FL83_00603	CSP40.g12397	WBGene00035011	Cni-add-1	16	36	36	16	83	14	17	17	18	52	56	4101	2401	2401	3979	3873	1372	2110	2333	2407	3906	2602
31	WBGene00000073	add-2	V	12009540	12013406	3867	-	OG0010058	same_OG_in_all_species	CBOVI.g2092	CSP29.g843	CSP28.g12036	Sp34_50138700	Csp11.Scaffold629.g10336	GCK72_018162	FL83_10727	CSP40.g14364	WBGene00041723	Cni-add-2	13	4	4	9	13	9	9	9	5	18	9	1174	220	197	5638	2034	618	598	698	580	860	989
32	WBGene00000074	adm-2	X	13687955	13695801	7847	+	OG0006764	same_OG_in_all_species	CBOVI.g3920	CSP29.g1689	CSP28.g18044	Sp34_X0122600	Csp11.Scaffold630.g22045	GCK72_025754	FL83_01577	CSP40.g13304	WBGene00029451	Cni-adm-2	23	14	15	19	38	35	19	19	16	19	56	2620	1659	1480	6259	4984	1110	3853	3000	2886	4080	5075
33	WBGene00000080	adr-2	III	7231039	7232882	1844	-	OG0006258	same_OG_in_all_species	CBOVI.g4219	CSP29.g15356	CSP28.g9503	Sp34_30285210	Csp11.Scaffold630.g19587	GCK72_008630	FL83_21687	CSP40.g1462	WBGene00042332	Cni-adr-2	16	4	5	5	5	12	5	5	5	5	5	516	133	194	714	359	3552	4982	3124	799	2170	217
34	WBGene00000081	ads-1	III	295654	298556	2903	-	OG0008158	same_OG_in_all_species	CBOVI.g4883	CSP29.g22544	CSP28.g18623	Sp34_30326100	Csp11.Scaffold630.g16745	GCK72_011783	FL83_18650	CSP40.g10729	WBGene00035862	Cni-ads-1	11	7	7	8	6	5	5	6	5	6	6	771	3822	2911	466	1112	182	280	427	560	2064	1252
35	WBGene00000082	adt-1	X	12678832	12689279	10448	+	OG0007703	same_OG_in_all_species	CBOVI.g2761	CSP29.g20583	CSP28.g17699	Sp34_X0222000	Csp11.Scaffold630.g18804	GCK72_024964	FL83_03372	CSP40.g12137	WBGene00023580	Cni-adt-1	32	23	24	28	56	52	26	26	52	27	54	2643	2331	2543	5934	6376	4078	3359	3666	3143	7687	4672
36	WBGene00000085	aex-2	X	9650999	9653116	2118	-	OG0010255	same_OG_in_all_species	CBOVI.g11942	CSP29.g9448	CSP28.g21572	Sp34_X0057700	Csp11.Scaffold629.g13480	GCK72_023338	FL83_02203	CSP40.g4735	WBGene00036129	Cni-aex-2	6	6	6	6	6	11	6	5	6	6	6	872	311	316	370	1155	244	322	237	339	1152	836
37	WBGene00000086	aex-3	X	751203	759734	8532	-	OG0007736	same_OG_in_all_species	CBOVI.g3547	CSP29.g20752	CSP28.g13406	Sp34_X0017600	Csp11.Scaffold629.g15636	GCK72_022196	FL83_03210	CSP40.g4245	WBGene00029981	Cni-aex-3	48	21	21	20	40	27	19	19	40	60	20	1749	1518	2107	2219	4378	1612	1928	1279	1665	1870	1174
38	WBGene00000088	aex-5	I	14850052	14855827	5776	-	OG0008987	same_OG_in_all_species	CBOVI.g9401	CSP29.g4260	CSP28.g8241	Sp34_10010700	Csp11.Scaffold572.g4322	GCK72_001452	FL83_23695	CSP40.g9438	WBGene00038888	Cni-aex-5	11	6	9	8	8	6	8	8	6	15	6	1147	233	350	1841	4165	1205	2395	1983	532	8844	3580
39	WBGene00000089	aex-6	I	13543068	13545188	2121	-	OG0007810	same_OG_in_all_species	CBOVI.g12084	CSP29.g21212	CSP28.g18261	Sp34_10014500	Csp11.Scaffold630.g20996	GCK72_003563	FL83_21350	CSP40.g7317	WBGene00029902	Cni-aex-6	14	4	4	5	6	4	4	4	5	10	5	551	539	749	713	1476	1892	1786	1673	1823	3110	2109
40	WBGene00000090	age-1	II	11519328	11527054	7727	-	OG0005679	same_OG_in_all_species	CBOVI.g6966	CSP29.g12405	CSP28.g15713	Sp34_20327500	Csp11.Scaffold473.g1688	GCK72_005324	FL83_14163	CSP40.g17817	WBGene00025837	Cni-age-1	36	10	9	9	11	10	9	9	8	8	16	1121	495	466	1371	4181	224	397	412	526	330	337
41	WBGene00000092	ags-3	X	5289724	5303600	13877	-	OG0008504	same_OG_in_all_species	CBOVI.g3484	CSP29.g2494	CSP28.g10521	Sp34_X0241300	Csp11.Scaffold527.g3100	GCK72_024402	FL83_00531	CSP40.g17680	WBGene00035082	Cni-ags-3	28	14	14	14	68	14	14	14	14	30	33	3886	4789	6981	4773	12264	4886	5322	5397	5438	11134	6463
42	WBGene00000093	agt-1	IV	13368276	13369412	1137	-	OG0009597	same_OG_in_all_species	CBOVI.g8737	CSP29.g7000	CSP28.g13864	Sp34_40137910	Csp11.Scaffold589.g5042	GCK72_014536	FL83_16018	CSP40.g2402	WBGene00024971	Cni-agt-1	4	4	4	4	7	4	4	4	4	4	3	826	136	147	147	612	136	133	136	145	454	101
43	WBGene00000095	aha-1	I	10193925	10196997	3073	-	OG0007847	same_OG_in_all_species	CBOVI.g10548	CSP29.g21444	CSP28.g20573	Sp34_10185000	Csp11.Scaffold629.g11639	GCK72_002318	FL83_18860	CSP40.g21006	WBGene00033201	Cni-aha-1	14	5	5	7	7	7	6	6	6	7	7	978	256	1869	2996	1714	787	309	352	1019	1839	1874
44	WBGene00000097	aip-1	V	14012333	14013644	1312	+	OG0010248	same_OG_in_all_species	CBOVI.g2055	CSP29.g9387	CSP28.g4331	Sp34_50098200	Csp11.Scaffold481.g1853	GCK72_018720	FL83_03683	CSP40.g7597	WBGene00032523	Cni-aip-1	8	6	6	7	6	5	5	5	5	5	5	1200	404	418	2361	764	297	543	661	333	872	342
45	WBGene00000100	ajm-1	X	9082946	9113619	30674	+	OG0009002	same_OG_in_all_species	CBOVI.g2796	CSP29.g4319	CSP28.g3617	Sp34_X0184500	Csp11.Scaffold630.g18736	GCK72_025045	FL83_03462	CSP40.g18018	WBGene00023636	Cnig_chr_X.g25126	98	19	20	29	335	6	29	57	57	28	35	19288	6817	7264	25253	25394	412	19987	19376	22253	26751	2487
46	WBGene00000101	aka-1	II	7472729	7478537	5809	-	OG0010207	same_OG_in_all_species	CBOVI.g12565	CSP29.g9234	CSP28.g12225	Sp34_20254710	Csp11.Scaffold44.g240	GCK72_006518	FL83_09416	CSP40.g18519	WBGene00033885	Cni-aka-1	31	14	12	16	41	33	15	15	15	17	16	2541	676	514	6114	2035	1013	679	682	658	1117	735
47	WBGene00000109	alh-3	IV	11022603	11025870	3268	+	OG0008455	same_OG_in_all_species	CBOVI.g8296	CSP29.g23773	CSP28.g2191	Sp34_40311100	Csp11.Scaffold629.g8009	GCK72_014036	FL83_12841	CSP40.g1437	WBGene00028333	Cni-alh-3	8	7	6	7	7	7	7	7	7	7	7	964	5020	3482	1995	544	349	361	468	281	446	290
48	WBGene00000112	alh-6	II	1306240	1310133	3894	-	OG0006513	same_OG_in_all_species	CBOVI.g6849	CSP29.g1590	CSP28.g15641	Sp34_20015200	Csp11.Scaffold605.g5682	GCK72_008051	FL83_16418	CSP40.g23176	WBGene00029270	Cni-alh-6	9	8	6	8	30	5	7	7	6	6	6	442	623	533	721	2137	413	1449	2175	741	1154	851
49	WBGene00000114	alh-8	II	11729055	11731198	2144	+	OG0007893	same_OG_in_all_species	CBOVI.g6403	CSP29.g21804	CSP28.g17031	Sp34_20312810	Csp11.Scaffold458.g1413	GCK72_005567	FL83_09353	CSP40.g16042	WBGene00026057	Cni-alh-8	16	6	6	6	10	6	6	6	6	6	11	4651	373	365	480	565	363	381	563	401	705	299
50	WBGene00000115	alh-9	III	5856018	5859179	3162	+	OG0006166	same_OG_in_all_species	CBOVI.g4156	CSP29.g15107	CSP28.g9707	Sp34_30140400	Csp11.Scaffold546.g3467	GCK72_010639	FL83_19831	CSP40.g21814	WBGene00030737	Cni-alh-9	5	3	4	4	8	3	4	4	4	5	4	204	101	147	143	1569	92	153	270	144	163	158
51	WBGene00000116	alh-10	X	7140504	7143641	3138	-	OG0008639	same_OG_in_all_species	CBOVI.g2353	CSP29.g2806	CSP28.g20047	Sp34_X0200300	Csp11.Scaffold578.g4497	GCK72_024712	FL83_00233	CSP40.g2190	WBGene00032202	Cni-alh-10	23	9	8	9	9	8	9	9	8	9	9	722	509	316	1020	1749	596	662	694	585	1178	961
52	WBGene00000117	alh-11	III	774321	778871	4551	-	OG0005753	same_OG_in_all_species	CBOVI.g6095	CSP29.g12595	CSP28.g243	Sp34_30330400	Csp11.Scaffold630.g16674	GCK72_011875	FL83_23725	CSP40.g6862	WBGene00035529	Cni-alh-11	18	7	7	17	19	6	6	6	8	12	15	1902	446	567	2513	2490	246	1671	1088	1114	829	738
53	WBGene00000122	aly-3	IV	12123282	12124809	1528	+	OG0009901	same_OG_in_all_species	CBOVI.g11644	CSP29.g7726	CSP28.g11030	Sp34_40238000	Csp11.Scaffold448.g1269	GCK72_014246	FL83_04857	CSP40.g22653	WBGene00028541	Cni-aly-3	7	5	5	5	5	5	5	5	5	5	12	579	592	325	1643	808	514	536	816	466	1280	1089
54	WBGene00000135	amt-3	II	8363172	8369159	5988	-	OG0007913	same_OG_in_all_species	CBOVI.g6299	CSP29.g21840	CSP28.g16991	Sp34_20135200	Csp11.Scaffold630.g22149	GCK72_005007	FL83_08704	CSP40.g19367	WBGene00024055	Cni-amt-3	24	22	19	10	11	10	11	11	10	11	32	1874	935	1013	3804	3927	2811	1090	994	2202	5792	4542
55	WBGene00000145	apc-11	III	4593863	4594424	562	-	OG0006117	same_OG_in_all_species	CBOVI.g8904	CSP29.g14746	CSP28.g21865	Sp34_30069800	Csp11.Scaffold478.g1759	GCK72_010069	FL83_14940	CSP40.g1277	WBGene00037529	Cni-apc-11	3	3	3	3	3	6	2	3	3	3	3	365	201	930	857	157	141	55	241	98	779	92
56	WBGene00000146	ape-1	V	11675938	11685274	9337	+	OG0009861	same_OG_in_all_species	CBOVI.g1821	CSP29.g763	CSP28.g820	Sp34_50151300	Csp11.Scaffold629.g16588	GCK72_018085	FL83_10649	CSP40.g14414	WBGene00041670	Cni-ape-1	11	6	8	8	19	8	7	6	8	8	6	14532	686	5427	6180	7030	6786	1719	1150	5806	6763	765
57	WBGene00000158	apg-1	I	14406028	14417934	11907	+	OG0005891	same_OG_in_all_species	CBOVI.g12223	CSP29.g13426	CSP28.g8322	Sp34_10006600	Csp11.Scaffold630.g19051	GCK72_001478	FL83_09159	CSP40.g4680	WBGene00030486	Cni-apg-1	16	12	11	8	9	7	10	10	20	7	7	2205	545	532	312	9420	264	570	982	710	935	289
58	WBGene00000159	aps-1	V	6017970	6018886	917	+	OG0007017	same_OG_in_all_species	CBOVI.g1081	CSP29.g17806	CSP28.g6317	Sp34_50205400	Csp11.Scaffold491.g2076	GCK72_017854	FL83_17155	CSP40.g24546	WBGene00030881	Cni-aps-1	4	3	3	3	3	3	3	3	3	3	3	136	154	637	1887	446	161	199	207	347	709	237
59	WBGene00000165	aps-3	I	1154514	1156020	1507	-	OG0006683	same_OG_in_all_species	CBOVI.g10188	CSP29.g16632	CSP28.g10033	Sp34_10266500	Csp11.Scaffold629.g16058	GCK72_002002	FL83_16187	CSP40.g7416	WBGene00030288	Cni-aps-3	18	2	2	2	2	2	3	2	2	4	2	4450	62	57	50	931	48	704	50	54	13180	52
60	WBGene00000166	apt-9	X	11068527	11072047	3521	+	OG0006510	same_OG_in_all_species	CBOVI.g2588	CSP29.g15897	CSP28.g14458	Sp34_X0081800	Csp11.Scaffold515.g2644	GCK72_023705	FL83_01198	CSP40.g6501	WBGene00037110	Cni-apt-9	25	13	12	14	13	25	13	13	13	13	13	640	730	1025	2502	1757	1651	887	874	963	2101	1540
61	WBGene00000169	aqp-1	II	7235828	7238349	2522	-	OG0010223	same_OG_in_all_species	CBOVI.g7346	CSP29.g9287	CSP28.g12174	Sp34_20259700	Csp11.Scaffold485.g1930	GCK72_006457	FL83_09478	CSP40.g8359	WBGene00033933	Cni-aqp-1	4	5	4	6	11	6	5	6	6	13	5	681	186	143	2228	1610	1198	374	403	2276	3160	1066
62	WBGene00000172	aqp-4	V	9737556	9739740	2185	+	OG0007187	same_OG_in_all_species	CBOVI.g1090	CSP29.g18354	CSP28.g4811	Sp34_50255500	Csp11.Scaffold630.g17646	GCK72_016965	FL83_09655	CSP40.g23782	WBGene00038598	Cni-aqp-4	8	7	7	7	7	7	7	4	6	6	6	919	414	1239	2324	1366	485	2776	546	1217	1064	1118
63	WBGene00000174	aqp-6	V	10648446	10651997	3552	+	OG0006967	same_OG_in_all_species	CBOVI.g1308	CSP29.g17663	CSP28.g22244	Sp34_50297700	Csp11.Scaffold629.g15541	GCK72_016459	FL83_11811	CSP40.g1516	WBGene00031219	Cni-aqp-6	7	6	11	6	17	6	6	6	6	6	11	1817	1495	1308	4414	2571	1873	3294	3092	2370	2648	2049
64	WBGene00000175	aqp-7	X	3025063	3026974	1912	+	OG0006386	same_OG_in_all_species	CBOVI.g2806	CSP29.g15629	CSP28.g18962	Sp34_X0277800	Csp11.Scaffold629.g16549	GCK72_024016	FL83_00908	CSP40.g19014	WBGene00034718	Cni-aqp-7	7	5	4	6	16	5	5	6	6	5	6	625	189	139	541	1006	183	506	682	568	396	529
65	WBGene00000177	aqp-9	I	9605896	9609047	3152	+	OG0005909	same_OG_in_all_species	CBOVI.g12300	CSP29.g13479	CSP28.g7747	Sp34_10067500	Csp11.Scaffold629.g14678	GCK72_000545	FL83_11622	CSP40.g624	WBGene00026518	Cni-aqp-9	18	6	7	7	16	4	6	6	5	5	5	2246	227	337	1901	2345	516	312	567	394	199	208
66	WBGene00000178	aqp-10	II	9768458	9769847	1390	-	OG0010124	same_OG_in_all_species	CBOVI.g6842	CSP29.g9014	CSP28.g14728	Sp34_20182000	Csp11.Scaffold629.g8936	GCK72_004780	FL83_04750	CSP40.g22861	WBGene00024329	Cni-aqp-10	7	7	7	6	6	5	6	6	6	6	6	687	2404	1788	2892	550	184	258	364	1179	2959	384
67	WBGene00000179	aqp-11	III	13673280	13674739	1460	+	OG0008883	same_OG_in_all_species	CBOVI.g5377	CSP29.g3610	CSP28.g13687	Sp34_30104400	Csp11.Scaffold628.g7222	GCK72_010338	FL83_18182	CSP40.g13221	WBGene00037695	Cni-aqp-11	5	6	5	6	6	5	6	6	6	6	6	301	791	184	642	623	191	337	404	289	603	504
68	WBGene00000180	arc-1	II	9674978	9677210	2233	+	OG0010133	same_OG_in_all_species	CBOVI.g6522	CSP29.g9040	CSP28.g13365	Sp34_20186010	Csp11.Scaffold629.g8835	GCK72_003655	FL83_08485	CSP40.g3195	WBGene00024350	Cni-arc-1	21	8	7	5	5	7	4	31	10	4	4	3068	3833	2567	3697	616	1072	1797	4855	5345	257	174
69	WBGene00000181	ard-1	IV	11131279	11133805	2527	+	OG0005948	same_OG_in_all_species	CBOVI.g11502	CSP29.g13609	CSP28.g2370	Sp34_40314500	Csp11.Scaffold629.g8038	GCK72_014065	FL83_12815	CSP40.g17276	WBGene00028363	Cni-ard-1	5	6	5	7	8	6	6	7	6	6	6	406	3018	1692	1174	1753	346	273	497	263	444	351
70	WBGene00000182	arf-1	III	5714886	5717586	2701	+	OG0006171	same_OG_in_all_species	CBOVI.g4185	CSP29.g15135	CSP28.g9742	Sp34_30136110	Csp11.Scaffold630.g17423	GCK72_010607	FL83_24015	CSP40.g6465	WBGene00030680	Cnig_chr_III.g9409	5	4	4	4	8	4	4	4	3	3	3	195	374	465	282	2158	230	263	916	127	803	123
71	WBGene00000187	arl-1	II	8582000	8583080	1081	+	OG0007940	same_OG_in_all_species	CBOVI.g7025	CSP29.g21906	CSP28.g8981	Sp34_20247320	Csp11.Scaffold562.g3930	GCK72_004931	FL83_04612	CSP40.g12875	WBGene00023932	Cnig_chr_II.g4842	5	3	3	3	3	3	3	2	2	2	4	232	93	91	498	541	88	134	355	394	1400	919
72	WBGene00000189	arl-5	III	9823242	9824132	891	+	OG0006749	same_OG_in_all_species	CBOVI.g4246	CSP29.g16857	CSP28.g9662	Sp34_30202100	Csp11.Scaffold629.g9424	GCK72_009525	FL83_18379	CSP40.g3461	WBGene00031474	Cni-arl-5	5	3	3	5	4	5	5	5	5	5	15	193	93	101	1510	357	191	426	171	186	513	361
73	WBGene00000192	arl-8	IV	14798149	14799227	1079	+	OG0008841	same_OG_in_all_species	CBOVI.g8586	CSP29.g3451	CSP28.g7534	Sp34_40182300	Csp11.Scaffold630.g21262	GCK72_012867	FL83_15904	CSP40.g22213	WBGene00040259	Cni-arl-8	5	3	3	3	3	3	3	3	3	3	3	227	96	97	106	524	102	118	260	873	1577	1831
74	WBGene00000195	arr-1	X	950782	954233	3452	+	OG0009394	same_OG_in_all_species	CBOVI.g11712	CSP29.g6288	CSP28.g13378	Sp34_X0013400	Csp11.Scaffold412.g1092	GCK72_022237	FL83_03175	CSP40.g11226	WBGene00029948	Cni-arr-1	24	10	10	10	10	24	10	10	10	19	10	3002	5818	1221	1882	2147	1750	1678	1771	1197	1016	808
75	WBGene00000196	aars-1	II	11460205	11464497	4293	-	OG0005687	same_OG_in_all_species	CBOVI.g7242	CSP29.g12428	CSP28.g15682	Sp34_20329610	Csp11.Scaffold554.g3711	GCK72_005345	FL83_14182	CSP40.g17797	WBGene00025856	Cni-aars-1	16	11	8	10	9	11	16	10	10	11	10	1580	1221	322	510	1914	470	1378	485	419	928	422
76	WBGene00000197	aars-2	I	3983183	3986581	3399	+	OG0007445	same_OG_in_all_species	CBOVI.g10237	CSP29.g1946	CSP28.g6989	Sp34_10154700	Csp11.Scaffold627.g6673	GCK72_002252	FL83_08256	CSP40.g16397	WBGene00033089	Cni-aars-2	7	7	7	6	12	14	6	6	6	6	13	511	278	277	810	495	628	246	244	239	1115	1852
77	WBGene00000199	arx-1	I	2883549	2893718	10170	-	OG0008437	same_OG_in_all_species	CBOVI.g10664	CSP29.g23657	CSP28.g15420	Sp34_10145400	Csp11.Scaffold627.g6884	GCK72_000870	FL83_24070	CSP40.g17990	WBGene00026942	Cni-arx-1	7	5	4	6	6	7	6	5	7	7	7	412	581	518	1188	8895	369	1083	1100	632	747	484
78	WBGene00000200	arx-2	V	10335463	10338355	2893	-	OG0007075	same_OG_in_all_species	CBOVI.g1797	CSP29.g18007	CSP28.g4420	Sp34_50288100	Csp11.Scaffold502.g2325	GCK72_017531	FL83_22751	CSP40.g2244	WBGene00031147	Cni-arx-2	20	7	6	7	7	7	6	6	7	6	7	1684	488	554	1389	1708	2853	508	521	519	952	553
79	WBGene00000201	arx-3	III	12052424	12058458	6035	-	OG0006143	same_OG_in_all_species	CBOVI.g5098	CSP29.g14897	CSP28.g19693	Sp34_30083400	Csp11.Scaffold571.g4293	GCK72_010178	FL83_15110	CSP40.g20675	WBGene00037640	Cni-arx-3	7	7	5	8	17	8	7	8	8	7	27	932	640	530	6228	4910	673	656	859	589	946	1561
80	WBGene00000204	arx-6	III	4878658	4879643	986	+	OG0005528	same_OG_in_all_species	CBOVI.g6009	CSP29.g11584	CSP28.g19892	Sp34_30058620	Csp11.Scaffold593.g5174	GCK72_009997	FL83_21463	CSP40.g1205	WBGene00037451	Cni-arx-6	3	4	4	4	4	4	4	6	4	8	4	246	541	290	755	479	294	346	1279	293	538	338
81	WBGene00000205	arx-7	I	3069325	3070150	826	-	OG0006862	same_OG_in_all_species	CBOVI.g8984	CSP29.g1740	CSP28.g2960	Sp34_10148300	Csp11.Scaffold627.g6903	GCK72_000901	FL83_17248	CSP40.g10789	WBGene00026926	Cnig_chr_I.g1027	4	3	3	3	3	3	3	3	3	3	6	306	136	734	1870	370	134	351	520	174	806	248
82	WBGene00000211	asm-1	II	6910072	6912659	2588	+	OG0006875	same_OG_in_all_species	CBOVI.g7222	CSP29.g17422	CSP28.g1251	Sp34_20267100	Csp11.Scaffold629.g12112	GCK72_006372	FL83_21605	CSP40.g8439	WBGene00032346	Cni-asm-1	8	8	9	11	11	11	7	10	11	11	11	403	317	773	2799	896	443	296	447	454	2823	2205
83	WBGene00000212	asm-2	X	11321079	11324251	3173	-	OG0006486	same_OG_in_all_species	CBOVI.g3552	CSP29.g15834	CSP28.g18756	Sp34_X0087110	Csp11.Scaffold450.g1288	GCK72_023774	FL83_01135	CSP40.g12636	WBGene00037012	Cni-asm-2	63	24	12	11	11	11	7	19	10	11	22	1721	933	953	968	1319	897	549	3096	706	2125	2002
84	WBGene00000213	asm-3	IV	520214	523809	3596	-	OG0009664	same_OG_in_all_species	CBOVI.g11321	CSP29.g7148	CSP28.g7025	Sp34_40114600	Csp11.Scaffold629.g7573	GCK72_014690	FL83_16349	CSP40.g12951	WBGene00024820	Cni-asm-3	15	12	12	16	25	12	13	13	13	14	13	647	482	490	1856	1829	667	753	748	1424	1186	1128
85	WBGene00000215	asp-2	V	9203077	9204734	1658	+	OG0007105	same_OG_in_all_species	CBOVI.g269	CSP29.g18120	CSP28.g4662	Sp34_50241000	Csp11.Scaffold509.g2510	GCK72_017151	FL83_21374	CSP40.g378	WBGene00038484	Cnig_chr_V.g20143	8	3	3	6	3	2	3	6	3	5	3	327	92	96	3306	371	402	1566	3080	232	321	282
86	WBGene00000216	asp-3	X	6791064	6792709	1646	+	OG0008616	same_OG_in_all_species	CBOVI.g11852	CSP29.g2746	CSP28.g11616	Sp34_X0194200	Csp11.Scaffold320.g799	GCK72_024644	FL83_00293	CSP40.g18775	WBGene00032145	Cni-asp-3	5	4	4	4	4	4	4	4	4	4	4	186	153	145	182	452	166	183	432	179	345	187
87	WBGene00000220	atf-2	II	8751986	8753940	1955	+	OG0007634	same_OG_in_all_species	CBOVI.g6210	CSP29.g20257	CSP28.g17052	Sp34_20315300	Csp11.Scaffold458.g1432	GCK72_005581	FL83_09339	CSP40.g22420	WBGene00026072	Cni-atf-2	5	7	5	6	6	6	6	6	6	6	6	654	288	220	2810	752	403	716	861	973	2859	1204
88	WBGene00000222	atf-6	X	12480948	12484904	3957	+	OG0009020	same_OG_in_all_species	CBOVI.g2775	CSP29.g4419	CSP28.g17762	Sp34_X0224000	Csp11.Scaffold630.g18786	GCK72_024980	FL83_03394	CSP40.g12154	WBGene00023594	Cni-atf-6	14	11	11	10	10	10	10	10	10	9	18	1189	1898	1403	2241	2190	572	1266	1239	1536	2908	1330
89	WBGene00000223	atf-7	III	4491627	4499045	7419	-	OG0006728	same_OG_in_all_species	CBOVI.g5843	CSP29.g16781	CSP28.g9893	Sp34_30073100	Csp11.Scaffold544.g3433	GCK72_010089	FL83_14960	CSP40.g18625	WBGene00037549	Cni-atf-7	8	10	10	6	36	6	6	12	18	6	12	440	265	251	847	5826	3967	1608	1052	511	5736	523
90	WBGene00000224	atgp-1	IV	17269342	17272181	2840	+	OG0008989	same_OG_in_all_species	CBOVI.g7956	CSP29.g4265	CSP28.g9101	Sp34_40210100	Csp11.Scaffold441.g1178	GCK72_012040	FL83_13801	CSP40.g11769	WBGene00023839	Cni-atgp-1	12	5	8	8	13	8	6	6	6	6	6	3116	3530	4509	1890	1001	809	1502	910	674	706	560
91	WBGene00000225	atgp-2	II	14640098	14644083	3986	-	OG0007532	same_OG_in_all_species	CBOVI.g12385	CSP29.g19997	CSP28.g8096	Sp34_20161800	Csp11.Scaffold630.g20213	GCK72_004649	FL83_22561	CSP40.g22810	WBGene00032258	Cni-atgp-2	20	10	10	10	22	9	9	5	10	9	18	1047	761	788	4358	2045	2655	1852	4805	2314	3034	2010
92	WBGene00000230	atp-3	I	5428533	5429908	1376	-	OG0009540	same_OG_in_all_species	CBOVI.g10552	CSP29.g678	CSP28.g1748	Sp34_10242510	Csp11.Scaffold630.g20487	GCK72_002586	FL83_07101	CSP40.g24298	WBGene00033275	Cni-atp-3	3	3	3	3	16	3	5	3	3	3	3	162	416	143	759	692	166	1313	381	156	346	116
93	WBGene00000235	baf-1	III	9467464	9468058	595	+	OG0008780	same_OG_in_all_species	CBOVI.g5742	CSP29.g3275	CSP28.g14099	Sp34_30270400	Csp11.Scaffold630.g18403	GCK72_009432	FL83_07411	CSP40.g3367	WBGene00031563	Cni-baf-1	2	2	2	2	2	2	2	2	2	2	2	47	112	58	741	328	62	52	192	49	559	49
94	WBGene00000236	bag-1	I	6563629	6564451	823	-	OG0010034	same_OG_in_all_species	CBOVI.g9172	CSP29.g8262	CSP28.g6493	Sp34_10332210	Csp11.Scaffold583.g4709	GCK72_002901	FL83_17712	CSP40.g6082	WBGene00033572	Cni-bag-1	4	3	3	3	3	3	3	3	3	3	5	157	920	1373	890	193	120	102	375	94	149	95
95	WBGene00000237	bam-2	I	2949601	2957910	8310	-	OG0006900	same_OG_in_all_species	CBOVI.g9375	CSP29.g1747	CSP28.g2967	Sp34_10146700	Csp11.Scaffold627.g6894	GCK72_000892	FL83_17240	CSP40.g15407	WBGene00026931	Cni-bam-2	8	12	8	13	13	10	12	11	11	12	22	496	505	7624	2710	5289	458	1499	1863	712	3238	2005
96	WBGene00000238	bar-1	X	7166005	7170625	4621	-	OG0008641	same_OG_in_all_species	CBOVI.g2477	CSP29.g2810	CSP28.g20044	Sp34_X0200700	Csp11.Scaffold578.g4493	GCK72_024716	FL83_00229	CSP40.g2194	WBGene00032205	Cni-bar-1	15	16	16	17	17	15	17	16	16	32	48	1306	835	756	1243	2284	899	1088	869	1049	1558	1931
97	WBGene00000240	pah-1	II	8762622	8766997	4376	-	OG0007626	same_OG_in_all_species	CBOVI.g7509	CSP29.g20244	CSP28.g17064	Sp34_20315600	Csp11.Scaffold629.g7713	GCK72_005593	FL83_09326	CSP40.g22409	WBGene00026084	Cni-pah-1	6	8	8	9	18	9	9	9	9	9	9	1149	630	658	1131	2981	889	887	1027	965	1278	1114
98	WBGene00000242	bbs-2	IV	7934033	7937749	3717	+	OG0009702	same_OG_in_all_species	CBOVI.g11665	CSP29.g7241	CSP28.g5625	Sp34_40103810	Csp11.Scaffold629.g12796	GCK72_014806	FL83_16000	CSP40.g6568	WBGene00037270	Cni-bbs-2	14	11	10	11	11	11	11	11	11	11	11	715	624	409	14091	1575	654	1655	1288	1472	1404	1170
99	WBGene00000244	bbs-8	V	6762467	6765072	2606	-	OG0009237	same_OG_in_all_species	CBOVI.g875	CSP29.g5564	CSP28.g8789	Sp34_50220400	Csp11.Scaffold601.g5450	GCK72_017991	FL83_22319	CSP40.g21558	WBGene00038300	Cni-bbs-8	15	7	7	9	9	9	9	9	8	9	18	2276	442	534	1607	1088	532	559	560	512	1071	568
100	WBGene00000245	bca-1	X	6201875	6204746	2872	-	OG0008576	same_OG_in_all_species	CBOVI.g3110	CSP29.g2639	CSP28.g10673	Sp34_X0228600	Csp11.Scaffold626.g6492	GCK72_024535	FL83_00398	CSP40.g15771	WBGene00035244	Cnig_chr_X.g24466	8	8	7	7	7	7	8	8	7	8	17	754	761	615	1579	2282	546	1144	706	870	963	1109
101	WBGene00000246	bcc-1	IV	11086074	11092552	6479	-	OG0008462	same_OG_in_all_species	CBOVI.g8847	CSP29.g23784	CSP28.g2180	Sp34_40313010	Csp11.Scaffold629.g8023	GCK72_014050	FL83_12826	CSP40.g17292	WBGene00028349	Cni-bcc-1	11	12	9	15	15	11	12	14	12	15	20	673	3400	2460	16352	4547	568	702	2161	535	2881	589
102	WBGene00000247	bec-1	IV	5661141	5664425	3285	-	OG0006673	same_OG_in_all_species	CBOVI.g8768	CSP29.g16537	CSP28.g6380	Sp34_40226800	Csp11.Scaffold510.g2530	GCK72_013580	FL83_16219	CSP40.g20338	WBGene00039024	Cni-bec-1	29	6	7	7	9	6	6	6	6	6	6	4929	407	623	4574	2259	481	778	747	918	1563	1192
103	WBGene00000251	bli-1	II	10708960	10712156	3197	+	OG0010174	same_OG_in_all_species	CBOVI.g6936	CSP29.g9157	CSP28.g12303	Sp34_20288200	Csp11.Scaffold618.g6089	GCK72_005472	FL83_17658	CSP40.g17310	WBGene00025971	Cni-bli-1	5	5	5	5	5	5	5	5	5	5	5	178	185	190	352	353	196	204	561	203	378	193
104	WBGene00000254	bli-4	I	6342224	6356680	14457	+	OG0010044	same_OG_in_all_species	CBOVI.g9373	CSP29.g8308	CSP28.g4175	Sp34_10324410	Csp11.Scaffold630.g20369	GCK72_002745	FL83_18977	CSP40.g9409	WBGene00000307	Cni-bli-4	10	14	13	11	144	12	9	9	11	12	8	1358	11179	5754	2394	10759	814	4551	3212	2930	6629	1426
105	WBGene00000263	F23H11.5	III	909957	910590	634	-	OG0008143	same_OG_in_all_species	CBOVI.g4334	CSP29.g22492	CSP28.g18657	Sp34_30333900	Csp11.Scaffold630.g16705	GCK72_011851	FL83_23771	CSP40.g11870	WBGene00035495	Cni-F23H11.5	3	2	2	4	3	3	3	3	3	3	3	430	54	54	567	346	107	668	1047	290	294	119
106	WBGene00000268	bre-3	III	9469900	9485473	15574	-	OG0008779	same_OG_in_all_species	CBOVI.g4713	CSP29.g3272	CSP28.g14096	Sp34_30271100	Csp11.Scaffold630.g18405	GCK72_009434	FL83_07409	CSP40.g3369	WBGene00031561	Cni-bre-3	9	6	5	9	21	6	6	7	6	6	8	2130	764	751	3673	14209	936	869	1316	672	2664	1321
107	WBGene00000270	bre-5	IV	12049850	12051215	1366	-	OG0009890	same_OG_in_all_species	CBOVI.g11521	CSP29.g7701	CSP28.g11006	Sp34_40236100	Csp11.Scaffold629.g11855	GCK72_014224	FL83_04875	CSP40.g17578	WBGene00028523	Cni-bre-5	13	6	6	6	9	3	3	5	6	7	5	662	221	231	1349	400	88	91	179	228	403	359
108	WBGene00000271	brf-1	II	7305858	7308792	2935	+	OG0010219	same_OG_in_all_species	CBOVI.g7176	CSP29.g9271	CSP28.g12188	Sp34_20258000	Csp11.Scaffold526.g3070	GCK72_006472	FL83_09465	CSP40.g8347	WBGene00033945	Cni-brf-1	32	7	5	8	16	8	8	16	9	8	8	4257	292	201	1862	697	464	337	434	372	593	347
109	WBGene00000274	btf-1	II	13200165	13215706	15542	+	OG0005658	same_OG_in_all_species	CBOVI.g12878	CSP29.g12357	CSP28.g5680	Sp34_20322900	Csp11.Scaffold629.g7830	GCK72_005277	FL83_10463	CSP40.g6302	WBGene00025797	Cni-btf-1	27	11	10	15	15	14	15	11	9	11	11	1702	475	434	2229	10595	624	667	1383	380	732	470
110	WBGene00000276	byn-1	III	6932001	6935862	3862	+	OG0008757	same_OG_in_all_species	CBOVI.g6047	CSP29.g320	CSP28.g17290	Sp34_30249400	Csp11.Scaffold629.g14432	GCK72_009952	FL83_18896	CSP40.g2992	WBGene00036401	Cni-byn-1	11	10	9	9	10	11	10	16	10	10	9	595	3688	2804	1374	2515	2488	2737	4956	507	2956	724
111	WBGene00000277	cab-1	X	12199655	12212901	13247	-	OG0009359	same_OG_in_all_species	CBOVI.g3231	CSP29.g6132	CSP28.g15376	Sp34_X0048300	Csp11.Scaffold629.g13238	GCK72_023146	FL83_02400	CSP40.g11704	WBGene00036230	Cni-cab-1	18	7	7	9	14	6	6	6	6	12	6	2646	2541	2706	11858	11972	2526	2975	3650	2954	8785	3082
112	WBGene00000279	cah-1	III	5083206	5085629	2424	-	OG0006108	same_OG_in_all_species	CBOVI.g5330	CSP29.g1466	CSP28.g6679	Sp34_30013800	Csp11.Scaffold629.g14490	GCK72_008308	FL83_06475	CSP40.g10125	WBGene00041439	Cni-cah-1	7	5	5	8	9	4	6	6	12	6	6	313	188	182	4703	1515	172	1464	1509	11204	6017	2583
113	WBGene00000280	cah-2	II	7480751	7483109	2359	-	OG0010205	same_OG_in_all_species	CBOVI.g6818	CSP29.g9231	CSP28.g12228	Sp34_20254300	Csp11.Scaffold629.g11162	GCK72_006522	FL83_09414	CSP40.g18515	WBGene00033874	Cni-cah-2	16	17	14	10	9	18	4	8	6	16	24	5608	4000	2291	4690	1348	2104	2620	3769	5775	4935	4625
114	WBGene00000281	cah-3	X	16487481	16489397	1917	+	OG0009072	same_OG_in_all_species	CBOVI.g3692	CSP29.g4666	CSP28.g16181	Sp34_X0043100	Csp11.Scaffold629.g13339	GCK72_023183	FL83_02362	CSP40.g10949	WBGene00036319	Cni-cah-3	7	4	4	5	4	4	4	4	5	13	9	684	147	149	635	1179	141	159	580	609	5061	461
115	WBGene00000282	cah-4	X	13542574	13544599	2026	+	OG0009176	same_OG_in_all_species	CBOVI.g2941	CSP29.g5228	CSP28.g18222	Sp34_X0125700	Csp11.Scaffold630.g22068	GCK72_025729	FL83_01602	CSP40.g3940	WBGene00029482	Cni-cah-4	9	5	5	7	12	6	6	5	6	12	6	6599	248	204	3992	1182	983	323	1213	1190	1564	877
116	WBGene00000284	cah-6	I	3628246	3631112	2867	+	OG0007255	same_OG_in_all_species	CBOVI.g9301	CSP29.g1857	CSP28.g6879	Sp34_10167100	Csp11.Scaffold627.g6759	GCK72_002168	FL83_08168	CSP40.g16472	WBGene00033006	Cni-cah-6	4	5	4	5	10	4	5	5	5	5	9	421	178	348	586	1910	138	237	226	337	517	188
117	WBGene00000285	cal-1	V	12514835	12517248	2414	-	OG0007238	same_OG_in_all_species	CBOVI.g935	CSP29.g18529	CSP28.g4981	Sp34_50173200	Csp11.Scaffold33.g141	GCK72_018327	FL83_19937	CSP40.g18454	WBGene00041861	Cni-cal-1	3	5	5	2	5	2	2	3	3	3	6	104	939	972	56	1874	68	89	1139	1508	2125	1532
118	WBGene00000287	cal-3	IV	3829493	3835165	5673	-	OG0009805	same_OG_in_all_species	CBOVI.g8160	CSP29.g7467	CSP28.g21778	Sp34_40074500	Csp11.Scaffold629.g14424	GCK72_015073	FL83_20998	CSP40.g14044	WBGene00032016	Cnig_chr_IV.g15188	7	7	7	6	13	13	6	6	3	7	11	4287	1993	1728	5303	4971	2079	2831	2773	471	5799	626
119	WBGene00000289	cam-1	II	9295915	9310304	14390	-	OG0007962	same_OG_in_all_species	CBOVI.g6775	CSP29.g21950	CSP28.g14347	Sp34_20301200	Csp11.Scaffold562.g3936	GCK72_004716	FL83_15836	CSP40.g1687	WBGene00039259	Cni-cam-1	11	8	9	6	27	6	7	4	9	19	7	4112	3040	5715	2805	11606	256	4732	2459	21821	23825	6672
120	WBGene00000292	cap-1	IV	7228422	7230223	1802	-	OG0008062	same_OG_in_all_species	CBOVI.g8808	CSP29.g22278	CSP28.g22182	Sp34_40293500	Csp11.Scaffold630.g21134	GCK72_013892	FL83_20907	CSP40.g18750	WBGene00028193	Cni-cap-1	5	4	5	5	5	4	5	8	4	4	4	374	146	208	1215	956	301	378	1124	223	528	256
121	WBGene00000293	cap-2	II	10869196	10870827	1632	+	OG0010162	same_OG_in_all_species	CBOVI.g6543	CSP29.g9126	CSP28.g1157	Sp34_20340000	Csp11.Scaffold618.g6058	GCK72_005444	FL83_17681	CSP40.g11565	WBGene00025947	Cni-cap-2	8	7	8	8	8	8	8	8	8	8	8	665	2307	558	671	822	344	344	646	354	762	382
122	WBGene00000294	cas-1	X	16807455	16813656	6202	-	OG0009352	same_OG_in_all_species	CBOVI.g3736	CSP29.g6108	CSP28.g15325	Sp34_X0046600	Csp11.Scaffold629.g13263	GCK72_023221	FL83_02323	CSP40.g10903	WBGene00036255	Cni-cas-1	11	7	7	9	14	4	7	8	8	14	7	1275	352	1374	2728	2499	188	437	621	1806	2578	399
123	WBGene00000295	cat-1	X	5705690	5710737	5048	-	OG0008535	same_OG_in_all_species	CBOVI.g2494	CSP29.g2554	CSP28.g10585	Sp34_X0235300	Csp11.Scaffold626.g6586	GCK72_024462	FL83_00472	CSP40.g17627	WBGene00035143	Cni-cat-1	10	11	11	11	22	22	11	11	11	11	11	475	780	807	2515	3389	886	1009	1012	1105	1889	1468
124	WBGene00000296	cat-2	II	257819	261074	3256	+	OG0006924	same_OG_in_all_species	CBOVI.g7163	CSP29.g17521	CSP28.g18304	Sp34_20010810	Csp11.Scaffold605.g5625	GCK72_007931	FL83_12269	CSP40.g22499	WBGene00029201	Cni-cat-2	20	8	7	8	23	8	8	7	8	6	14	679	361	480	2196	1654	775	4584	6866	490	1389	954
125	WBGene00000298	cat-4	V	10564880	10566464	1585	+	OG0007066	same_OG_in_all_species	CBOVI.g956	CSP29.g17980	CSP28.g4445	Sp34_50294900	Csp11.Scaffold629.g15525	GCK72_016435	FL83_11790	CSP40.g1492	WBGene00031200	Cni-cat-4	5	3	3	4	4	4	3	3	4	4	4	337	540	562	746	916	620	435	665	558	732	549
126	WBGene00000301	cav-1	IV	9772510	9773559	1050	+	OG0008037	same_OG_in_all_species	CBOVI.g8436	CSP29.g22199	CSP28.g2644	Sp34_40251800	Csp11.Scaffold630.g20329	GCK72_013263	FL83_23448	CSP40.g13872	WBGene00035367	Cni-cav-1	6	1	1	2	3	6	2	2	2	2	2	103	3	3	394	345	2715	60	154	632	842	739
127	WBGene00000366	cbp-1	III	9766509	9774825	8317	+	OG0006759	same_OG_in_all_species	CBOVI.g4114	CSP29.g16875	CSP28.g9685	Sp34_30200200	Csp11.Scaffold629.g9443	GCK72_009510	FL83_23438	CSP40.g3443	WBGene00031464	Cni-cbp-1	19	20	20	12	48	24	21	11	39	86	26	999	1107	1022	1071	2266	1228	9367	1877	1637	2249	1220
128	WBGene00000367	cca-1	X	7847678	7875954	28277	-	OG0006602	same_OG_in_all_species	CBOVI.g2884	CSP29.g16152	CSP28.g17626	Sp34_X0212210	Csp11.Scaffold630.g18921	GCK72_024862	FL83_00077	CSP40.g8277	WBGene00036666	Cni-cca-1	121	53	52	27	204	64	27	54	81	26	49	6815	3150	3196	4476	22779	4148	4529	4301	4408	18397	5415
129	WBGene00000370	ccg-1	IV	15270160	15275804	5645	-	OG0008146	same_OG_in_all_species	CBOVI.g11221	CSP29.g225	CSP28.g777	Sp34_40282600	Csp11.Scaffold629.g9700	GCK72_012681	FL83_07209	CSP40.g11075	WBGene00034448	Cni-ccg-1	5	3	3	3	3	3	3	3	5	3	6	564	1474	1159	3894	4763	3901	2473	3097	2249	4300	4969
130	WBGene00000376	ccr-4	IV	12361542	12371852	10311	+	OG0009924	same_OG_in_all_species	CBOVI.g11125	CSP29.g7775	CSP28.g11076	Sp34_40242200	Csp11.Scaffold629.g12707	GCK72_014290	FL83_04821	CSP40.g22697	WBGene00026199	Cnig_chr_IV.g14218	18	5	5	8	39	8	5	10	8	8	6	2689	2675	2445	9448	7656	5191	1757	2442	6319	4881	1788
131	WBGene00000377	cct-1	II	8185443	8187601	2159	+	OG0009429	same_OG_in_all_species	CBOVI.g6372	CSP29.g6403	CSP28.g12813	Sp34_20154700	Csp11.Scaffold630.g18485	GCK72_005075	FL83_08768	CSP40.g19272	WBGene00024067	Cni-cct-1	9	7	6	6	5	4	8	5	5	5	5	621	278	235	1686	512	312	2217	442	256	467	187
132	WBGene00000378	cct-2	II	8927741	8929815	2075	+	OG0007611	same_OG_in_all_species	CBOVI.g7353	CSP29.g20212	CSP28.g17099	Sp34_20307510	Csp11.Scaffold630.g20701	GCK72_005626	FL83_09296	CSP40.g22376	WBGene00026114	Cni-cct-2	5	5	4	5	4	4	5	5	5	5	5	198	182	144	195	488	140	187	459	188	575	187
133	WBGene00000380	cct-5	III	4499188	4508114	8927	-	OG0006729	same_OG_in_all_species	CBOVI.g5844	CSP29.g16782	CSP28.g9892	Sp34_30073010	Csp11.Scaffold544.g3432	GCK72_010087	FL83_14959	CSP40.g18626	WBGene00037548	Cni-cct-5	11	7	8	8	8	8	8	4	9	8	28	7619	2741	9848	8175	7301	5629	7609	915	6523	8683	7751
134	WBGene00000381	cct-6	III	5853530	5855687	2158	-	OG0006167	same_OG_in_all_species	CBOVI.g4155	CSP29.g15108	CSP28.g9708	Sp34_30140300	Csp11.Scaffold546.g3466	GCK72_010638	FL83_19830	CSP40.g21816	WBGene00030739	Cni-cct-6	10	6	4	6	18	5	6	6	5	6	6	418	226	141	576	541	183	263	545	184	534	231
135	WBGene00000389	cdc-25.4	II	10188258	10189469	1212	-	OG0005765	same_OG_in_all_species	CBOVI.g7463	CSP29.g12660	CSP28.g312	Sp34_20211400	Csp11.Scaffold563.g3962	GCK72_004319	FL83_05494	CSP40.g6719	WBGene00024207	Cni-cdc-25.4	5	6	5	6	6	4	6	6	6	7	6	191	217	179	935	378	148	1706	1742	602	2622	1478
136	WBGene00000390	cdc-42	II	7616452	7618245	1794	+	OG0010189	same_OG_in_all_species	CBOVI.g12714	CSP29.g9195	CSP28.g12263	Sp34_20250500	Csp11.Scaffold630.g17236	GCK72_006563	FL83_09382	CSP40.g17135	WBGene00033857	Cnig_chr_II.g5392	5	4	4	6	4	4	4	4	4	4	4	2557	204	227	2224	1221	332	349	915	258	1060	326
137	WBGene00000393	cdf-1	X	6499916	6505143	5228	-	OG0008594	same_OG_in_all_species	CBOVI.g2638	CSP29.g2696	CSP28.g17446	Sp34_X0189710	Csp11.Scaffold626.g6423	GCK72_024599	FL83_00339	CSP40.g15708	WBGene00027624	Cni-cdf-1	19	16	15	7	37	7	9	8	15	15	23	4476	1619	1503	1805	3545	1609	4257	2099	1395	2426	1455
138	WBGene00000401	cdh-9	X	16595238	16602232	6995	+	OG0009067	same_OG_in_all_species	CBOVI.g3987	CSP29.g4642	CSP28.g16206	Sp34_X0043900	Csp11.Scaffold629.g13325	GCK72_023191	FL83_02354	CSP40.g10941	WBGene00036312	Cni-cdh-9	32	14	12	14	14	39	14	14	14	12	12	3109	2184	1822	2939	5126	1483	2717	2714	2879	3473	2688
139	WBGene00000405	cdk-1	III	9747472	9748852	1381	+	OG0006762	same_OG_in_all_species	CBOVI.g9470	CSP29.g16882	CSP28.g9692	Sp34_30199410	Csp11.Scaffold629.g9324	GCK72_009501	FL83_23730	CSP40.g3433	WBGene00031495	Cni-cdk-1	17	6	6	5	5	5	5	5	5	5	5	3323	384	230	401	385	184	189	336	227	1092	188
140	WBGene00000407	cdk-5	III	13464687	13466342	1656	-	OG0006152	same_OG_in_all_species	CBOVI.g4136	CSP29.g14952	CSP28.g19730	Sp34_30018700	Csp11.Scaffold84.g533	GCK72_008427	FL83_06210	CSP40.g7865	WBGene00040045	Cni-cdk-5	7	7	6	7	6	6	5	4	7	6	6	433	881	896	838	780	674	871	920	1181	2461	2076
141	WBGene00000408	cdk-7	I	2281503	2291205	9703	-	OG0005903	same_OG_in_all_species	CBOVI.g12295	CSP29.g13465	CSP28.g7726	Sp34_10222300	Csp11.Scaffold598.g5335	GCK72_000776	FL83_23110	CSP40.g19772	WBGene00026646	Cni-cdk-7	5	6	4	12	24	6	7	7	6	8	8	455	588	148	2245	8713	1344	711	452	677	563	1198
142	WBGene00000411	cdl-1	II	10785452	10787272	1821	+	OG0010168	same_OG_in_all_species	CBOVI.g6950	CSP29.g9141	CSP28.g1172	Sp34_20341710	Csp11.Scaffold618.g6077	GCK72_005457	FL83_17670	CSP40.g11552	WBGene00025959	Cni-cdl-1	5	6	5	5	5	6	6	6	4	4	4	194	230	330	716	675	236	389	767	295	701	295
143	WBGene00000413	cdt-1	I	3223160	3228104	4945	-	OG0007042	same_OG_in_all_species	CBOVI.g9414	CSP29.g1787	CSP28.g3354	Sp34_10175000	Csp11.Scaffold627.g6821	GCK72_002099	FL83_13909	CSP40.g23517	WBGene00035345	Cni-cdt-1	10	7	5	5	4	5	5	5	5	5	5	700	289	2919	2184	2893	198	187	187	185	713	292
144	WBGene00000416	ced-2	IV	1597318	1601621	4304	+	OG0006662	same_OG_in_all_species	CBOVI.g7998	CSP29.g16495	CSP28.g705	Sp34_40028200	Csp11.Scaffold629.g10605	GCK72_016339	FL83_19006	CSP40.g4306	WBGene00034318	Cni-ced-2	6	5	4	3	6	4	3	3	4	4	8	918	186	148	99	3467	142	437	491	148	352	142
145	WBGene00000417	ced-3	IV	13198261	13204137	5877	-	OG0009573	same_OG_in_all_species	CBOVI.g8214	CSP29.g6950	CSP28.g13835	Sp34_40143300	Csp11.Scaffold589.g5074	GCK72_014511	FL83_19447	CSP40.g2372	WBGene00024999	Cni-ced-3	11	8	7	8	13	8	8	8	8	8	16	906	448	425	4480	4368	458	845	476	451	1319	462
146	WBGene00000418	ced-4	III	4852325	4855171	2847	+	OG0005536	same_OG_in_all_species	CBOVI.g5111	CSP29.g11622	CSP28.g20382	Sp34_30060600	Csp11.Scaffold593.g5186	GCK72_010010	FL83_21473	CSP40.g1216	WBGene00037464	Cni-ced-4	26	12	14	8	16	8	9	8	16	16	8	1119	2464	313	1060	1132	1287	1035	1925	753	1348	1393
147	WBGene00000419	ced-5	IV	10484110	10492913	8804	+	OG0009777	same_OG_in_all_species	CBOVI.g10907	CSP29.g7417	CSP28.g21728	Sp34_40076600	Csp11.Scaffold629.g15137	GCK72_015006	FL83_18232	CSP40.g14121	WBGene00030152	Cni-ced-5	37	20	17	19	19	15	15	15	16	15	15	3728	1124	858	1615	3593	1367	994	1093	2653	2404	2150
148	WBGene00000420	ced-6	III	5595771	5598061	2291	+	OG0006183	same_OG_in_all_species	CBOVI.g4345	CSP29.g15163	CSP28.g9605	Sp34_30132400	Csp11.Scaffold626.g6363	GCK72_010576	FL83_18524	CSP40.g19698	WBGene00030653	Cni-ced-6	5	5	5	5	5	14	5	5	5	5	10	378	188	187	803	815	193	208	226	879	676	737
149	WBGene00000423	ced-9	III	10335172	10337522	2351	+	OG0006220	same_OG_in_all_species	CBOVI.g4300	CSP29.g15259	CSP28.g9521	Sp34_30120910	Csp11.Scaffold628.g7399	GCK72_010490	FL83_13489	CSP40.g469	WBGene00042676	Cni-ced-9	4	4	4	5	4	8	4	4	4	4	4	266	344	588	441	1511	395	333	1747	324	985	468
150	WBGene00000426	ced-12	I	10222881	10227009	4129	-	OG0007849	same_OG_in_all_species	CBOVI.g10539	CSP29.g21446	CSP28.g20571	Sp34_10184920	Csp11.Scaffold629.g11641	GCK72_002316	FL83_18858	CSP40.g21008	WBGene00033199	Cni-ced-12	12	4	4	8	16	15	8	8	8	8	16	1842	277	1066	9588	1915	573	803	805	390	3187	784
151	WBGene00000428	ceh-1	X	4653167	4654157	991	-	OG0006320	same_OG_in_all_species	CBOVI.g3786	CSP29.g15501	CSP28.g19090	Sp34_X0252400	Csp11.Scaffold622.g6280	GCK72_024296	FL83_00632	CSP40.g12432	WBGene00034981	Cni-ceh-1	5	4	4	4	4	4	4	4	4	4	4	2147	139	160	220	478	137	193	216	144	447	163
152	WBGene00000429	ceh-2	I	6046788	6050451	3664	-	OG0006686	same_OG_in_all_species	CBOVI.g9822	CSP29.g16647	CSP28.g10060	Sp34_10266000	Csp11.Scaffold595.g5254	GCK72_001998	FL83_16181	CSP40.g7407	WBGene00039275	Cni-ceh-2	6	5	10	5	5	5	5	5	8	5	8	1692	2782	1271	4622	3037	1700	1626	1659	7327	5188	5051
153	WBGene00000430	ceh-5	I	9727169	9728034	866	+	OG0005920	same_OG_in_all_species	CBOVI.g10300	CSP29.g13517	CSP28.g7784	Sp34_10210300	Csp11.Scaffold629.g15326	GCK72_000598	FL83_20172	CSP40.g20206	WBGene00026594	Cni-ceh-5	3	3	3	3	3	3	3	3	3	3	3	544	93	88	1780	464	87	101	101	91	533	99
154	WBGene00000431	ceh-6	I	8498112	8502604	4493	-	OG0008179	same_OG_in_all_species	CBOVI.g10178	CSP29.g2258	CSP28.g1687	Sp34_10316400	Csp11.Scaffold630.g20425	GCK72_002653	FL83_07034	CSP40.g9361	WBGene00033471	Cni-ceh-6	7	6	6	6	6	6	6	6	6	6	6	1758	5716	10082	3089	3353	1554	2485	2732	2497	2790	2444
155	WBGene00000436	ceh-12	I	5840282	5841940	1659	+	OG0005416	same_OG_in_all_species	CBOVI.g8982	CSP29.g11143	CSP28.g3759	Sp34_10294310	Csp11.Scaffold630.g17090	GCK72_001026	FL83_22736	CSP40.g17019	WBGene00026771	Cnig_chr_I.g1167	3	7	7	4	6	4	4	2	4	4	8	91	181	178	1151	1119	323	1478	242	570	833	980
156	WBGene00000437	ceh-13	III	7555660	7558041	2382	+	OG0008085	same_OG_in_all_species	CBOVI.g5336	CSP29.g22330	CSP28.g12557	Sp34_30048710	Csp11.Scaffold630.g19564	GCK72_009002	FL83_07338	CSP40.g5891	WBGene00030806	Cni-ceh-13	4	3	3	3	3	22	3	3	3	3	3	824	658	1776	4306	1776	7812	2477	2452	2739	3605	2699
157	WBGene00000438	ceh-14	X	7527769	7532732	4964	-	OG0008671	same_OG_in_all_species	CBOVI.g2358	CSP29.g2893	CSP28.g19955	Sp34_X0207000	Csp11.Scaffold629.g12448	GCK72_024797	FL83_00154	CSP40.g20810	WBGene00036585	Cni-ceh-14	24	10	10	10	10	10	9	10	10	10	30	2316	1246	1483	4110	3911	1328	1814	1671	2065	2099	1437
158	WBGene00000439	ceh-16	III	8622735	8626314	3580	+	OG0008878	same_OG_in_all_species	CBOVI.g5443	CSP29.g3591	CSP28.g13723	Sp34_30039500	Csp11.Scaffold630.g18550	GCK72_008165	FL83_19360	CSP40.g16827	WBGene00041370	Cni-ceh-16	4	4	4	4	8	2	4	4	4	4	7	1241	2222	1318	5904	3019	2705	3282	2403	2573	3565	3430
159	WBGene00000441	ceh-18	X	3843367	3857797	14431	-	OG0009054	same_OG_in_all_species	CBOVI.g2484	CSP29.g458	CSP28.g10414	Sp34_X0264200	Csp11.Scaffold630.g18235	GCK72_024169	FL83_00762	CSP40.g22446	WBGene00034846	Cni-ceh-18	33	10	9	9	9	9	7	8	9	7	22	6926	6213	6431	8164	12805	6788	3927	5936	6540	8173	8720
160	WBGene00000443	ceh-20	III	6979884	6981785	1902	+	OG0009420	same_OG_in_all_species	CBOVI.g4681	CSP29.g6379	CSP28.g20652	Sp34_30252500	Csp11.Scaffold629.g14419	GCK72_009939	FL83_18886	CSP40.g3004	WBGene00036414	nigoni.pc_2016.07.11_023.g28416	7	5	5	5	5	4	5	5	5	10	4	1408	2451	1626	299	888	331	261	417	182	490	154
161	WBGene00000445	ceh-22	V	10671918	10675769	3852	+	OG0006956	same_OG_in_all_species	CBOVI.g485	CSP29.g17633	CSP28.g8535	Sp34_50298300	Csp11.Scaffold629.g15535	GCK72_016465	FL83_11817	CSP40.g1522	WBGene00031225	Cni-ceh-22	7	6	6	7	30	6	7	7	7	7	8	1272	1813	1664	2339	2658	668	2776	2492	1472	2652	1970
162	WBGene00000447	ceh-24	V	13813231	13815350	2120	+	OG0007085	same_OG_in_all_species	CBOVI.g2143	CSP29.g18062	CSP28.g4508	Sp34_50168300	Csp11.Scaffold629.g14265	GCK72_018656	FL83_03742	CSP40.g7669	WBGene00032588	Cni-ceh-24	8	8	8	8	8	6	8	8	7	8	7	1456	523	1893	1270	1223	487	551	615	710	464	461
163	WBGene00000448	pros-1	III	8067289	8071463	4175	+	OG0006705	same_OG_in_all_species	CBOVI.g5873	CSP29.g16727	CSP28.g8516	Sp34_30181900	Csp11.Scaffold630.g18622	GCK72_008262	FL83_21291	CSP40.g20024	WBGene00041422	Cni-pros-1	16	9	8	11	10	8	9	8	8	18	26	1784	1136	923	3148	2393	1356	4085	3501	2596	3201	4043
164	WBGene00000449	ceh-27	V	11661549	11665102	3554	-	OG0009822	same_OG_in_all_species	CBOVI.g1824	CSP29.g752	CSP28.g825	Sp34_50151600	Csp11.Scaffold629.g16591	GCK72_018081	FL83_10644	CSP40.g14411	WBGene00041673	Cni-ceh-27	5	5	5	5	13	5	5	5	5	9	5	1512	1154	1413	2146	2765	1748	1677	1677	1468	1940	1713
165	WBGene00000451	ceh-30	X	3063574	3065551	1978	+	OG0006383	same_OG_in_all_species	CBOVI.g2734	CSP29.g15624	CSP28.g18967	Sp34_X0276800	Csp11.Scaffold629.g16544	GCK72_024021	FL83_00903	CSP40.g19009	WBGene00034724	Cni-ceh-30	3	3	3	3	6	3	3	3	3	3	3	648	913	963	940	1267	980	938	947	979	1092	912
166	WBGene00000452	ceh-31	X	3068648	3070422	1775	-	OG0006382	same_OG_in_all_species	CBOVI.g2735	CSP29.g15623	CSP28.g18968	Sp34_X0276700	Csp11.Scaffold629.g16543	GCK72_024022	FL83_00902	CSP40.g19008	WBGene00034725	Cni-ceh-31	3	3	3	3	3	3	3	3	3	3	3	652	633	649	678	995	653	652	653	656	1044	658
167	WBGene00000453	ceh-32	V	11701764	11705400	3637	-	OG0009878	same_OG_in_all_species	CBOVI.g1566	CSP29.g768	CSP28.g815	Sp34_50150600	Csp11.Scaffold512.g2583	GCK72_018090	FL83_10654	CSP40.g14418	WBGene00041666	Cni-ceh-32	6	4	5	5	5	3	5	5	5	5	5	1701	1143	1417	2126	2320	374	1650	1640	1647	2362	1666
168	WBGene00000454	ceh-33	V	5323194	5324666	1473	-	OG0007295	same_OG_in_all_species	CBOVI.g1163	CSP29.g18721	CSP28.g5154	Sp34_50192900	Csp11.Scaffold630.g19830	GCK72_018523	FL83_03871	CSP40.g24410	WBGene00028988	Cni-ceh-33	8	7	7	6	6	6	6	6	6	6	6	797	382	407	1686	690	376	488	474	681	946	713
169	WBGene00000464	ceh-44	III	2530613	2546420	15808	+	OG0008373	same_OG_in_all_species	CBOVI.g5659	CSP29.g23297	CSP28.g20454	Sp34_30214900	Csp11.Scaffold629.g9454	GCK72_009660	FL83_10324	CSP40.g8114	WBGene00031365	Cni-ceh-44	50	41	40	13	35	5	17	18	17	23	40	7205	2912	3256	2849	11348	198	3555	3626	3557	3777	3351
170	WBGene00000467	cep-1	I	8324286	8328859	4574	+	OG0005441	same_OG_in_all_species	CBOVI.g9857	CSP29.g11195	CSP28.g3709	Sp34_10133800	Csp11.Scaffold630.g17033	GCK72_000993	FL83_14307	CSP40.g19861	WBGene00026824	Cni-cep-1	10	14	13	12	29	14	14	14	15	15	15	1569	1984	906	4769	2642	1190	1290	1121	1165	1375	1351
171	WBGene00000469	ces-2	I	14961497	14965361	3865	+	OG0007827	same_OG_in_all_species	CBOVI.g9917	CSP29.g21272	CSP28.g8211	Sp34_10009000	Csp11.Scaffold628.g6957	GCK72_003578	FL83_19305	CSP40.g7336	WBGene00038970	Cni-ces-2	4	3	3	3	3	5	3	3	3	8	8	1744	846	943	3310	3232	2992	2238	1767	2929	2923	2353
172	WBGene00000475	cey-4	III	10866946	10868703	1758	-	OG0008181	same_OG_in_all_species	CBOVI.g4995	CSP29.g22585	CSP28.g18584	Sp34_30110600	Csp11.Scaffold628.g7281	GCK72_010386	FL83_11472	CSP40.g380	WBGene00037745	Cni-cey-4	5	3	3	3	3	3	3	3	3	3	3	200	102	105	120	876	97	93	360	93	187	98
173	WBGene00000476	cfi-1	I	9993906	9999928	6023	-	OG0005931	same_OG_in_all_species	CBOVI.g10271	CSP29.g13545	CSP28.g7820	Sp34_10058700	Csp11.Scaffold629.g10893	GCK72_000661	FL83_17319	CSP40.g20224	WBGene00026568	Cni-cfi-1	10	8	8	8	7	7	9	8	17	16	25	4106	1966	2085	6952	4622	1449	7317	7152	4949	6314	3376
174	WBGene00000477	cft-1	V	5538800	5545789	6990	+	OG0006029	same_OG_in_all_species	CBOVI.g2222	CSP29.g14174	CSP28.g15822	Sp34_50196000	Csp11.Scaffold460.g1459	GCK72_017754	FL83_12030	CSP40.g24635	WBGene00030970	Cni-cft-1	25	23	5	21	20	16	19	19	21	21	21	1369	8304	586	996	3249	1283	1056	1077	890	2829	914
175	WBGene00000478	cfz-2	V	3441504	3444877	3374	-	OG0005102	same_OG_in_all_species	CBOVI.g909	CSP29.g10114	CSP28.g14845	Sp34_50068500	Csp11.Scaffold629.g13065	GCK72_019275	FL83_05320	CSP40.g8968	WBGene00040978	Cni-cfz-2	5	4	4	4	4	3	4	4	4	4	4	194	143	149	955	1640	107	254	289	932	4463	1297
176	WBGene00000483	che-1	I	6517529	6520918	3390	-	OG0009516	same_OG_in_all_species	CBOVI.g10567	CSP29.g6702	CSP28.g496	Sp34_10330100	Csp11.Scaffold583.g4726	GCK72_002838	FL83_16127	CSP40.g6101	WBGene00033589	Cni-che-1	6	4	10	4	11	9	6	6	9	6	5	2073	2137	3092	305	2571	1060	2477	2309	2481	1548	1413
177	WBGene00000484	che-2	X	481450	486504	5055	+	OG0007723	same_OG_in_all_species	CBOVI.g10934	CSP29.g20731	CSP28.g13430	Sp34_X0021300	Csp11.Scaffold630.g18137	GCK72_022157	FL83_03253	CSP40.g23320	WBGene00034384	Cni-che-2	17	12	12	14	14	6	13	12	12	28	14	1134	500	490	4989	2775	392	1955	1262	3256	3533	4815
178	WBGene00000488	che-7	V	7961210	7969207	7998	-	OG0009167	same_OG_in_all_species	CBOVI.g1319	CSP29.g5152	CSP28.g14924	Sp34_50182600	Csp11.Scaffold410.g1039	GCK72_018436	FL83_13975	CSP40.g867	WBGene00030376	Cni-che-7	20	9	10	11	44	10	11	11	11	44	28	3340	1601	5850	1769	6309	1291	5023	2356	5165	13378	3479
179	WBGene00000492	che-13	I	10506998	10515586	8589	-	OG0010311	same_OG_in_all_species	CBOVI.g12212	CSP29.g9655	CSP28.g8352	Sp34_10216200	Csp11.Scaffold547.g3522	GCK72_002388	FL83_05208	CSP40.g15168	WBGene00025314	Cni-che-13	5	6	6	6	15	10	6	7	6	9	5	569	252	747	3711	7257	1588	930	928	511	5111	193
180	WBGene00000493	che-14	I	5746633	5754306	7674	+	OG0005557	same_OG_in_all_species	CBOVI.g10139	CSP29.g11837	CSP28.g13159	Sp34_10276000	Csp11.Scaffold58.g373	GCK72_001950	FL83_18010	CSP40.g785	WBGene00033743	Cni-che-14	15	18	15	17	18	15	18	18	18	17	47	4444	12241	1844	16608	4923	1682	2450	2730	5894	8432	8927
181	WBGene00000497	chs-2	II	196985	211941	14957	+	OG0006699	same_OG_in_all_species	CBOVI.g6971	CSP29.g1670	CSP28.g18352	Sp34_20003200	Csp11.Scaffold605.g5595	GCK72_007820	FL83_05860	CSP40.g22524	WBGene00029146	Cni-chs-2	34	11	11	18	53	36	17	6	12	78	30	4016	936	970	10313	9677	1451	19214	11120	1726	8119	1893
182	WBGene00000500	chn-1	I	6181314	6183856	2543	-	OG0007530	same_OG_in_all_species	CBOVI.g9054	CSP29.g1999	CSP28.g17169	Sp34_10318200	Csp11.Scaffold630.g20407	GCK72_002690	FL83_07001	CSP40.g6122	WBGene00033483	Cni-chn-1	4	7	7	7	7	7	5	5	7	7	7	150	354	1405	547	1745	276	201	352	442	708	344
183	WBGene00000501	cho-1	IV	13209730	13214566	4837	-	OG0009571	same_OG_in_all_species	CBOVI.g8402	CSP29.g6946	CSP28.g13838	Sp34_40142600	Csp11.Scaffold589.g5070	GCK72_014514	FL83_19449	CSP40.g2377	WBGene00024997	Cni-cho-1	11	7	8	9	9	8	9	9	6	20	9	844	308	374	2106	3109	416	434	447	314	1907	1914
184	WBGene00000510	cka-2	X	4286124	4291496	5373	+	OG0006296	same_OG_in_all_species	CBOVI.g3091	CSP29.g15435	CSP28.g19151	Sp34_X0258300	Csp11.Scaffold622.g6213	GCK72_024230	FL83_00700	CSP40.g20985	WBGene00034909	Cni-cka-2	16	9	9	9	25	7	8	9	9	9	16	1569	2621	2435	3314	4086	271	2012	2410	2459	5485	4060
185	WBGene00000515	ckc-1	X	3576606	3578830	2225	+	OG0008969	same_OG_in_all_species	CBOVI.g2527	CSP29.g414	CSP28.g10457	Sp34_X0268500	Csp11.Scaffold630.g18190	GCK72_024126	FL83_00808	CSP40.g22490	WBGene00034801	Cni-ckc-1	9	6	6	7	16	6	7	7	7	7	7	1942	228	230	412	1180	387	633	640	537	1044	866
186	WBGene00000516	cki-1	II	7811240	7812105	866	+	OG0007573	same_OG_in_all_species	CBOVI.g6490	CSP29.g20127	CSP28.g14632	Sp34_20145600	Csp11.Scaffold504.g2400	GCK72_005704	FL83_06947	CSP40.g17094	WBGene00033806	Cni-cki-1	2	2	2	2	2	2	3	2	2	2	2	57	52	52	53	314	51	301	92	54	335	53
187	WBGene00000518	ckk-1	III	5635479	5654564	19086	+	OG0006178	same_OG_in_all_species	CBOVI.g4332	CSP29.g15155	CSP28.g9614	Sp34_30131400	Csp11.Scaffold630.g17436	GCK72_010588	FL83_18510	CSP40.g6484	WBGene00030644	Cni-ckk-1	15	9	9	9	19	8	10	8	11	11	24	5014	3784	5062	7374	17448	647	5660	675	14996	21016	1601
188	WBGene00000523	clc-2	X	7431465	7433535	2071	+	OG0008681	same_OG_in_all_species	CBOVI.g2857	CSP29.g2910	CSP28.g19934	Sp34_X0204900	Csp11.Scaffold629.g12464	GCK72_024773	FL83_00177	CSP40.g21233	WBGene00036566	Cni-clc-2	7	7	7	7	13	7	7	7	7	7	7	681	489	519	588	1315	424	457	478	426	657	411
189	WBGene00000524	clc-3	X	3373236	3374742	1507	-	OG0008486	same_OG_in_all_species	CBOVI.g3177	CSP29.g2450	CSP28.g10488	Sp34_X0272000	Csp11.Scaffold629.g16478	GCK72_024083	FL83_00846	CSP40.g16276	WBGene00034771	Cni-clc-3	7	6	6	6	11	4	6	6	6	6	12	764	243	267	1081	833	187	270	271	326	1231	746
190	WBGene00000526	clc-5	X	7433569	7435736	2168	+	OG0008680	same_OG_in_all_species	CBOVI.g2856	CSP29.g2909	CSP28.g19935	Sp34_X0205000	Csp11.Scaffold629.g12463	GCK72_024774	FL83_00176	CSP40.g21232	WBGene00036567	Cni-clc-5	7	5	5	6	6	6	6	6	6	6	12	489	179	214	444	1325	215	259	261	525	1077	593
191	WBGene00000528	clh-1	II	11846508	11854745	8238	-	OG0005846	same_OG_in_all_species	CBOVI.g6208	CSP29.g13293	CSP28.g11252	Sp34_20317000	Csp11.Scaffold458.g1398	GCK72_005550	FL83_09367	CSP40.g16059	WBGene00026047	Cni-clh-1	41	33	27	18	34	17	17	17	52	34	32	6844	3460	3066	15771	5520	3956	4659	4735	4994	5532	2628
192	WBGene00000529	clh-2	II	11351899	11370316	18418	+	OG0007982	same_OG_in_all_species	CBOVI.g6890	CSP29.g21996	CSP28.g17499	Sp34_20331310	Csp11.Scaffold530.g3152	GCK72_005360	FL83_14198	CSP40.g17778	WBGene00025876	Cni-clh-2	17	16	17	15	47	28	15	15	15	32	48	3297	1014	4982	2375	15786	1347	1273	1471	12723	13333	7873
193	WBGene00000530	clh-3	II	7217943	7225914	7972	-	OG0010225	same_OG_in_all_species	CBOVI.g12567	CSP29.g9290	CSP28.g12171	Sp34_20260200	Csp11.Scaffold485.g1934	GCK72_006454	FL83_09482	CSP40.g8362	WBGene00033929	Cni-clh-3	70	19	19	20	201	21	26	22	19	19	51	8428	3063	3156	8024	4665	3332	5440	4486	3728	4696	6364
194	WBGene00000531	clh-4	X	4094867	4100573	5707	-	OG0009115	same_OG_in_all_species	CBOVI.g11793	CSP29.g482	CSP28.g16688	Sp34_X0261900	Csp11.Scaffold630.g18269	GCK72_024190	FL83_00737	CSP40.g20956	WBGene00034871	Cni-clh-4	25	22	22	18	39	37	19	19	18	19	19	1419	1252	1256	2686	2421	1186	1260	984	1317	2076	1726
195	WBGene00000532	clh-5	II	9094710	9098605	3896	-	OG0007588	same_OG_in_all_species	CBOVI.g7523	CSP29.g20159	CSP28.g17144	Sp34_20303100	Csp11.Scaffold629.g7517	GCK72_005663	FL83_20683	CSP40.g982	WBGene00026154	Cni-clh-5	15	9	8	9	9	10	10	10	9	10	10	1758	381	377	2379	1505	448	434	440	381	1075	429
196	WBGene00000533	clh-6	V	12060234	12063368	3135	-	OG0010061	same_OG_in_all_species	CBOVI.g823	CSP29.g853	CSP28.g12045	Sp34_50137000	Csp11.Scaffold629.g10350	GCK72_018176	FL83_13065	CSP40.g14355	WBGene00041732	Cni-clh-6	19	8	6	10	10	10	8	9	10	8	8	1286	328	235	3061	747	1426	332	380	403	522	356
197	WBGene00000543	clp-2	III	4700325	4704025	3701	-	OG0008386	same_OG_in_all_species	CBOVI.g5132	CSP29.g23322	CSP28.g20424	Sp34_30066810	Csp11.Scaffold478.g1784	GCK72_010048	FL83_22454	CSP40.g1255	WBGene00037505	Cni-clp-2	15	7	7	11	11	8	11	12	11	11	28	957	275	284	2077	1286	372	572	1173	493	628	790
198	WBGene00000550	clu-1	III	9516631	9521460	4830	-	OG0008773	same_OG_in_all_species	CBOVI.g4946	CSP29.g3264	CSP28.g14087	Sp34_30193600	Csp11.Scaffold630.g18380	GCK72_009445	FL83_07396	CSP40.g3378	WBGene00031546	Cni-clu-1	30	8	8	7	7	7	7	7	7	7	7	672	320	324	283	1089	279	304	291	288	980	288
199	WBGene00000552	cmd-1	V	1156271	1158189	1919	+	OG0010075	same_OG_in_all_species	CBOVI.g920	CSP29.g8729	CSP28.g5829	Sp34_50024900	Csp11.Scaffold513.g2585	GCK72_020861	FL83_12681	CSP40.g2030	WBGene00024379	Cni-cmd-1	4	3	3	4	7	4	4	4	4	4	4	367	1253	1703	1347	1472	498	423	1724	679	1882	1955
200	WBGene00000553	cmk-1	IV	1824481	1834247	9767	+	OG0009864	same_OG_in_all_species	CBOVI.g10929	CSP29.g7637	CSP28.g10937	Sp34_40042300	Csp11.Scaffold629.g10714	GCK72_016295	FL83_15674	CSP40.g16205	WBGene00030202	Cni-cmk-1	7	8	8	8	7	10	7	6	6	6	11	2390	2697	2793	9392	8723	6695	6490	2528	7224	8049	5307
201	WBGene00000554	cnb-1	V	11375742	11378006	2265	+	OG0005132	same_OG_in_all_species	CBOVI.g1349	CSP29.g10347	CSP28.g15479	Sp34_50321500	Csp11.Scaffold629.g12662	GCK72_016728	FL83_16721	CSP40.g10108	WBGene00041586	Cni-cnb-1	6	6	6	6	12	6	5	6	6	12	16	469	836	671	863	1707	610	1128	1455	544	1215	536
202	WBGene00000562	cng-1	V	15025731	15031473	5743	-	OG0007013	same_OG_in_all_species	CBOVI.g829	CSP29.g17797	CSP28.g6326	Sp34_50268400	Csp11.Scaffold629.g15855	GCK72_017371	FL83_21994	CSP40.g23724	WBGene00032686	Cni-cng-1	27	11	10	13	24	11	11	11	11	11	23	9941	515	504	5630	3760	571	5016	2976	599	896	899
203	WBGene00000563	cng-3	IV	9477522	9481037	3516	-	OG0009942	same_OG_in_all_species	CBOVI.g11034	CSP29.g7834	CSP28.g19307	Sp34_40343500	Csp11.Scaffold629.g8196	GCK72_013440	FL83_10033	CSP40.g22147	WBGene00045213	Cni-cng-3	13	14	11	12	13	26	12	17	16	14	26	1489	932	1864	9319	1787	3983	2108	3766	9006	3387	3697
204	WBGene00000564	cnk-1	III	10271257	10278579	7323	+	OG0006215	same_OG_in_all_species	CBOVI.g5958	CSP29.g15232	CSP28.g9534	Sp34_30118210	Csp11.Scaffold628.g7411	GCK72_010508	FL83_13504	CSP40.g18059	WBGene00042688	Cni-cnk-1	13	11	12	12	12	12	12	12	11	31	31	807	737	709	4523	4920	619	854	1531	666	1409	684
205	WBGene00000566	cnt-2	III	10655018	10677523	22506	+	OG0006245	same_OG_in_all_species	CBOVI.g4734	CSP29.g15323	CSP28.g9463	Sp34_30128410	Csp11.Scaffold628.g7322	GCK72_010426	FL83_11444	CSP40.g412	WBGene00037782	Cni-cnt-2	11	10	10	11	79	10	9	9	10	9	9	4665	4005	3930	12748	18902	4011	4489	4449	4783	2524	2823
206	WBGene00000567	cnx-1	III	9814364	9817137	2774	-	OG0006750	same_OG_in_all_species	CBOVI.g4248	CSP29.g16859	CSP28.g9664	Sp34_30201900	Csp11.Scaffold629.g9426	GCK72_009523	FL83_18381	CSP40.g3459	WBGene00031476	Cni-cnx-1	7	5	5	6	10	6	6	6	6	6	6	434	562	555	517	917	486	571	763	365	1020	777
207	WBGene00000584	cog-1	II	14902493	14907533	5041	+	OG0010341	same_OG_in_all_species	CBOVI.g12380	CSP29.g9752	CSP28.g14695	Sp34_20058300	Csp11.Scaffold629.g16395	GCK72_006632	FL83_09811	CSP40.g5703	WBGene00039792	Cni-cog-1	4	4	4	5	6	5	5	5	5	5	4	1408	3765	2462	7522	4273	2174	2967	3218	3221	4714	2596
208	WBGene00000591	coh-1	X	7465193	7475018	9826	-	OG0008676	same_OG_in_all_species	CBOVI.g2852	CSP29.g2905	CSP28.g19939	Sp34_X0205500	Csp11.Scaffold629.g12459	GCK72_024778	FL83_00172	CSP40.g21228	WBGene00036571	Cni-coh-1	11	9	9	9	17	8	9	9	9	9	19	5971	5052	4869	11215	8035	4634	5024	5076	5421	7139	6027
209	WBGene00000622	col-45	I	115687	117498	1812	+	OG0008727	same_OG_in_all_species	CBOVI.g9933	CSP29.g3084	CSP28.g15133	Sp34_10225600	Csp11.Scaffold591.g5109	GCK72_000819	FL83_18574	CSP40.g19744	WBGene00026670	Cni-col-45	4	4	3	4	7	4	4	3	4	4	4	143	129	136	644	831	176	328	218	325	288	146
210	WBGene00000623	col-46	I	741878	747213	5336	-	OG0005337	same_OG_in_all_species	CBOVI.g10081	CSP29.g10971	CSP28.g17901	Sp34_10229800	Csp11.Scaffold629.g8573	GCK72_001371	FL83_06320	CSP40.g1610	WBGene00027653	Cni-col-46	4	4	4	4	4	4	4	4	4	4	8	182	219	137	285	4433	1103	240	365	822	1576	1074
211	WBGene00000626	col-49	I	3137185	3138447	1263	+	OG0006825	same_OG_in_all_species	CBOVI.g9000	CSP29.g1721	CSP28.g2919	Sp34_10150400	Csp11.Scaffold627.g6919	GCK72_000920	FL83_17265	CSP40.g10806	WBGene00026909	Cni-col-49	3	2	2	2	2	4	2	2	2	2	2	351	50	52	52	414	50	545	903	50	1975	50
212	WBGene00000631	col-54	I	5842709	5844050	1342	+	OG0005415	same_OG_in_all_species	CBOVI.g9352	CSP29.g11142	CSP28.g3758	Sp34_10294400	Csp11.Scaffold630.g17091	GCK72_001027	FL83_22735	CSP40.g17020	WBGene00026770	Cni-col-54	2	3	3	3	3	4	3	3	3	3	3	57	235	229	168	499	626	317	829	282	316	222
213	WBGene00000636	col-60	I	7105302	7106926	1625	+	OG0005264	same_OG_in_all_species	CBOVI.g8978	CSP29.g10760	CSP28.g13023	Sp34_10082900	Csp11.Scaffold629.g9953	GCK72_000220	FL83_10354	CSP40.g19204	WBGene00039445	Cni-col-60	3	3	3	3	3	6	3	3	3	3	3	86	261	110	984	719	1641	1745	2698	1979	1058	1247
214	WBGene00000657	col-81	II	11012397	11013767	1371	-	OG0010159	same_OG_in_all_species	CBOVI.g6551	CSP29.g9116	CSP28.g1147	Sp34_20339000	Csp11.Scaffold629.g16355	GCK72_005434	FL83_17690	CSP40.g11575	WBGene00025941	Cni-col-81	3	3	3	3	3	3	3	3	3	3	3	114	91	96	561	453	114	97	220	103	209	104
215	WBGene00000661	col-86	II	13096009	13098275	2267	-	OG0005695	no_same_OG_in_all_species	NA	CSP29.g12447	CSP28.g15675	Sp34_20320900	Csp11.Scaffold629.g7851	GCK72_005258	FL83_10480	CSP40.g6280	WBGene00025774	Cni-col-86	NA	3	3	4	5	7	4	4	4	4	4	NA	93	85	184	1298	137	153	151	142	145	140
216	WBGene00000663	col-88	III	41063	41971	909	+	OG0008117	same_OG_in_all_species	CBOVI.g5762	CSP29.g22414	CSP28.g12981	Sp34_30318200	Csp11.Scaffold630.g20300	GCK72_011761	FL83_20260	CSP40.g9790	WBGene00035545	Cni-col-88	2	1	1	2	1	1	1	2	1	1	1	45	3	3	400	3	3	3	621	3	3	3
217	WBGene00000676	col-102	IV	604444	605931	1488	+	OG0009856	no_same_OG_in_all_species	NA	CSP29.g7615	CSP28.g10915	Sp34_40063300	Csp11.Scaffold629.g8828	GCK72_015120	FL83_11683	CSP40.g10517	WBGene00040090	Cni-col-102	NA	2	2	2	2	2	2	2	2	1	1	NA	49	49	55	108	49	47	607	61	3	3
218	WBGene00000678	col-104	IV	1353636	1355305	1670	-	OG0009846	same_OG_in_all_species	CBOVI.g8046	CSP29.g7596	CSP28.g10893	Sp34_40009000	Csp11.Scaffold630.g20893	GCK72_015631	FL83_07857	CSP40.g284	WBGene00035585	Cni-col-104	2	2	2	2	2	2	2	2	2	2	2	52	50	48	209	827	956	1255	1203	164	936	1133
219	WBGene00000685	col-111	IV	4655791	4657974	2184	-	OG0009626	same_OG_in_all_species	CBOVI.g8208	CSP29.g7060	CSP28.g13924	Sp34_40126900	Csp11.Scaffold589.g4982	GCK72_014590	FL83_16067	CSP40.g9991	WBGene00024915	Cni-col-111	3	3	3	3	5	3	3	3	3	4	3	94	90	93	101	1188	100	98	114	94	97	95
220	WBGene00000687	col-113	IV	7150663	7152509	1847	-	OG0007487	same_OG_in_all_species	CBOVI.g10733	CSP29.g19776	CSP28.g2264	Sp34_40291100	Csp11.Scaffold630.g21110	GCK72_013856	FL83_06551	CSP40.g18723	WBGene00028168	Cni-col-113	4	5	4	3	6	5	3	2	6	3	3	223	5356	1456	781	803	217	249	913	261	547	517
221	WBGene00000689	col-115	IV	7988685	7991428	2744	+	OG0009697	same_OG_in_all_species	CBOVI.g10801	CSP29.g7227	CSP28.g5639	Sp34_40105500	Csp11.Scaffold629.g12782	GCK72_014791	FL83_15985	CSP40.g6559	WBGene00037280	Cni-col-115	4	5	5	5	5	5	5	4	4	4	5	479	190	181	2567	1565	198	213	826	491	431	622
222	WBGene00000692	col-118	IV	8848218	8849673	1456	+	OG0009824	same_OG_in_all_species	CBOVI.g7971	CSP29.g7524	CSP28.g10815	Sp34_40057200	Csp11.Scaffold630.g19286	GCK72_015961	FL83_07836	CSP40.g14580	WBGene00033415	Cni-col-118	3	4	4	4	8	2	4	3	4	5	3	96	157	139	545	565	688	1090	969	1745	1831	977
223	WBGene00000705	col-131	IV	13065729	13067300	1572	-	OG0005565	same_OG_in_all_species	CBOVI.g2233	CSP29.g1187	CSP28.g7279	Sp34_50426400	Csp11.Scaffold629.g12015	GCK72_021984	FL83_21566	CSP40.g1937	WBGene00027975	Cni-col-131	4	3	3	4	4	4	4	4	4	4	4	129	91	92	960	648	132	455	264	216	949	205
224	WBGene00000711	col-138	IV	17182884	17183729	846	-	OG0008990	same_OG_in_all_species	CBOVI.g7958	CSP29.g4267	CSP28.g9104	Sp34_40203900	Csp11.Scaffold171.g645	GCK72_012109	FL83_23796	CSP40.g24014	WBGene00023757	Cni-col-138	3	1	1	1	1	1	1	3	1	1	1	94	3	3	3	3	3	3	816	3	3	3
225	WBGene00000738	col-165	X	4353618	4354852	1235	+	OG0006299	same_OG_in_all_species	CBOVI.g3288	CSP29.g15443	CSP28.g19143	Sp34_X0257500	Csp11.Scaffold622.g6222	GCK72_024239	FL83_00691	CSP40.g20997	WBGene00034918	Cni-col-165	3	4	4	4	4	7	4	4	4	3	3	92	140	136	154	230	138	158	214	143	181	92
226	WBGene00000745	col-172	X	6672819	6674423	1605	+	OG0008608	same_OG_in_all_species	CBOVI.g3218	CSP29.g2722	CSP28.g17472	Sp34_X0192600	Csp11.Scaffold626.g6386	GCK72_024625	FL83_00312	CSP40.g18755	WBGene00032124	Cni-col-172	6	6	6	6	12	12	6	6	6	6	6	224	274	285	276	582	247	260	339	244	561	259
227	WBGene00000750	col-177	X	10999663	11001850	2188	-	OG0006519	same_OG_in_all_species	CBOVI.g3745	CSP29.g15911	CSP28.g14444	Sp34_X0080300	Csp11.Scaffold630.g21938	GCK72_023690	FL83_01212	CSP40.g12071	WBGene00037131	Cni-col-177	7	13	7	9	9	14	9	9	9	7	7	564	442	506	749	898	293	464	571	481	1484	1699
228	WBGene00000757	col-184	X	13469455	13470409	955	+	OG0009181	same_OG_in_all_species	CBOVI.g3844	CSP29.g5243	CSP28.g18208	Sp34_X0149400	Csp11.Scaffold630.g22078	GCK72_025713	FL83_01617	CSP40.g3956	WBGene00029499	Cni-col-184	4	1	1	4	4	2	2	2	4	2	2	43	3	3	1603	82	47	54	678	343	186	61
229	WBGene00000761	coq-1	I	5412841	5415629	2789	-	OG0009517	same_OG_in_all_species	CBOVI.g10550	CSP29.g671	CSP28.g1755	Sp34_10243100	Csp11.Scaffold630.g20490	GCK72_002580	FL83_07107	CSP40.g24291	WBGene00033280	Cni-coq-1	10	10	11	11	11	11	8	8	11	10	10	2086	7444	6539	551	1610	533	334	2530	852	1443	502
230	WBGene00000763	coq-3	IV	14793104	14796324	3221	-	OG0008839	same_OG_in_all_species	CBOVI.g8584	CSP29.g3449	CSP28.g7536	Sp34_40182500	Csp11.Scaffold630.g21260	GCK72_012871	FL83_15902	CSP40.g22216	WBGene00040261	Cni-coq-3	6	6	6	5	5	4	4	5	5	8	10	1392	1935	1857	3993	2417	1816	3171	2859	7300	6621	5573
231	WBGene00000766	coq-6	V	9336762	9338858	2097	+	OG0007102	same_OG_in_all_species	CBOVI.g1013	CSP29.g18107	CSP28.g4674	Sp34_50243900	Csp11.Scaffold630.g20602	GCK72_017045	FL83_08520	CSP40.g15967	WBGene00038510	Cni-coq-6	32	10	7	8	8	8	6	6	7	7	7	5102	498	272	1068	744	377	4088	4686	925	2120	1913
232	WBGene00000767	coq-8	III	4863427	4866948	3522	+	OG0005539	same_OG_in_all_species	CBOVI.g5113	CSP29.g11627	CSP28.g20388	Sp34_30060100	Csp11.Scaffold593.g5180	GCK72_010003	FL83_21468	CSP40.g1211	WBGene00037458	Cni-coq-8	40	5	4	7	7	12	12	8	7	7	18	1483	496	137	352	1257	288	1405	980	289	441	813
233	WBGene00000770	cpb-1	III	9322310	9324913	2604	+	OG0010099	same_OG_in_all_species	CBOVI.g10613	CSP29.g8913	CSP28.g1372	Sp34_30266200	Csp11.Scaffold629.g9406	GCK72_009401	FL83_07444	CSP40.g3333	WBGene00031597	Cni-cpb-1	10	5	6	10	7	25	8	8	6	6	6	426	770	254	2542	924	505	375	589	238	907	241
234	WBGene00000771	cpb-2	II	6192784	6195170	2387	+	OG0005716	same_OG_in_all_species	CBOVI.g6331	CSP29.g12502	CSP28.g1388	Sp34_20126710	Csp11.Scaffold629.g16453	GCK72_006323	FL83_13692	CSP40.g8642	WBGene00025614	Cni-cpb-2	6	5	5	5	10	10	7	5	4	9	12	392	184	182	258	677	216	1835	332	151	357	2333
235	WBGene00000773	cpf-1	II	8600449	8602440	1992	-	OG0007943	same_OG_in_all_species	CBOVI.g7019	CSP29.g21910	CSP28.g8977	Sp34_20342800	Csp11.Scaffold562.g3922	GCK72_004920	FL83_04621	CSP40.g12880	WBGene00023924	Cni-cpf-1	9	7	7	6	6	4	6	6	5	12	6	358	523	276	379	702	182	249	323	619	3064	1375
236	WBGene00000775	cpin-1	IV	9450675	9453409	2735	+	OG0009946	same_OG_in_all_species	CBOVI.g11037	CSP29.g7840	CSP28.g19301	Sp34_40344200	Csp11.Scaffold629.g8190	GCK72_013434	FL83_10029	CSP40.g22152	WBGene00040367	Cni-cpin-1	7	5	4	7	14	12	6	7	7	14	14	561	175	153	2247	1463	1290	477	649	2414	2000	2133
237	WBGene00000776	cpl-1	V	16592572	16595346	2775	-	OG0007326	same_OG_in_all_species	CBOVI.g1872	CSP29.g18850	CSP28.g669	Sp34_50340000	Csp11.Scaffold630.g20101	GCK72_020575	FL83_20530	CSP40.g14537	WBGene00041124	Cni-cpl-1	4	5	5	4	6	4	4	4	4	4	4	361	654	703	1440	1764	562	606	770	1163	1334	1212
238	WBGene00000777	cpn-1	I	8636123	8637943	1821	-	OG0008236	same_OG_in_all_species	CBOVI.g9665	CSP29.g2280	CSP28.g1735	Sp34_10313300	Csp11.Scaffold630.g20464	GCK72_002623	FL83_07068	CSP40.g24325	WBGene00033441	Cni-cpn-1	4	4	4	4	6	4	3	3	4	4	4	641	159	193	1872	1245	209	96	271	142	309	142
239	WBGene00000778	cpn-2	II	337782	339250	1469	+	OG0006916	same_OG_in_all_species	CBOVI.g7174	CSP29.g17504	CSP28.g18321	Sp34_20002100	Csp11.Scaffold605.g5606	GCK72_008142	FL83_14341	CSP40.g22512	WBGene00029225	Cni-cpn-2	5	4	4	4	6	4	4	4	4	4	3	1483	132	173	2848	860	137	577	257	144	1152	94
240	WBGene00000779	cpn-3	I	3987940	3988699	760	+	OG0007444	same_OG_in_all_species	CBOVI.g10234	CSP29.g1945	CSP28.g6990	Sp34_10154600	Csp11.Scaffold627.g6674	GCK72_002251	FL83_08255	CSP40.g16398	WBGene00033088	Cni-cpn-3	3	4	4	4	4	4	4	4	4	4	3	98	143	145	251	334	153	161	559	143	461	103
241	WBGene00000780	cpn-4	I	10924240	10925750	1511	-	OG0008245	same_OG_in_all_species	CBOVI.g10369	CSP29.g22831	CSP28.g13250	Sp34_10274500	Csp11.Scaffold630.g17886	GCK72_001689	FL83_14843	CSP40.g22270	WBGene00039390	Cni-cpn-4	3	4	4	5	5	5	5	5	5	5	5	259	877	246	3526	1049	713	690	731	1208	3274	2324
242	WBGene00000784	cpr-4	V	6614674	6615851	1178	+	OG0009204	same_OG_in_all_species	CBOVI.g2285	CSP29.g5480	CSP28.g8713	Sp34_50216800	Csp11.Scaffold601.g5420	GCK72_017963	FL83_10814	CSP40.g11382	WBGene00038270	Cni-cpr-4	3	1	2	4	2	2	2	2	2	2	2	105	3	52	5022	173	48	1144	168	53	332	54
243	WBGene00000786	cpr-6	X	6607207	6609045	1839	+	OG0008602	same_OG_in_all_species	CBOVI.g2467	CSP29.g2712	CSP28.g17461	Sp34_X0191500	Csp11.Scaffold626.g6398	GCK72_024615	FL83_00324	CSP40.g15692	WBGene00032114	Cni-cpr-6	6	10	11	8	8	27	10	10	8	8	8	275	663	1762	903	702	1713	1834	691	497	674	513
244	WBGene00000789	cpz-2	V	13381189	13383077	1889	+	OG0007283	same_OG_in_all_species	CBOVI.g1235	CSP29.g18674	CSP28.g5127	Sp34_50156600	Csp11.Scaffold630.g19780	GCK72_018562	FL83_03839	CSP40.g1967	WBGene00028963	Cni-cpz-2	6	5	6	6	6	5	6	6	6	6	6	266	182	215	316	488	176	240	291	430	323	241
245	WBGene00000792	crb-1	X	17402532	17414014	11483	-	OG0010281	same_OG_in_all_species	CBOVI.g3242	CSP29.g9537	CSP28.g20825	Sp34_X0032400	Csp11.Scaffold629.g13566	GCK72_023420	FL83_19384	CSP40.g12334	WBGene00036025	Cni-crb-1	92	30	28	30	30	54	26	26	28	27	27	2029	2553	1807	4123	6564	1685	1552	1636	2007	4770	4553
246	WBGene00000795	crn-2	V	5594615	5595842	1228	+	OG0006032	same_OG_in_all_species	CBOVI.g2120	CSP29.g14186	CSP28.g15813	Sp34_50197020	Csp11.Scaffold460.g1470	GCK72_017766	FL83_12022	CSP40.g24619	WBGene00030960	Cni-crn-2	7	7	7	6	4	13	7	7	7	7	7	1600	2051	385	588	370	232	289	283	280	270	268
247	WBGene00000799	crn-6	III	9367271	9370381	3111	+	OG0008787	same_OG_in_all_species	CBOVI.g5364	CSP29.g3295	CSP28.g20081	Sp34_30268400	Csp11.Scaffold629.g9382	GCK72_009415	FL83_07429	CSP40.g3347	WBGene00031581	Cni-crn-6	8	9	5	9	19	10	9	9	8	9	8	615	867	219	4785	1947	2198	961	1148	671	1618	1985
248	WBGene00000800	cars-1	I	2623099	2628577	5479	-	OG0006984	same_OG_in_all_species	CBOVI.g12261	CSP29.g1772	CSP28.g3369	Sp34_10139400	Csp11.Scaffold627.g6835	GCK72_002088	FL83_13898	CSP40.g23505	WBGene00026863	Cni-cars-1	17	19	15	8	21	6	9	10	18	6	9	1674	1107	4567	1431	2752	228	431	1125	371	416	416
249	WBGene00000815	csn-3	IV	194742	202586	7845	+	OG0009647	same_OG_in_all_species	CBOVI.g8631	CSP29.g7114	CSP28.g5547	Sp34_40120800	Csp11.Scaffold629.g12256	GCK72_014645	FL83_19258	CSP40.g19517	WBGene00024865	Cnig_chr_IV.g14676	13	8	6	7	7	7	8	10	7	14	7	935	320	256	4151	6342	288	338	891	292	1772	329
250	WBGene00000817	csn-5	IV	5649533	5651079	1547	+	OG0006672	same_OG_in_all_species	CBOVI.g8767	CSP29.g16534	CSP28.g6384	Sp34_40226600	Csp11.Scaffold630.g18583	GCK72_013577	FL83_24011	CSP40.g20335	WBGene00039027	Cni-csn-5	10	4	3	6	4	4	4	4	4	4	4	1293	162	140	2786	443	167	162	161	146	225	162
251	WBGene00000822	csq-1	X	14684877	14688322	3446	+	OG0008345	same_OG_in_all_species	CBOVI.g2306	CSP29.g23186	CSP28.g13347	Sp34_X0143300	Csp11.Scaffold629.g10052	GCK72_025656	FL83_01681	CSP40.g8747	WBGene00029568	Cni-csq-1	10	10	10	10	10	20	10	9	9	9	9	4488	1449	961	1535	2269	774	779	761	1355	2076	2000
252	WBGene00000832	ctn-1	I	2606741	2617360	10620	+	OG0007007	same_OG_in_all_species	CBOVI.g12340	CSP29.g1778	CSP28.g2892	Sp34_10139020	Csp11.Scaffold627.g6829	GCK72_002092	FL83_13901	CSP40.g23509	WBGene00035352	Cni-ctn-1	38	29	14	15	63	6	14	29	13	14	9	2002	1181	5786	2621	8016	498	1741	1998	1713	8523	2259
253	WBGene00000833	cts-1	III	10214771	10216635	1865	-	OG0008360	same_OG_in_all_species	CBOVI.g4398	CSP29.g23264	CSP28.g20485	Sp34_30210010	Csp11.Scaffold629.g10209	GCK72_009615	FL83_22606	CSP40.g8075	WBGene00031330	Cni-cts-1	4	5	5	4	4	4	4	4	4	4	4	352	207	177	217	461	151	162	415	151	433	172
254	WBGene00000837	cul-2	III	13687269	13692683	5415	+	OG0008152	same_OG_in_all_species	CBOVI.g4413	CSP29.g22527	CSP28.g18645	Sp34_30108300	Csp11.Scaffold628.g7257	GCK72_010370	FL83_11491	CSP40.g22952	WBGene00037732	Cni-cul-2	15	13	10	10	30	20	9	9	9	8	27	7314	4331	4145	2173	3036	1289	1140	921	658	1261	1279
255	WBGene00000840	cul-5	V	10179535	10183154	3620	+	OG0007096	same_OG_in_all_species	CBOVI.g396	CSP29.g18084	CSP28.g4533	Sp34_50282000	Csp11.Scaffold630.g21031	GCK72_017604	FL83_07726	CSP40.g16306	WBGene00031103	Cni-cul-5	20	15	28	16	15	27	14	14	14	14	14	1429	845	598	1019	1325	875	774	2378	1008	1448	994
256	WBGene00000853	cut-6	III	10911460	10916665	5206	+	OG0008187	same_OG_in_all_species	CBOVI.g4392	CSP29.g22591	CSP28.g18579	Sp34_30109910	Csp11.Scaffold628.g7270	GCK72_010381	FL83_11480	CSP40.g22965	WBGene00037727	Cni-cut-6	16	7	7	8	8	7	12	6	8	8	24	2411	1206	3265	4657	3490	320	2548	437	1131	8513	2243
257	WBGene00000854	cux-7	III	7518628	7520845	2218	-	OG0008086	same_OG_in_all_species	CBOVI.g5340	CSP29.g22334	CSP28.g12561	Sp34_30049500	Csp11.Scaffold629.g9907	GCK72_009006	FL83_07343	CSP40.g5887	WBGene00030811	Cni-cux-7	26	9	8	8	24	4	7	17	8	7	6	2530	764	2077	478	733	1702	1785	5706	3217	2444	2036
258	WBGene00000857	cwn-1	II	130983	133598	2616	-	OG0006628	same_OG_in_all_species	CBOVI.g6897	CSP29.g1629	CSP28.g18388	Sp34_20004310	Csp11.Scaffold605.g5583	GCK72_007802	FL83_05841	CSP40.g22537	WBGene00029157	Cni-cwn-1	8	7	4	8	9	17	9	7	7	7	7	1177	493	522	2480	1500	434	3521	4468	418	1759	293
259	WBGene00000858	cwn-2	IV	10067816	10070251	2436	+	OG0008013	same_OG_in_all_species	CBOVI.g11512	CSP29.g22123	CSP28.g2559	Sp34_40255600	Csp11.Scaffold585.g4806	GCK72_014391	FL83_20970	CSP40.g13069	WBGene00026290	Cni-cwn-2	7	6	6	6	6	5	6	5	6	6	6	317	2039	1901	908	1356	207	794	194	427	1102	900
260	WBGene00000871	cye-1	I	6780799	6784397	3599	+	OG0006772	same_OG_in_all_species	CBOVI.g10645	CSP29.g16922	CSP28.g3030	Sp34_10342600	Csp11.Scaffold539.g3340	GCK72_001882	FL83_13433	CSP40.g5926	WBGene00033670	Cni-cye-1	44	7	8	8	16	7	7	7	8	21	14	3035	2403	7953	4116	2027	1184	1654	2204	1808	2437	1480
261	WBGene00000874	cyk-3	III	6020159	6024985	4827	+	OG0008746	same_OG_in_all_species	CBOVI.g5367	CSP29.g3178	CSP28.g13984	Sp34_30145400	Csp11.Scaffold594.g5227	GCK72_010683	FL83_16480	CSP40.g18082	WBGene00030692	Cni-cyk-3	20	13	12	14	28	12	12	12	24	13	24	1004	619	543	1396	1293	495	540	611	780	523	518
262	WBGene00000875	cyk-4	III	13768648	13771224	2577	-	OG0008895	same_OG_in_all_species	CBOVI.g1431	CSP29.g3630	CSP28.g13709	Sp34_30106500	Csp11.Scaffold628.g7242	GCK72_010360	FL83_11503	CSP40.g13200	WBGene00037714	Cni-cyk-4	31	5	7	6	6	6	6	6	6	12	6	4817	299	460	800	534	404	423	442	401	1267	398
263	WBGene00000887	cyn-11	II	8715131	8716281	1151	-	OG0007629	same_OG_in_all_species	CBOVI.g6482	CSP29.g20249	CSP28.g17059	Sp34_20314620	Csp11.Scaffold629.g7718	GCK72_005589	FL83_09330	CSP40.g22413	WBGene00026079	Cni-cyn-11	4	4	4	4	4	8	4	4	4	4	4	941	558	537	545	602	533	555	569	525	597	542
264	WBGene00000888	cyn-12	IV	7132132	7133217	1086	-	OG0007491	same_OG_in_all_species	CBOVI.g10729	CSP29.g19782	CSP28.g2228	Sp34_40290800	Csp11.Scaffold630.g21106	GCK72_013852	FL83_06555	CSP40.g18718	WBGene00028164	Cni-cyn-12	5	4	4	4	4	4	4	4	2	2	2	592	747	725	1143	579	145	144	147	47	501	50
265	WBGene00000890	sig-7	I	8646451	8651671	5221	+	OG0008247	same_OG_in_all_species	CBOVI.g10011	CSP29.g2284	CSP28.g1717	Sp34_10312800	Csp11.Scaffold630.g20468	GCK72_002620	FL83_07071	CSP40.g24321	WBGene00033437	Cni-sig-7	10	8	9	8	15	8	8	5	6	7	7	549	3786	3335	1019	3940	324	863	513	463	2401	1293
266	WBGene00000891	cyn-15	I	13566251	13572047	5797	-	OG0007820	same_OG_in_all_species	CBOVI.g6689	CSP29.g21246	CSP28.g8184	Sp34_10014200	Csp11.Scaffold630.g20994	GCK72_003610	FL83_19338	CSP40.g7325	WBGene00029907	Cni-cyn-15	13	3	3	4	5	3	4	4	4	4	4	936	96	97	168	3910	96	732	406	149	2260	2481
267	WBGene00000892	cyn-16	II	12028128	12036742	8615	-	OG0005976	same_OG_in_all_species	CBOVI.g12738	CSP29.g13694	CSP28.g1303	Sp34_20061500	Csp11.Scaffold630.g19526	GCK72_006594	FL83_09777	CSP40.g5666	WBGene00039901	Cni-cyn-16	11	9	6	8	9	9	6	12	4	10	31	989	9045	1814	740	7166	458	285	1330	356	1295	2775
268	WBGene00000893	cyn-17	V	5799673	5805666	5994	+	OG0006062	same_OG_in_all_species	CBOVI.g1860	CSP29.g14264	CSP28.g15744	Sp34_50201410	Csp11.Scaffold536.g3289	GCK72_017809	FL83_21718	CSP40.g24582	WBGene00030919	Cni-cyn-17	16	18	9	10	18	9	10	10	20	20	10	1951	1536	1565	3383	4650	2025	2555	3761	2314	3001	3107
269	WBGene00000895	dac-1	III	816145	821730	5586	+	OG0008189	same_OG_in_all_species	CBOVI.g4872	CSP29.g22595	CSP28.g18572	Sp34_30331100	Csp11.Scaffold630.g16662	GCK72_011866	FL83_22957	CSP40.g6823	WBGene00042367	Cni-dac-1	9	10	8	9	17	4	9	9	9	18	27	2015	3696	1938	6863	4326	217	2486	1038	3351	2260	2022
270	WBGene00000896	dad-1	I	6553481	6554290	810	-	OG0009524	same_OG_in_all_species	CBOVI.g9727	CSP29.g6736	CSP28.g470	Sp34_10331700	Csp11.Scaffold583.g4713	GCK72_002894	FL83_17708	CSP40.g6085	WBGene00033576	Cni-dad-1	3	3	2	3	2	2	2	5	2	2	2	96	96	56	860	471	161	349	675	152	212	84
271	WBGene00000897	daf-1	IV	132416	138081	5666	+	OG0009652	same_OG_in_all_species	CBOVI.g11577	CSP29.g7123	CSP28.g5557	Sp34_40119100	Csp11.Scaffold629.g12269	GCK72_014658	FL83_16318	CSP40.g19529	WBGene00024855	Cni-daf-1	11	10	9	9	18	8	9	9	9	9	18	901	939	942	728	3659	854	1477	1777	1307	1723	2708
272	WBGene00000899	daf-3	X	817922	825475	7554	-	OG0007741	same_OG_in_all_species	CBOVI.g2652	CSP29.g20761	CSP28.g13398	Sp34_X0016200	Csp11.Scaffold412.g1072	GCK72_022212	FL83_03197	CSP40.g4258	WBGene00029969	Cni-daf-3	18	18	19	16	114	31	15	15	37	16	46	4597	1117	1322	7003	4832	1488	4506	3352	3416	2650	2143
273	WBGene00000900	daf-4	III	5625135	5632323	7189	+	OG0006179	same_OG_in_all_species	CBOVI.g4303	CSP29.g15156	CSP28.g9613	Sp34_30131600	Csp11.Scaffold626.g6377	GCK72_010584	FL83_18515	CSP40.g6485	WBGene00030645	Cni-daf-4	8	11	11	11	60	19	11	11	22	11	11	229	1850	1631	6966	5043	2630	3275	3261	4688	5435	5143
274	WBGene00000901	daf-5	II	14033216	14052304	19089	-	OG0005963	no_same_OG_in_all_species	NA	CSP29.g13665	CSP28.g1328	Sp34_20065100	Csp11.Scaffold630.g19497	GCK72_005748	FL83_06905	CSP40.g5626	WBGene00039746	Cni-daf-5	NA	6	6	6	10	6	6	6	6	6	11	NA	5666	2942	1276	17208	1834	1604	3388	2026	19067	2023
275	WBGene00000902	daf-6	X	14888488	14894326	5839	+	OG0008340	same_OG_in_all_species	CBOVI.g9260	CSP29.g23174	CSP28.g13332	Sp34_X0140500	Csp11.Scaffold629.g10024	GCK72_025623	FL83_01712	CSP40.g8776	WBGene00029596	Cni-daf-6	17	11	16	14	14	12	14	14	13	14	42	3392	4604	2569	2720	3205	608	801	768	1369	3051	2608
276	WBGene00000904	daf-8	I	8584424	8587507	3084	-	OG0008193	same_OG_in_all_species	CBOVI.g9676	CSP29.g2262	CSP28.g1692	Sp34_10314800	Csp11.Scaffold630.g20446	GCK72_002639	FL83_07051	CSP40.g24341	WBGene00033456	Cni-daf-8	11	6	14	6	6	12	6	5	6	6	6	1151	4985	9856	3681	1446	568	1188	1077	960	3449	1758
277	WBGene00000906	daf-10	IV	9136933	9146211	9279	-	OG0008945	same_OG_in_all_species	CBOVI.g8145	CSP29.g4035	CSP28.g19253	Sp34_40353100	Csp11.Scaffold629.g9645	GCK72_013328	FL83_16559	CSP40.g12737	WBGene00040474	Cni-daf-10	21	14	8	17	19	43	19	18	18	19	54	1266	672	333	7217	5862	7104	6914	3693	6209	11997	5562
278	WBGene00000908	daf-12	X	10635908	10666875	30968	+	OG0006546	same_OG_in_all_species	CBOVI.g3971	CSP29.g15982	CSP28.g5501	Sp34_X0074510	Csp11.Scaffold629.g13785	GCK72_023616	FL83_01282	CSP40.g20318	WBGene00027166	Cni-daf-12	24	16	16	18	152	34	16	48	35	36	34	890	2883	3153	19274	28640	16897	2671	3664	14819	21269	3985
279	WBGene00000917	daf-25	I	332604	337845	5242	+	OG0005361	same_OG_in_all_species	CBOVI.g10583	CSP29.g11023	CSP28.g11507	Sp34_10249900	Csp11.Scaffold629.g15186	GCK72_003221	FL83_11525	CSP40.g9785	WBGene00303172	Cni-daf-25	7	4	3	4	5	5	5	3	6	2	5	1420	246	240	443	4078	190	5250	2802	2672	1188	4796
280	WBGene00000923	daf-31	IV	8290273	8291496	1224	+	OG0009674	same_OG_in_all_species	CBOVI.g8576	CSP29.g7168	CSP28.g7044	Sp34_40112310	Csp11.Scaffold629.g7542	GCK72_014718	FL83_16371	CSP40.g12933	WBGene00024802	Cni-daf-31	3	4	4	4	3	3	3	3	3	3	3	368	140	151	142	678	92	96	263	93	583	92
281	WBGene00000928	dao-2	II	4562950	4563461	512	+	OG0005774	same_OG_in_all_species	CBOVI.g12845	CSP29.g12695	CSP28.g347	Sp34_20229000	Csp11.Scaffold629.g15082	GCK72_004459	FL83_06768	CSP40.g10176	WBGene00034212	Cni-dao-2	2	2	2	2	2	2	2	2	2	2	4	54	51	49	240	104	385	624	716	247	334	127
282	WBGene00000930	dao-4	X	10075288	10076357	1070	+	OG0007695	same_OG_in_all_species	CBOVI.g11749	CSP29.g20563	CSP28.g17678	Sp34_X0064900	Csp11.Scaffold629.g13660	GCK72_023515	FL83_01399	CSP40.g15914	WBGene00025130	Cni-dao-4	3	2	2	3	3	3	3	3	3	2	3	94	46	44	184	419	94	96	95	95	326	158
283	WBGene00000933	dap-3	II	10581133	10582512	1380	+	OG0010181	same_OG_in_all_species	CBOVI.g12395	CSP29.g9179	CSP28.g12271	Sp34_20291710	Csp11.Scaffold629.g8946	GCK72_005500	FL83_21953	CSP40.g17345	WBGene00026002	Cni-dap-3	8	4	4	4	4	4	4	8	4	4	4	1203	139	137	491	255	134	144	761	134	211	140
284	WBGene00000934	dat-1	III	9242975	9246802	3828	+	OG0008796	same_OG_in_all_species	CBOVI.g4287	CSP29.g3319	CSP28.g20114	Sp34_30264600	Csp11.Scaffold592.g5149	GCK72_009388	FL83_07459	CSP40.g9062	WBGene00031614	Cni-dat-1	13	11	8	11	13	21	13	13	11	9	10	1349	626	393	2288	1983	894	972	970	1690	2322	1635
285	WBGene00000936	dbl-1	V	6758135	6760418	2284	+	OG0009236	same_OG_in_all_species	CBOVI.g874	CSP29.g5562	CSP28.g8787	Sp34_50220220	Csp11.Scaffold601.g5448	GCK72_017989	FL83_22321	CSP40.g21560	WBGene00038298	Cni-dbl-1	10	8	7	8	8	8	8	8	8	8	9	1645	334	278	994	1189	417	384	381	381	1023	334
286	WBGene00000938	dcp-66	I	7536104	7542159	6056	-	OG0005292	same_OG_in_all_species	CBOVI.g9527	CSP29.g10826	CSP28.g8617	Sp34_10097000	Csp11.Scaffold630.g21024	GCK72_000081	FL83_12326	CSP40.g9871	WBGene00032926	Cni-dcp-66	30	9	10	10	18	6	8	7	3	8	8	3721	5156	457	3858	3884	322	8192	3994	480	2945	2934
287	WBGene00000952	del-1	X	14268081	14277082	9002	+	OG0007704	same_OG_in_all_species	CBOVI.g3640	CSP29.g20632	CSP28.g13505	Sp34_X0108800	Csp11.Scaffold628.g7105	GCK72_025929	FL83_10609	CSP40.g565	WBGene00029366	Cni-del-1	17	16	16	16	48	13	15	16	32	16	31	3968	3341	3196	6688	6933	3910	2636	5714	5768	8748	5296
288	WBGene00000958	dgk-1	X	983903	991456	7554	-	OG0009194	same_OG_in_all_species	CBOVI.g2389	CSP29.g544	CSP28.g13381	Sp34_X0012600	Csp11.Scaffold412.g1105	GCK72_022245	FL83_03167	CSP40.g11218	WBGene00029941	Cni-dgk-1	15	16	16	16	75	32	16	16	14	17	10	3267	4312	3751	5967	4678	2456	2773	2657	3238	4214	794
289	WBGene00000959	dgk-2	X	4494876	4504388	9513	-	OG0006308	same_OG_in_all_species	CBOVI.g3097	CSP29.g15476	CSP28.g19115	Sp34_X0255200	Csp11.Scaffold622.g6255	GCK72_024269	FL83_00660	CSP40.g12459	WBGene00034956	Cni-dgk-2	10	12	12	12	34	8	12	15	24	24	4	568	5595	5753	7447	7988	703	6916	505	7460	9402	938
290	WBGene00000964	dhp-2	IV	9978122	9980775	2654	+	OG0008015	same_OG_in_all_species	CBOVI.g8593	CSP29.g22138	CSP28.g2599	Sp34_40254100	Csp11.Scaffold585.g4826	GCK72_014410	FL83_20949	CSP40.g13049	WBGene00026309	Cnig_chr_IV.g14360	8	6	4	7	7	6	7	7	7	6	6	1630	1445	766	765	1094	227	280	287	271	244	239
291	WBGene00000966	dhs-2	I	5354181	5357029	2849	+	OG0008398	same_OG_in_all_species	CBOVI.g10337	CSP29.g2345	CSP28.g1761	Sp34_10244800	Csp11.Scaffold630.g20499	GCK72_002572	FL83_07114	CSP40.g24284	WBGene00033287	Cni-dhs-2	8	9	9	9	22	15	6	9	8	16	16	894	3479	6318	3080	1745	454	2244	661	1317	1305	1318
292	WBGene00000967	dhs-3	I	8212362	8218324	5963	-	OG0005451	same_OG_in_all_species	CBOVI.g10687	CSP29.g11227	CSP28.g3682	Sp34_10137110	Csp11.Scaffold630.g17010	GCK72_000959	FL83_22492	CSP40.g10836	WBGene00026879	Cni-dhs-3	5	4	6	7	17	6	4	3	6	7	11	293	402	146	6191	4999	643	431	273	239	1155	138
293	WBGene00000968	dhs-4	I	9647603	9649238	1636	-	OG0005915	same_OG_in_all_species	CBOVI.g1617	CSP29.g13498	CSP28.g7764	Sp34_10049400	Csp11.Scaffold629.g15300	GCK72_000568	FL83_11642	CSP40.g603	WBGene00026559	Cni-dhs-4	7	7	6	5	7	3	6	5	7	6	7	1194	361	253	960	721	94	918	2107	1176	632	505
294	WBGene00000969	dhs-5	II	5453847	5455977	2131	+	OG0006103	same_OG_in_all_species	CBOVI.g6171	CSP29.g14633	CSP28.g8386	Sp34_20105100	Csp11.Scaffold629.g11401	GCK72_006032	FL83_06060	CSP40.g7146	WBGene00025462	Cni-dhs-5	19	6	6	6	5	5	6	6	6	6	6	1671	3852	5375	580	997	524	627	624	498	1013	511
295	WBGene00000974	dhs-11	III	10640836	10642865	2030	-	OG0006243	same_OG_in_all_species	CBOVI.g4735	CSP29.g15318	CSP28.g9458	Sp34_30127900	Csp11.Scaffold628.g7330	GCK72_010431	FL83_11440	CSP40.g415	WBGene00037777	Cni-dhs-11	7	5	5	5	7	5	5	5	5	4	4	283	213	191	257	1298	210	573	512	180	606	140
296	WBGene00000975	dhs-12	IV	10142455	10146225	3771	+	OG0008009	same_OG_in_all_species	CBOVI.g8667	CSP29.g22102	CSP28.g2565	Sp34_40257820	Csp11.Scaffold585.g4793	GCK72_014374	FL83_24210	CSP40.g13084	WBGene00026314	Cnig_chr_IV.g14366	5	4	3	4	12	3	3	3	3	3	6	322	138	100	922	3006	99	96	159	94	933	100
297	WBGene00000976	dhs-13	V	1765311	1771734	6424	-	OG0005103	same_OG_in_all_species	CBOVI.g906	CSP29.g10128	CSP28.g14854	Sp34_50067300	Csp11.Scaffold629.g13074	GCK72_019265	FL83_05327	CSP40.g8961	WBGene00042312	Cni-dhs-13	8	4	4	4	4	4	4	4	4	3	4	1447	3692	920	1150	5653	1528	1697	3218	4113	3741	5139
298	WBGene00000980	dhs-17	V	6026329	6034814	8486	-	OG0007018	same_OG_in_all_species	CBOVI.g1079	CSP29.g17808	CSP28.g18452	Sp34_50205600	Csp11.Scaffold491.g2072	GCK72_017856	FL83_17153	CSP40.g24538	WBGene00030879	Cni-dhs-17	8	8	8	8	8	8	8	9	11	8	8	2114	1641	1494	2126	7628	1671	2704	2463	2495	4422	3112
299	WBGene00000982	dhs-19	V	11489048	11490482	1435	-	OG0010386	same_OG_in_all_species	CBOVI.g1616	CSP29.g9999	CSP28.g2092	Sp34_50324600	Csp11.Scaffold629.g7498	GCK72_016772	FL83_22090	CSP40.g14475	WBGene00041614	Cni-dhs-19	7	4	3	4	8	4	4	4	4	4	4	850	615	97	737	514	137	904	929	132	341	151
300	WBGene00000983	dhs-20	V	11602294	11604563	2270	-	OG0009762	same_OG_in_all_species	CBOVI.g246	CSP29.g738	CSP28.g837	Sp34_50152700	Csp11.Scaffold629.g16607	GCK72_018068	FL83_15606	CSP40.g14399	WBGene00041685	Cni-dhs-20	6	5	5	6	6	11	7	6	6	6	12	817	1146	1087	1918	1244	690	2314	296	536	1414	1305
301	WBGene00000985	dhs-22	V	14420071	14421440	1370	-	OG0005597	same_OG_in_all_species	CBOVI.g1124	CSP29.g12007	CSP28.g2689	Sp34_50360400	Csp11.Scaffold630.g19878	GCK72_017512	FL83_22359	CSP40.g4593	WBGene00027258	Cni-dhs-22	8	4	4	4	4	3	4	4	3	3	7	364	477	1568	177	371	97	148	144	308	243	226
302	WBGene00000989	dhs-26	X	3360722	3362493	1772	-	OG0008488	same_OG_in_all_species	CBOVI.g3175	CSP29.g2452	CSP28.g10490	Sp34_X0272300	Csp11.Scaffold629.g16481	GCK72_024081	FL83_00848	CSP40.g16278	WBGene00034769	Cni-dhs-26	6	6	6	6	6	6	6	5	6	5	4	417	443	478	399	809	325	339	290	296	1055	306
303	WBGene00000990	dhs-27	X	3412876	3414710	1835	-	OG0009310	same_OG_in_all_species	CBOVI.g2529	CSP29.g5889	CSP28.g10479	Sp34_X0270510	Csp11.Scaffold630.g18168	GCK72_024095	FL83_00836	CSP40.g16268	WBGene00034779	Cni-dhs-27	6	17	5	7	7	14	7	14	7	7	7	233	2543	462	786	875	509	539	4956	391	1263	522
304	WBGene00000994	ints-6	IV	8691745	8696564	4820	+	OG0008939	same_OG_in_all_species	CBOVI.g10889	CSP29.g3998	CSP28.g10258	Sp34_40061700	Csp11.Scaffold629.g12191	GCK72_015174	FL83_11728	CSP40.g10556	WBGene00038833	Cni-dic-1	17	22	8	15	32	21	15	14	16	19	36	1105	456	418	6010	2204	4382	4588	3068	4067	10007	5145
305	WBGene00000996	dif-1	IV	7551560	7553008	1449	-	OG0007885	same_OG_in_all_species	CBOVI.g7854	CSP29.g21757	CSP28.g17369	Sp34_40301500	Csp11.Scaffold630.g21202	GCK72_013971	FL83_22649	CSP40.g19451	WBGene00028266	Cni-dif-1	7	3	3	3	6	3	3	3	3	3	3	275	91	96	1467	513	168	143	179	135	319	101
306	WBGene00001001	dis-3	IV	10097202	10106523	9322	+	OG0008042	same_OG_in_all_species	CBOVI.g11130	CSP29.g22212	CSP28.g2655	Sp34_40019300	Csp11.Scaffold629.g10690	GCK72_016142	FL83_23642	CSP40.g16188	WBGene00034256	Cni-dis-3	16	8	9	11	13	9	9	3	9	10	17	3866	5094	1793	3902	6439	3057	9454	1451	3380	10155	3010
307	WBGene00001002	div-1	III	10245056	10248559	3504	-	OG0006214	same_OG_in_all_species	CBOVI.g5581	CSP29.g15226	CSP28.g9540	Sp34_30117500	Csp11.Scaffold628.g7417	GCK72_010513	FL83_13509	CSP40.g18050	WBGene00042057	Cni-div-1	13	8	8	7	7	7	7	7	7	6	5	734	507	498	789	1941	471	469	558	457	544	199
308	WBGene00001005	dlc-1	III	6462963	6463779	817	-	OG0010018	same_OG_in_all_species	CBOVI.g4819	CSP29.g8225	CSP28.g146	Sp34_30173800	Csp11.Scaffold630.g17485	GCK72_010699	FL83_16463	CSP40.g3646	WBGene00038857	Cni-dlc-1	2	2	2	2	2	2	2	2	2	2	6	51	322	313	287	550	290	268	337	278	1195	1143
309	WBGene00001007	dli-1	IV	13096982	13098792	1811	-	OG0009578	same_OG_in_all_species	CBOVI.g8965	CSP29.g6967	CSP28.g13819	Sp34_40145200	Csp11.Scaffold629.g10917	GCK72_014496	FL83_19436	CSP40.g2358	WBGene00025011	Cni-dli-1	5	6	6	8	14	8	7	7	7	7	18	482	231	234	764	482	384	383	418	522	1772	517
310	WBGene00001008	dlk-1	I	12565800	12572801	7002	-	OG0006100	same_OG_in_all_species	CBOVI.g12317	CSP29.g14598	CSP28.g3926	Sp34_10039600	Csp11.Scaffold574.g4327	GCK72_001535	FL83_09208	CSP40.g4651	WBGene00030453	Cni-dlk-1	26	8	9	9	40	23	10	10	20	26	10	2204	2949	2925	12377	4186	3407	4741	3755	2180	11860	1858
311	WBGene00001018	dnc-2	III	5924394	5925756	1363	-	OG0008756	same_OG_in_all_species	CBOVI.g5052	CSP29.g3198	CSP28.g14004	Sp34_30143220	Csp11.Scaffold546.g3496	GCK72_010663	FL83_19853	CSP40.g21801	WBGene00030715	Cni-dnc-2	10	6	6	6	10	4	5	5	4	4	4	1016	248	240	827	370	152	194	357	312	459	137
312	WBGene00001021	dnj-3	V	15068678	15069507	830	+	OG0007028	same_OG_in_all_species	CBOVI.g234	CSP29.g17831	CSP28.g18474	Sp34_50267310	Csp11.Scaffold629.g15844	GCK72_017362	FL83_22004	CSP40.g3997	WBGene00032678	Cni-dnj-3	6	5	4	5	5	4	7	2	5	4	17	582	179	1865	1471	257	137	1329	91	7792	2601	1268
313	WBGene00001026	dnj-8	II	6594382	6598080	3699	-	OG0006905	same_OG_in_all_species	CBOVI.g7843	CSP29.g17479	CSP28.g14314	Sp34_20275430	Csp11.Scaffold629.g12039	GCK72_006296	FL83_13727	CSP40.g8508	WBGene00027017	Cni-dnj-8	60	7	7	7	13	7	7	22	14	6	7	2871	274	284	504	1260	371	537	7387	1214	2998	2824
314	WBGene00001029	dnj-11	IV	6585871	6588186	2316	+	OG0006009	same_OG_in_all_species	CBOVI.g10769	CSP29.g13981	CSP28.g3188	Sp34_40172100	Csp11.Scaffold630.g17821	GCK72_013725	FL83_06658	CSP40.g4123	WBGene00027863	Cni-dnj-11	8	7	6	6	6	3	6	6	5	5	5	802	2698	978	1462	549	143	286	518	194	648	222
315	WBGene00001030	dnj-12	I	14756904	14758790	1887	+	OG0007832	same_OG_in_all_species	CBOVI.g12046	CSP29.g21287	CSP28.g8223	Sp34_10012400	Csp11.Scaffold630.g20960	GCK72_003586	FL83_19314	CSP40.g7353	WBGene00038932	Cni-dnj-12	7	4	4	4	8	4	3	4	3	3	3	292	146	152	1133	681	142	410	1315	98	514	111
316	WBGene00001032	dnj-14	X	4709741	4711748	2008	-	OG0006327	same_OG_in_all_species	CBOVI.g3796	CSP29.g15512	CSP28.g19078	Sp34_X0251300	Csp11.Scaffold622.g6293	GCK72_024306	FL83_00621	CSP40.g12422	WBGene00034991	Cni-dnj-14	2	2	2	3	6	2	2	2	6	5	3	438	663	571	474	1357	338	338	342	442	658	369
317	WBGene00001036	dnj-18	III	4698119	4699380	1262	+	OG0008379	same_OG_in_all_species	CBOVI.g5641	CSP29.g23311	CSP28.g20433	Sp34_30066900	Csp11.Scaffold478.g1781	GCK72_010050	FL83_22452	CSP40.g1257	WBGene00037507	Cni-dnj-18	7	3	3	7	3	3	3	4	3	3	3	380	94	99	860	515	106	301	465	94	328	98
318	WBGene00001037	dnj-19	V	5503033	5504857	1825	-	OG0006027	same_OG_in_all_species	CBOVI.g1399	CSP29.g14169	CSP28.g15829	Sp34_50195100	Csp11.Scaffold629.g16174	GCK72_017747	FL83_12037	CSP40.g24642	WBGene00030977	Cni-dnj-19	9	9	9	6	4	5	4	4	6	5	5	530	496	421	371	508	243	194	387	390	401	216
319	WBGene00001038	dnj-20	II	9617469	9624176	6708	-	OG0010284	same_OG_in_all_species	CBOVI.g7231	CSP29.g9547	CSP28.g172	Sp34_20188600	Csp11.Scaffold50.g316	GCK72_003690	FL83_08460	CSP40.g3209	WBGene00024268	Cni-dnj-20	7	4	7	8	10	8	7	6	8	8	8	3175	1172	3738	10293	5643	5300	3303	1313	10962	7943	6183
320	WBGene00001039	dnj-21	I	5676827	5677646	820	+	OG0008038	same_OG_in_all_species	CBOVI.g10695	CSP29.g2220	CSP28.g9377	Sp34_10282100	Csp11.Scaffold629.g15170	GCK72_001311	FL83_06374	CSP40.g23245	WBGene00035289	Cni-dnj-21	3	3	3	3	3	3	3	3	3	3	3	1158	1488	2214	1100	484	179	217	271	346	320	194
321	WBGene00001040	dnj-22	V	8461113	8462120	1008	-	OG0009250	same_OG_in_all_species	CBOVI.g2164	CSP29.g5610	CSP28.g8833	Sp34_50113710	Csp11.Scaffold629.g14812	GCK72_018849	FL83_17024	CSP40.g2862	WBGene00024744	Cni-dnj-22	7	10	2	3	2	2	3	3	3	2	2	635	387	54	304	120	50	100	136	107	101	50
322	WBGene00001041	dnj-23	II	9107382	9108600	1219	-	OG0006732	same_OG_in_all_species	CBOVI.g7520	CSP29.g16799	CSP28.g17141	Sp34_20302800	Csp11.Scaffold629.g7520	GCK72_005666	FL83_20681	CSP40.g979	WBGene00026157	Cni-dnj-23	4	3	3	4	4	3	4	5	4	7	14	154	93	97	496	493	578	217	1008	146	884	913
323	WBGene00001042	dnj-24	III	5415583	5424083	8501	-	OG0006191	same_OG_in_all_species	CBOVI.g5288	CSP29.g15177	CSP28.g9589	Sp34_30114500	Csp11.Scaffold628.g7446	GCK72_010536	FL83_13532	CSP40.g12315	WBGene00027691	Cni-dnj-24	14	5	5	5	10	5	5	5	5	5	5	1399	1292	1103	2514	7754	1100	1637	1601	2201	3293	2612
324	WBGene00001043	dnj-25	V	20729948	20744346	14399	-	OG0005707	same_OG_in_all_species	CBOVI.g442	CSP29.g1249	CSP28.g7197	Sp34_50400000	Csp11.Scaffold630.g21840	GCK72_021904	FL83_18056	CSP40.g23454	WBGene00027998	Cni-dnj-25	54	47	29	17	53	30	15	13	11	14	36	3843	1864	2084	14577	12170	5615	10181	3405	2177	16354	6501
325	WBGene00001054	dpf-1	V	15471329	15476124	4796	+	OG0007329	same_OG_in_all_species	CBOVI.g1874	CSP29.g18868	CSP28.g650	Sp34_50338300	Csp11.Scaffold630.g20605	GCK72_020741	FL83_12628	CSP40.g13126	WBGene00042718	Cni-dpf-1	28	12	10	12	34	25	11	11	24	23	11	1907	1669	1599	9734	2399	1702	2866	3297	5044	7820	5209
326	WBGene00001056	dpf-3	I	6838354	6843343	4990	+	OG0006778	same_OG_in_all_species	CBOVI.g12165	CSP29.g16942	CSP28.g16721	Sp34_10340410	Csp11.Scaffold539.g3358	GCK72_001865	FL83_13446	CSP40.g5947	WBGene00033656	Cni-dpf-3	18	27	36	20	40	15	19	19	14	30	16	2389	540	598	3541	2597	829	1633	1575	1434	1295	1455
327	WBGene00001058	dpf-5	IV	4802702	4806586	3885	-	OG0007467	same_OG_in_all_species	CBOVI.g7940	CSP29.g19650	CSP28.g20930	Sp34_40262000	Csp11.Scaffold579.g4525	GCK72_013194	FL83_14098	CSP40.g23081	WBGene00032741	Cni-dpf-5	12	10	6	6	13	6	4	4	6	6	6	766	2141	3112	656	1674	221	283	307	2295	2998	6206
328	WBGene00001061	dpl-1	II	9169910	9172565	2656	+	OG0007972	same_OG_in_all_species	CBOVI.g6746	CSP29.g21978	CSP28.g14374	Sp34_20297500	Csp11.Scaffold630.g21381	GCK72_004751	FL83_19148	CSP40.g1718	WBGene00024243	Cni-dpl-1	16	11	12	11	22	8	11	10	11	12	11	2595	549	505	1448	862	892	837	787	3756	2577	2171
329	WBGene00001069	dpy-7	X	7536467	7537792	1326	-	OG0008670	same_OG_in_all_species	CBOVI.g2359	CSP29.g2892	CSP28.g19956	Sp34_X0207210	Csp11.Scaffold629.g12447	GCK72_024798	FL83_00153	CSP40.g20811	WBGene00036586	Cni-dpy-7	3	2	2	2	2	2	2	2	2	2	3	97	61	52	107	372	145	113	1103	114	416	142
330	WBGene00001071	dpy-9	IV	257403	259204	1802	-	OG0008032	same_OG_in_all_species	CBOVI.g8462	CSP29.g22181	CSP28.g2621	Sp34_40021220	Csp11.Scaffold629.g10565	GCK72_016258	FL83_23170	CSP40.g215	WBGene00041083	Cni-dpy-9	3	3	3	2	8	5	3	3	3	4	3	257	1659	787	834	857	74	164	232	677	659	1325
331	WBGene00001073	dpy-11	V	6511583	6515240	3658	-	OG0009213	same_OG_in_all_species	CBOVI.g1769	CSP29.g5504	CSP28.g8737	Sp34_50214510	Csp11.Scaffold630.g17519	GCK72_017940	FL83_10796	CSP40.g11360	WBGene00038252	Cni-dpy-11	6	5	5	7	12	6	5	5	6	5	5	248	375	260	2181	2920	253	542	1008	245	610	372
332	WBGene00001075	dpy-14	I	6843589	6845142	1554	+	OG0006779	same_OG_in_all_species	CBOVI.g12166	CSP29.g16943	CSP28.g16722	Sp34_10340300	Csp11.Scaffold539.g3359	GCK72_001864	FL83_13447	CSP40.g5948	WBGene00033655	Cni-dpy-14	8	3	3	4	4	3	4	4	3	4	2	145	504	680	416	588	158	172	713	359	97	102
333	WBGene00001076	dpy-17	III	5107330	5108492	1163	+	OG0006109	same_OG_in_all_species	CBOVI.g4194	CSP29.g1470	CSP28.g6685	Sp34_30014800	Csp11.Scaffold629.g12375	GCK72_008723	FL83_19802	CSP40.g16893	WBGene00026396	Cni-dpy-17	2	2	2	2	2	2	2	2	2	2	2	48	51	50	247	107	636	582	477	57	394	145
334	WBGene00001079	dpy-20	IV	11696430	11700852	4423	-	OG0009417	same_OG_in_all_species	CBOVI.g8870	CSP29.g636	CSP28.g586	Sp34_40322700	Csp11.Scaffold629.g13324	GCK72_014120	FL83_21318	CSP40.g774	WBGene00028421	Cni-dpy-20	5	5	5	7	7	7	7	7	7	7	7	1278	225	259	2789	3103	445	464	449	1219	2695	538
335	WBGene00001087	dpy-28	III	10763131	10777076	13946	+	OG0006252	same_OG_in_all_species	CBOVI.g5036	CSP29.g15342	CSP28.g9484	Sp34_30112210	Csp11.Scaffold628.g7299	GCK72_010399	FL83_11460	CSP40.g393	WBGene00087413	Cni-dpy-28	34	19	12	19	16	17	14	26	18	36	36	3793	1236	850	1704	9449	1284	1121	1925	1894	1486	1589
336	WBGene00001089	dre-1	V	6533614	6546500	12887	-	OG0009209	same_OG_in_all_species	CBOVI.g545	CSP29.g5498	CSP28.g8731	Sp34_50215300	Csp11.Scaffold566.g4134	GCK72_017947	FL83_10802	CSP40.g11366	WBGene00038257	Cni-dre-1	16	10	11	11	31	10	11	10	10	19	21	2682	465	5957	8040	9821	699	1512	814	6881	9029	3124
337	WBGene00001090	drh-1	IV	6607376	6613353	5978	-	OG0005818	same_OG_in_all_species	CBOVI.g11131	CSP29.g12865	CSP28.g3179	Sp34_40172510	Csp11.Scaffold630.g17811	GCK72_013734	FL83_06648	CSP40.g4132	WBGene00027855	Cnig_chr_IV.g13593	25	18	18	24	35	14	21	21	17	17	17	2450	11038	7110	10666	2956	1099	1259	1286	1031	1422	915
338	WBGene00001099	dsc-4	IV	315056	320544	5489	-	OG0007871	same_OG_in_all_species	CBOVI.g10919	CSP29.g21706	CSP28.g522	Sp34_40025200	Csp11.Scaffold629.g10644	GCK72_016317	FL83_22415	CSP40.g23935	WBGene00034276	Cni-dsc-4	14	14	13	12	11	8	14	11	10	9	9	747	1089	903	3055	3160	2396	3420	1119	759	891	734
339	WBGene00001116	dyc-1	X	14049535	14063930	14396	+	OG0007759	same_OG_in_all_species	CBOVI.g3686	CSP29.g20834	CSP28.g10721	Sp34_X0116010	Csp11.Scaffold630.g22086	GCK72_025818	FL83_01508	CSP40.g11009	WBGene00029398	Cni-dyc-1	38	13	12	16	45	16	13	18	13	29	26	3953	2255	3327	10431	11673	4733	2167	6029	2954	11530	5435
340	WBGene00001123	dyf-7	X	9698659	9701732	3074	+	OG0010257	same_OG_in_all_species	CBOVI.g2999	CSP29.g9453	CSP28.g21576	Sp34_X0058500	Csp11.Scaffold629.g13485	GCK72_023343	FL83_02197	CSP40.g4730	WBGene00036124	Cni-dyf-7	11	11	9	11	11	11	11	11	11	9	18	620	804	659	1253	1736	671	786	776	791	3148	1405
341	WBGene00001132	alp-1	IV	8852494	8862246	9753	+	OG0009825	same_OG_in_all_species	CBOVI.g7975	CSP29.g7525	CSP28.g10816	Sp34_40054500	Csp11.Scaffold630.g19289	GCK72_015948	FL83_18396	CSP40.g14584	WBGene00042399	Cni-alp-1	22	43	31	16	67	15	11	4	12	14	36	573	3696	2968	17957	5606	23416	8154	11106	3772	13041	5065
342	WBGene00001133	eat-2	II	14166878	14171658	4781	-	OG0005965	same_OG_in_all_species	CBOVI.g12735	CSP29.g13675	CSP28.g1309	Sp34_20063300	Csp11.Scaffold630.g19513	GCK72_006580	FL83_09764	CSP40.g5651	WBGene00039891	Cni-eat-2	11	7	7	6	6	13	7	7	6	7	4	638	2303	1165	240	3359	306	414	1074	233	2479	146
343	WBGene00001136	eat-5	I	7308643	7311915	3273	-	OG0005284	same_OG_in_all_species	CBOVI.g9259	CSP29.g10806	CSP28.g8596	Sp34_10090000	Csp11.Scaffold630.g17288	GCK72_000161	FL83_15397	CSP40.g16751	WBGene00033105	Cni-eat-5	10	9	9	9	9	9	9	5	9	9	27	1629	556	455	5793	2004	815	2717	4322	2562	7577	3156
344	WBGene00001137	eat-6	V	13126414	13129995	3582	-	OG0006051	same_OG_in_all_species	CBOVI.g638	CSP29.g14226	CSP28.g15779	Sp34_50273700	Csp11.Scaffold461.g1489	GCK72_017704	FL83_12079	CSP40.g9516	WBGene00031016	Cni-eat-6	8	5	4	5	10	5	5	5	5	5	10	415	442	339	347	594	416	368	591	368	662	364
345	WBGene00001145	eat-16	I	9722716	9726284	3569	+	OG0005919	same_OG_in_all_species	CBOVI.g10315	CSP29.g13516	CSP28.g7783	Sp34_10210100	Csp11.Scaffold629.g15325	GCK72_000597	FL83_20171	CSP40.g20207	WBGene00026595	Cni-eat-16	8	20	10	10	19	20	9	10	10	10	20	1248	1404	1139	1903	2139	431	1833	1396	1288	2181	1030
346	WBGene00001148	eat-20	X	15510011	15524030	14020	+	OG0008307	same_OG_in_all_species	CBOVI.g11825	CSP29.g23112	CSP28.g20867	Sp34_X0132000	Csp11.Scaffold629.g14808	GCK72_025524	FL83_01798	CSP40.g8890	WBGene00029679	Cni-eat-20	16	14	14	15	42	14	14	13	13	27	14	3072	2402	2561	8796	11590	2497	2804	3408	2706	5290	4235
347	WBGene00001151	ech-2	IV	11854993	11856351	1359	-	OG0009873	same_OG_in_all_species	CBOVI.g10783	CSP29.g7668	CSP28.g10968	Sp34_40231700	Csp11.Scaffold629.g15610	GCK72_014188	FL83_04913	CSP40.g701	WBGene00028488	Cni-ech-2	6	5	6	6	11	12	6	6	6	11	6	280	204	233	417	468	777	240	240	232	725	572
348	WBGene00001153	ech-4	II	10821031	10822391	1361	+	OG0010166	same_OG_in_all_species	CBOVI.g6947	CSP29.g9136	CSP28.g1167	Sp34_20341110	Csp11.Scaffold618.g6067	GCK72_005454	FL83_17673	CSP40.g11555	WBGene00025955	Cni-ech-4	7	4	5	6	3	5	5	5	4	5	5	277	135	199	2187	206	206	187	298	145	299	247
349	WBGene00001156	ech-7	I	14367616	14369773	2158	-	OG0005888	same_OG_in_all_species	CBOVI.g9103	CSP29.g13421	CSP28.g8298	Sp34_10007100	Csp11.Scaffold630.g19056	GCK72_001474	FL83_09154	CSP40.g4675	WBGene00030481	Cni-ech-7	7	5	5	3	3	3	3	3	3	3	6	628	318	194	122	1390	274	96	123	313	347	483
350	WBGene00001165	efn-4	IV	559234	568147	8914	+	OG0009665	same_OG_in_all_species	CBOVI.g11318	CSP29.g7151	CSP28.g7028	Sp34_40114300	Csp11.Scaffold629.g7566	GCK72_014693	FL83_16352	CSP40.g12954	WBGene00024824	Cni-efn-4	14	5	4	5	4	3	4	4	4	4	7	886	5590	144	6612	7870	98	556	104	6202	6391	6683
351	WBGene00001171	egl-2	V	1289373	1299332	9960	-	OG0006085	same_OG_in_all_species	CBOVI.g1295	CSP29.g14461	CSP28.g6797	Sp34_50049600	Csp11.Scaffold629.g7682	GCK72_019053	FL83_08404	CSP40.g2696	WBGene00028880	Cni-egl-2	35	25	25	14	30	8	11	15	10	32	31	4797	4475	6399	9049	7083	767	969	3348	2917	6973	5887
352	WBGene00001172	egl-3	V	10169177	10173753	4577	-	OG0007097	same_OG_in_all_species	CBOVI.g397	CSP29.g18085	CSP28.g4534	Sp34_50281910	Csp11.Scaffold630.g21030	GCK72_017605	FL83_07725	CSP40.g16307	WBGene00031102	Cni-egl-3	10	7	7	8	15	7	6	6	7	8	8	630	964	1059	1688	2621	1302	1793	2334	1407	1623	1458
353	WBGene00001173	egl-4	IV	1848071	1880596	32526	+	OG0009863	same_OG_in_all_species	CBOVI.g10928	CSP29.g7635	CSP28.g10934	Sp34_40042420	Csp11.Scaffold629.g10712	GCK72_016302	FL83_15665	CSP40.g16208	WBGene00030199	Cni-egl-4	22	15	19	11	74	16	6	6	23	30	10	10720	4908	8780	15785	29764	17829	3038	3044	15059	19517	12498
354	WBGene00001174	egl-5	III	7814374	7817141	2768	+	OG0008736	same_OG_in_all_species	CBOVI.g4213	CSP29.g3152	CSP28.g5314	Sp34_30041300	Csp11.Scaffold609.g5822	GCK72_009118	FL83_08020	CSP40.g3113	WBGene00023537	Cni-egl-5	4	12	12	4	12	12	4	4	12	4	4	353	419	271	646	2099	1923	1917	1728	2561	4068	2553
355	WBGene00001175	egl-6	X	5931122	5934532	3411	+	OG0008555	same_OG_in_all_species	CBOVI.g3351	CSP29.g2584	CSP28.g10617	Sp34_X0232500	Csp11.Scaffold626.g6553	GCK72_024492	FL83_00441	CSP40.g14000	WBGene00035176	Cni-egl-6	20	7	7	8	15	8	7	7	8	8	7	419	297	380	1318	2169	1245	351	362	1373	1952	365
356	WBGene00001178	egl-9	V	10468517	10476915	8399	+	OG0006972	same_OG_in_all_species	CBOVI.g1296	CSP29.g17670	CSP28.g22221	Sp34_50292620	Csp11.Scaffold629.g15494	GCK72_016413	FL83_11764	CSP40.g2217	WBGene00031163	Cni-egl-9	13	10	10	10	55	3	10	11	17	30	27	4555	4698	4401	8181	6128	328	5547	5880	4377	5423	4756
357	WBGene00001179	egl-10	V	12453290	12463008	9719	-	OG0007245	same_OG_in_all_species	CBOVI.g2190	CSP29.g18542	CSP28.g4994	Sp34_50172300	Csp11.Scaffold417.g1115	GCK72_018312	FL83_24230	CSP40.g18442	WBGene00041848	Cni-egl-10	41	11	10	10	29	22	9	10	20	21	19	2264	4019	3797	9062	7640	6124	2491	2934	6526	9473	5815
358	WBGene00001184	egl-15	X	11016400	11023421	7022	+	OG0006516	same_OG_in_all_species	CBOVI.g2505	CSP29.g15906	CSP28.g14449	Sp34_X0080800	Csp11.Scaffold630.g21942	GCK72_023695	FL83_01207	CSP40.g12066	WBGene00037119	Cni-egl-15	51	20	40	22	250	49	22	67	43	100	57	4168	1554	1562	2469	3460	5873	2134	1924	1562	3740	3622
359	WBGene00001185	egl-17	X	489685	492318	2634	+	OG0007724	same_OG_in_all_species	CBOVI.g3832	CSP29.g20732	CSP28.g13429	Sp34_X0021210	Csp11.Scaffold630.g18139	GCK72_022159	FL83_03251	CSP40.g16560	WBGene00030012	Cni-egl-17	4	6	5	5	10	4	4	4	5	5	5	1141	376	796	3838	1986	162	306	332	266	1005	1146
360	WBGene00001188	egl-20	IV	9812357	9815532	3176	-	OG0010091	same_OG_in_all_species	CBOVI.g11155	CSP29.g8832	CSP28.g2131	Sp34_40155700	Csp11.Scaffold585.g4856	GCK72_014429	FL83_13751	CSP40.g13023	WBGene00026338	Cni-egl-20	22	20	20	10	30	6	9	9	18	9	9	807	3501	1849	2344	1997	486	760	729	957	1842	1895
361	WBGene00001189	egl-21	IV	10478442	10481844	3403	-	OG0009779	same_OG_in_all_species	CBOVI.g10909	CSP29.g7419	CSP28.g21730	Sp34_40076800	Csp11.Scaffold629.g9287	GCK72_015008	FL83_18234	CSP40.g14119	WBGene00030149	Cni-egl-21	4	4	4	5	5	3	4	4	4	4	8	582	723	778	1312	1987	1022	1414	1620	2053	2020	2788
362	WBGene00001193	egl-26	II	69654	71279	1626	+	OG0006731	same_OG_in_all_species	CBOVI.g12525	CSP29.g1679	CSP28.g18341	Sp34_20006100	Csp11.Scaffold605.g5567	GCK72_007831	FL83_05882	CSP40.g22556	WBGene00029171	Cni-egl-26	6	4	4	4	8	4	4	4	4	4	4	411	139	143	1052	675	213	3037	2755	207	1334	961
363	WBGene00001196	egl-30	I	1835661	1841965	6305	+	OG0008720	same_OG_in_all_species	CBOVI.g9800	CSP29.g3032	CSP28.g7408	Sp34_10240010	Csp11.Scaffold629.g8433	GCK72_001147	FL83_17378	CSP40.g13315	WBGene00040820	Cni-egl-30	10	10	10	8	18	15	8	8	7	7	8	4659	2530	2621	3557	5240	3506	4940	5350	2278	3965	4347
364	WBGene00001207	egl-43	II	9955185	9963020	7836	+	OG0005431	same_OG_in_all_species	CBOVI.g7412	CSP29.g1118	CSP28.g184	Sp34_20172300	Csp11.Scaffold535.g3259	GCK72_004816	FL83_04719	CSP40.g2307	WBGene00024304	Cni-egl-43	9	20	20	10	20	10	10	10	20	20	30	2693	10984	4284	10100	6207	5764	7570	8243	7726	7167	7528
365	WBGene00001209	egl-45	III	7824377	7828626	4250	-	OG0008735	same_OG_in_all_species	CBOVI.g6091	CSP29.g3151	CSP28.g5313	Sp34_30041200	Csp11.Scaffold609.g5823	GCK72_009117	FL83_08021	CSP40.g3112	WBGene00023536	Cni-egl-45	11	9	7	7	7	6	7	7	6	5	5	459	368	286	903	1022	228	381	809	238	1198	1024
366	WBGene00001224	ehs-1	II	5820712	5823862	3151	+	OG0005652	same_OG_in_all_species	CBOVI.g12574	CSP29.g12323	CSP28.g15209	Sp34_20117000	Csp11.Scaffold630.g19418	GCK72_006126	FL83_04416	CSP40.g7049	WBGene00025548	Cni-ehs-1	12	7	6	8	8	8	8	8	7	7	7	688	286	457	584	763	403	425	614	307	384	384
367	WBGene00001225	eif-3.B	II	14795404	14798235	2832	+	OG0007540	same_OG_in_all_species	CBOVI.g6430	CSP29.g20019	CSP28.g8075	Sp34_20158400	Csp11.Scaffold630.g18332	GCK72_004618	FL83_10944	CSP40.g3144	WBGene00026961	Cni-eif-3.B	17	5	5	5	10	5	5	5	5	8	6	1541	193	190	2280	657	472	1366	1769	1049	882	694
368	WBGene00001228	eif-3.E	I	10640465	10642281	1817	-	OG0008712	same_OG_in_all_species	CBOVI.g10495	CSP29.g3007	CSP28.g7391	Sp34_10212000	Csp11.Scaffold501.g2312	GCK72_002439	FL83_05169	CSP40.g15131	WBGene00033404	Cni-eif-3.E	5	5	5	4	4	4	4	4	4	2	4	367	183	185	213	521	157	154	206	164	533	193
369	WBGene00001231	eif-3.H	I	4444719	4446613	1895	+	OG0005408	same_OG_in_all_species	CBOVI.g9405	CSP29.g11127	CSP28.g3723	Sp34_10282900	Csp11.Scaffold630.g17109	GCK72_003197	FL83_11542	CSP40.g17052	WBGene00026755	Cni-eif-3.H	34	6	12	6	6	7	6	5	7	7	23	1679	244	234	373	800	279	7444	3951	271	273	367
370	WBGene00001234	eif-6	I	12968946	12970272	1327	+	OG0007791	same_OG_in_all_species	CBOVI.g9543	CSP29.g21113	CSP28.g10177	Sp34_10043100	Csp11.Scaffold629.g12767	GCK72_003430	FL83_20112	CSP40.g13505	WBGene00029824	Cni-eif-6	3	3	3	4	3	3	3	3	3	3	4	93	106	104	647	589	104	137	409	103	1300	1101
371	WBGene00001235	elb-1	III	11718834	11719450	617	-	OG0005459	same_OG_in_all_species	CBOVI.g4203	CSP29.g11272	CSP28.g8461	Sp34_30093800	Csp11.Scaffold488.g1993	GCK72_010262	FL83_17630	CSP40.g20582	WBGene00034027	Cni-elb-1	2	3	3	3	3	3	3	3	3	3	3	49	672	215	338	263	253	346	520	216	412	221
372	WBGene00001239	elo-1	IV	9526366	9528336	1971	+	OG0009993	same_OG_in_all_species	CBOVI.g7901	CSP29.g8108	CSP28.g21146	Sp34_40342300	Csp11.Scaffold629.g8216	GCK72_013460	FL83_10048	CSP40.g17716	WBGene00039124	Cni-elo-1	6	4	4	4	7	4	4	4	4	4	2	2234	664	1047	817	1107	394	438	631	1197	727	57
373	WBGene00001242	elo-4	III	9332269	9334274	2006	-	OG0008789	same_OG_in_all_species	CBOVI.g5814	CSP29.g3302	CSP28.g20074	Sp34_30267300	Csp11.Scaffold629.g9399	GCK72_009407	FL83_07438	CSP40.g3337	WBGene00031589	Cni-elo-4	5	5	4	5	5	4	4	4	4	4	4	632	193	209	1132	1246	135	144	143	518	261	137
374	WBGene00001243	elo-5	IV	5374616	5377117	2502	-	OG0009462	same_OG_in_all_species	CBOVI.g7980	CSP29.g6489	CSP28.g6424	Sp34_40332500	Csp11.Scaffold494.g2165	GCK72_013547	FL83_11825	CSP40.g1166	WBGene00039072	Cni-elo-5	5	3	3	4	4	4	4	4	3	4	9	921	94	106	851	1680	144	311	557	578	1781	2022
375	WBGene00001247	elo-9	II	14959526	14964108	4583	-	OG0010344	same_OG_in_all_species	CBOVI.g6337	CSP29.g9759	CSP28.g14687	Sp34_20057300	Csp11.Scaffold581.g4567	GCK72_006638	FL83_09817	CSP40.g5710	WBGene00039802	Cni-elo-9	6	5	5	5	5	3	5	5	5	5	4	1838	4335	2541	7962	3725	261	4864	3654	2801	4550	500
376	WBGene00001248	elp-1	V	20764971	20770161	5191	-	OG0005627	same_OG_in_all_species	CBOVI.g1972	CSP29.g1222	CSP28.g7236	Sp34_50401610	Csp11.Scaffold630.g21844	GCK72_021912	FL83_18050	CSP40.g23452	WBGene00027995	Cni-elp-1	16	23	33	16	32	12	12	30	38	26	12	2340	1061	2979	8143	2543	873	2570	1424	1280	2729	3014
377	WBGene00001251	elt-3	X	13934874	13941216	6343	+	OG0007669	same_OG_in_all_species	CBOVI.g3678	CSP29.g20462	CSP28.g18124	Sp34_X0117200	Csp11.Scaffold629.g11091	GCK72_025793	FL83_01536	CSP40.g10988	WBGene00029417	Cni-elt-3	16	8	8	8	35	7	8	8	28	16	21	2500	2744	3540	5369	5392	3243	3849	3936	5388	7802	4394
378	WBGene00001262	emb-8	III	5196680	5199677	2998	-	OG0008914	same_OG_in_all_species	CBOVI.g5196	CSP29.g3733	CSP28.g19786	Sp34_30026900	Csp11.Scaffold629.g12518	GCK72_008532	FL83_11023	CSP40.g16899	WBGene00026388	Cni-emb-8	10	3	4	7	6	8	6	6	5	5	5	1022	278	331	1372	1012	876	7096	4537	516	1510	1178
379	WBGene00001309	emr-1	I	1842445	1843227	783	+	OG0008719	same_OG_in_all_species	CBOVI.g9799	CSP29.g3031	CSP28.g7407	Sp34_10239900	Csp11.Scaffold629.g8432	GCK72_001146	FL83_17379	CSP40.g2919	WBGene00040819	Cni-emr-1	6	3	2	4	6	3	3	3	3	3	3	631	98	69	2220	285	93	362	331	790	1016	795
380	WBGene00001329	epn-1	X	14815798	14818514	2717	-	OG0008342	same_OG_in_all_species	CBOVI.g2844	CSP29.g23178	CSP28.g13335	Sp34_X0141320	Csp11.Scaffold629.g10031	GCK72_025631	FL83_01704	CSP40.g8767	WBGene00029588	Cni-epn-1	7	6	6	6	12	6	6	7	5	6	6	653	379	225	514	1310	367	550	699	400	1479	442
381	WBGene00001330	eps-8	IV	14879484	14900653	21170	+	OG0008829	same_OG_in_all_species	CBOVI.g8776	CSP29.g3427	CSP28.g7560	Sp34_40180900	Csp11.Scaffold630.g18701	GCK72_012841	FL83_15916	CSP40.g5493	WBGene00034550	Cni-eps-8	67	25	33	17	177	1	17	35	33	33	35	2334	4011	4468	16566	18270	3	12678	7878	22719	17009	11976
382	WBGene00001331	erd-2.1	X	10156858	10158829	1972	-	OG0006578	same_OG_in_all_species	CBOVI.g2926	CSP29.g16074	CSP28.g17562	Sp34_X0066700	Csp11.Scaffold629.g13687	GCK72_023532	FL83_01374	CSP40.g15894	WBGene00036885	Cnig_chr_X.g23644	7	5	5	6	6	6	6	6	6	6	5	295	832	671	1753	1333	726	1067	1312	831	4708	1169
383	WBGene00001333	erm-1	I	5284026	5291604	7579	-	OG0005554	same_OG_in_all_species	CBOVI.g9767	CSP29.g11832	CSP28.g13164	Sp34_10276900	Csp11.Scaffold630.g21822	GCK72_001945	FL83_18006	CSP40.g779	WBGene00033738	Cni-erm-1	17	11	10	10	22	10	11	11	30	9	19	3257	4405	2376	3047	5872	2240	1869	3068	4419	1723	4612
384	WBGene00001334	ero-1	I	14664449	14674841	10393	+	OG0005882	same_OG_in_all_species	CBOVI.g10250	CSP29.g13415	CSP28.g8292	Sp34_10003700	Csp11.Scaffold630.g19032	GCK72_001489	FL83_09168	CSP40.g22321	WBGene00038965	Cni-ero-1	10	8	17	8	24	9	7	15	8	8	7	1105	972	980	1742	8854	2050	1319	1361	1565	7376	2308
385	WBGene00001335	F35A5.8	X	3800033	3803464	3432	-	OG0009041	same_OG_in_all_species	CBOVI.g3212	CSP29.g453	CSP28.g10419	Sp34_X0264810	Csp11.Scaffold630.g18230	GCK72_024163	FL83_00769	CSP40.g22451	WBGene00034840	Cni-erp-1	19	10	10	10	41	7	10	19	26	48	29	1227	1409	1472	1819	2390	767	1729	2471	1578	2293	1319
386	WBGene00001336	qars-1	IV	15008503	15013183	4681	-	OG0009955	same_OG_in_all_species	CBOVI.g11379	CSP29.g7892	CSP28.g7594	Sp34_40279700	Csp11.Scaffold629.g9719	GCK72_012767	FL83_07141	CSP40.g11129	WBGene00034482	Cni-qars-1	9	4	4	5	15	6	5	5	6	6	6	534	143	142	893	2323	3675	1017	1076	1405	2936	3140
387	WBGene00001340	etr-1	II	162374	170631	8258	+	OG0006690	same_OG_in_all_species	CBOVI.g7809	CSP29.g1666	CSP28.g18357	Sp34_20003820	Csp11.Scaffold605.g5589	GCK72_007807	FL83_05852	CSP40.g22531	WBGene00029152	Cni-etr-1	12	11	11	7	289	21	12	36	12	11	32	1671	2052	4151	1720	6425	1673	12658	11759	2510	2222	2211
388	WBGene00001352	evl-14	III	4303096	4313128	10033	-	OG0006718	same_OG_in_all_species	CBOVI.g5858	CSP29.g16762	CSP28.g20538	Sp34_30077500	Csp11.Scaffold630.g21919	GCK72_010127	FL83_14991	CSP40.g20738	WBGene00037583	Cni-evl-14	32	14	16	19	21	20	20	20	22	20	20	10473	611	951	1468	5323	1410	904	1172	979	1232	916
389	WBGene00001362	exc-1	X	15470663	15477409	6747	-	OG0008310	same_OG_in_all_species	CBOVI.g11926	CSP29.g23119	CSP28.g20875	Sp34_X0132800	Csp11.Scaffold558.g3841	GCK72_025532	FL83_01791	CSP40.g8881	WBGene00029672	Cni-C46E1.3	14	12	12	12	12	23	11	11	12	24	24	664	540	707	1085	4458	606	1163	1533	902	7248	1913
390	WBGene00001365	exc-4	I	14511431	14518719	7289	-	OG0005875	same_OG_in_all_species	CBOVI.g9571	CSP29.g13403	CSP28.g8280	Sp34_10005200	Csp11.Scaffold630.g19020	GCK72_001503	FL83_09180	CSP40.g4691	WBGene00038951	Cnig_chr_I.g3913	6	4	4	4	4	3	4	4	4	3	7	790	197	216	254	6419	94	278	290	142	1514	706
391	WBGene00001368	exc-7	II	9575971	9581535	5565	+	OG0005412	same_OG_in_all_species	CBOVI.g7721	CSP29.g1114	CSP28.g173	Sp34_20188800	Csp11.Scaffold500.g2264	GCK72_003682	FL83_08466	CSP40.g3224	WBGene00024253	Cni-exc-7	14	7	7	7	7	4	7	7	6	14	21	1701	7073	3301	9764	4197	165	5065	4927	9937	16711	7723
392	WBGene00001371	exl-1	II	14412202	14413475	1274	-	OG0006855	same_OG_in_all_species	CBOVI.g6799	CSP29.g17375	CSP28.g1394	Sp34_20165900	Csp11.Scaffold629.g15679	GCK72_004345	FL83_23917	CSP40.g18312	WBGene00032289	Cni-exl-1	6	4	3	4	3	6	4	3	3	4	10	684	375	723	937	560	2854	593	561	1242	1938	1738
393	WBGene00001372	exo-3	I	11907525	11909280	1756	-	OG0008231	same_OG_in_all_species	CBOVI.g10162	CSP29.g22776	CSP28.g13220	Sp34_10031000	Csp11.Scaffold629.g11841	GCK72_001619	FL83_14916	CSP40.g23294	WBGene00038070	Cni-exo-3	6	3	3	4	11	6	3	7	3	3	3	271	1301	99	782	892	94	225	2060	100	609	416
394	WBGene00001373	exp-1	II	6157144	6161094	3951	-	OG0005711	same_OG_in_all_species	CBOVI.g12654	CSP29.g12496	CSP28.g1426	Sp34_20125600	Csp11.Scaffold629.g16446	GCK72_006184	FL83_04475	CSP40.g8635	WBGene00025608	Cnig_chr_II.g6202	16	14	13	16	16	13	8	15	15	17	39	5008	1006	2016	1946	2474	1246	408	1555	1294	2723	3136
395	WBGene00001377	eya-1	I	14220693	14231360	10668	-	OG0007498	same_OG_in_all_species	CBOVI.g10248	CSP29.g19815	CSP28.g10073	Sp34_10021200	Csp11.Scaffold525.g3026	GCK72_001758	FL83_21968	CSP40.g21690	WBGene00038151	Cni-eya-1	9	6	6	9	30	15	7	7	9	29	14	822	2104	830	8828	9159	796	1161	1030	8989	8837	7647
396	WBGene00001391	far-7	II	319789	321110	1322	+	OG0006919	same_OG_in_all_species	CBOVI.g7393	CSP29.g17508	CSP28.g18317	Sp34_20067300	Csp11.Scaffold605.g5613	GCK72_008135	FL83_14347	CSP40.g22506	WBGene00029218	Cni-far-7	3	3	3	4	7	3	4	8	4	4	3	111	96	108	1447	908	348	494	1371	412	1020	368
397	WBGene00001392	far-8	III	842930	843802	873	+	OG0008433	same_OG_in_all_species	CBOVI.g4008	CSP29.g23608	CSP28.g15438	Sp34_30332400	Csp11.Scaffold630.g16653	GCK72_011925	FL83_19041	CSP40.g6841	WBGene00042354	Cni-far-8	2	2	2	7	3	6	3	3	3	3	3	43	688	1111	877	177	102	95	134	465	419	270
398	WBGene00001394	fat-2	IV	13323873	13326395	2523	+	OG0009593	same_OG_in_all_species	CBOVI.g11557	CSP29.g6995	CSP28.g13860	Sp34_40139100	Csp11.Scaffold589.g5048	GCK72_014532	FL83_19465	CSP40.g2398	WBGene00024976	Cni-fat-2	10	3	3	3	4	3	2	2	3	3	3	1083	93	94	129	1395	169	182	319	149	332	176
399	WBGene00001395	fat-3	IV	9803023	9806119	3097	+	OG0010093	same_OG_in_all_species	CBOVI.g11157	CSP29.g8835	CSP28.g20793	Sp34_40155400	Csp11.Scaffold585.g4859	GCK72_014431	FL83_13753	CSP40.g13021	WBGene00026340	Cni-fat-3	5	9	7	7	17	7	7	14	5	7	6	1558	4566	2823	3616	1768	1051	1200	3706	1508	1457	1447
400	WBGene00001397	fat-5	V	17725004	17726818	1815	+	OG0010065	same_OG_in_all_species	CBOVI.g1658	CSP29.g8616	CSP28.g5945	Sp34_50404900	Csp11.Scaffold629.g11072	GCK72_021785	FL83_14256	CSP40.g23391	WBGene00042701	Cnig_chr_V.g21735	5	3	2	3	3	3	4	4	5	3	3	246	94	518	1235	816	98	2412	1090	1734	837	1960
401	WBGene00001410	feh-1	III	2549920	2560684	10765	+	OG0008371	same_OG_in_all_species	CBOVI.g4208	CSP29.g23292	CSP28.g20459	Sp34_30214700	Csp11.Scaffold629.g9449	GCK72_009659	FL83_10325	CSP40.g8113	WBGene00031363	Cni-feh-1	14	11	21	14	54	9	10	10	29	12	24	3245	1858	2049	9727	8770	4659	4208	4252	4982	6233	5988
402	WBGene00001411	fem-1	IV	5533140	5537962	4823	-	OG0009471	same_OG_in_all_species	CBOVI.g10747	CSP29.g6506	CSP28.g6415	Sp34_40329500	Csp11.Scaffold470.g1634	GCK72_013565	FL83_19737	CSP40.g24124	WBGene00039054	Cni-fem-1	17	10	9	11	15	10	11	11	9	10	10	2038	1431	2165	8297	2848	1670	1640	1697	1722	4630	4690
403	WBGene00001412	fem-2	III	632019	634626	2608	-	OG0008104	same_OG_in_all_species	CBOVI.g4661	CSP29.g22379	CSP28.g12553	Sp34_30327800	Csp11.Scaffold630.g16641	GCK72_011898	FL83_19061	CSP40.g6854	WBGene00000328	Cni-fem-2	8	6	5	4	5	7	6	6	12	6	6	341	304	3821	577	1261	1599	304	567	2236	2064	852
404	WBGene00001423	fib-1	V	15000651	15002223	1573	-	OG0007012	same_OG_in_all_species	CBOVI.g826	CSP29.g17792	CSP28.g6331	Sp34_50269500	Csp11.Scaffold629.g15863	GCK72_017379	FL83_21990	CSP40.g23719	WBGene00032691	Cni-fib-1	8	4	4	6	8	4	4	9	4	8	4	533	174	177	535	517	165	151	371	145	405	150
405	WBGene00001424	fis-1	II	6755174	6755965	792	+	OG0008405	same_OG_in_all_species	CBOVI.g7384	CSP29.g23489	CSP28.g12642	Sp34_20270600	Csp11.Scaffold629.g12068	GCK72_006341	FL83_13677	CSP40.g8471	WBGene00032315	Cni-fis-1	3	4	4	4	4	10	4	4	4	4	8	394	945	222	149	363	141	362	529	181	284	161
406	WBGene00001426	fkb-1	IV	11036582	11037174	593	+	OG0008450	same_OG_in_all_species	CBOVI.g8354	CSP29.g23767	CSP28.g2199	Sp34_40311800	Csp11.Scaffold629.g8013	GCK72_014040	FL83_12837	CSP40.g17302	WBGene00028338	Cni-fkb-1	2	3	2	5	5	3	3	3	2	3	3	50	730	129	2436	176	99	104	123	105	677	102
407	WBGene00001428	fkb-3	V	7225223	7226320	1098	+	OG0009488	same_OG_in_all_species	CBOVI.g838	CSP29.g6599	CSP28.g1924	Sp34_50226600	Csp11.Scaffold629.g15412	GCK72_017323	FL83_09716	CSP40.g21473	WBGene00038380	Cni-fkb-3	14	2	2	2	2	2	2	2	2	2	2	569	193	51	49	315	52	748	782	50	145	64
408	WBGene00001431	fkb-6	V	20846158	20847727	1570	+	OG0005599	same_OG_in_all_species	CBOVI.g888	CSP29.g1201	CSP28.g7265	Sp34_50425300	Csp11.Scaffold630.g21800	GCK72_021947	FL83_19867	CSP40.g1904	WBGene00027120	Cni-fkb-6	5	3	3	4	3	3	3	3	3	3	3	1273	91	88	1007	277	289	2300	1021	325	473	712
409	WBGene00001432	fkb-7	I	10667808	10671357	3550	+	OG0006768	same_OG_in_all_species	CBOVI.g10649	CSP29.g16909	CSP28.g3021	Sp34_10343200	Csp11.Scaffold630.g21447	GCK72_001892	FL83_13425	CSP40.g2061	WBGene00033678	Cni-fkb-7	7	8	8	7	7	11	7	7	7	7	7	431	934	1760	2539	2596	526	1562	689	1706	4339	2266
410	WBGene00001434	fkh-2	X	3740207	3742323	2117	-	OG0009032	same_OG_in_all_species	CBOVI.g2449	CSP29.g447	CSP28.g10425	Sp34_X0265400	Csp11.Scaffold630.g18224	GCK72_024157	FL83_00778	CSP40.g22456	WBGene00034833	Cni-fkh-2	5	3	3	4	6	4	3	3	3	3	3	696	958	813	921	1307	886	933	883	740	1168	748
411	WBGene00001440	fkh-8	II	6189623	6191393	1771	-	OG0005715	same_OG_in_all_species	CBOVI.g6334	CSP29.g12501	CSP28.g1420	Sp34_20126600	Csp11.Scaffold629.g16452	GCK72_006190	FL83_04480	CSP40.g8641	WBGene00025613	Cni-fkh-8	5	7	6	9	8	8	9	9	8	8	8	930	295	627	4129	787	873	1388	660	805	1138	980
412	WBGene00001441	fkh-9	X	3816847	3826963	10117	-	OG0009052	same_OG_in_all_species	CBOVI.g3214	CSP29.g456	CSP28.g10416	Sp34_X0264400	Csp11.Scaffold630.g18233	GCK72_024167	FL83_00765	CSP40.g22448	WBGene00034843	Cni-fkh-9	4	4	4	5	17	4	4	4	5	5	4	1344	2045	2047	8630	9217	2067	2222	2225	8466	9733	2008
413	WBGene00001442	fkh-10	I	10163475	10165132	1658	-	OG0010326	same_OG_in_all_species	CBOVI.g9955	CSP29.g9709	CSP28.g20598	Sp34_10186100	Csp11.Scaffold629.g11628	GCK72_002329	FL83_18871	CSP40.g18187	WBGene00033213	Cni-fkh-10	3	2	2	3	3	7	3	3	3	3	3	419	402	395	3359	1076	1045	94	91	666	723	594
414	WBGene00001444	flp-1	IV	9144705	9146128	1424	+	OG0008946	same_OG_in_all_species	CBOVI.g8146	CSP29.g4036	CSP28.g19252	Sp34_40353000	Csp11.Scaffold629.g9640	GCK72_013329	FL83_16558	CSP40.g12738	WBGene00040473	Cni-flp-1	6	6	6	7	18	4	6	6	12	12	12	265	629	684	1411	899	879	1482	1355	4104	4104	2225
415	WBGene00001445	flp-2	X	10094430	10095245	816	-	OG0007696	same_OG_in_all_species	CBOVI.g11754	CSP29.g20568	CSP28.g17683	Sp34_X0065500	Csp11.Scaffold629.g13664	GCK72_023519	FL83_01387	CSP40.g15909	WBGene00025135	Cni-flp-2	3	2	2	3	5	3	3	3	3	5	3	356	235	226	205	498	230	346	430	216	374	148
416	WBGene00001448	flp-5	X	8528250	8531076	2827	+	OG0009147	same_OG_in_all_species	CBOVI.g3179	CSP29.g5041	CSP28.g9035	Sp34_X0166300	Csp11.Scaffold629.g11000	GCK72_025286	FL83_02033	CSP40.g2607	WBGene00041268	Cni-flp-5	3	3	3	3	6	3	3	3	3	3	3	1279	1769	1853	2438	2551	1333	2249	2466	2046	2497	2324
417	WBGene00001451	flp-8	X	14881419	14882267	849	+	OG0008341	same_OG_in_all_species	CBOVI.g9261	CSP29.g23175	CSP28.g13333	Sp34_X0140600	Csp11.Scaffold629.g10025	GCK72_025624	FL83_01711	CSP40.g8775	WBGene00029595	Cni-flp-8	4	4	4	4	7	4	4	4	4	4	4	155	133	137	220	409	135	180	315	162	374	185
418	WBGene00001452	flp-9	IV	12754558	12757570	3013	-	OG0008465	same_OG_in_all_species	CBOVI.g8842	CSP29.g23789	CSP28.g2175	Sp34_40152700	Csp11.Scaffold484.g1903	GCK72_014448	FL83_13769	CSP40.g17068	WBGene00040905	Cni-flp-9	3	3	3	3	3	6	3	3	3	3	8	2917	3128	1675	1882	2707	1223	1204	1292	1274	1939	1448
419	WBGene00001453	flp-10	IV	7868907	7870081	1175	+	OG0009712	same_OG_in_all_species	CBOVI.g8006	CSP29.g7257	CSP28.g5609	Sp34_40101800	Csp11.Scaffold629.g7532	GCK72_014828	FL83_19196	CSP40.g6584	WBGene00037255	Cni-flp-10	2	2	2	2	2	2	2	2	2	2	2	476	51	52	1338	974	55	53	501	234	638	572
420	WBGene00001454	flp-11	X	4677334	4678129	796	-	OG0006323	same_OG_in_all_species	CBOVI.g3790	CSP29.g15506	CSP28.g19084	Sp34_X0251900	Csp11.Scaffold622.g6286	GCK72_024301	FL83_00627	CSP40.g12428	WBGene00034986	Cni-flp-11	4	3	3	3	8	5	3	3	6	3	3	267	121	123	129	399	52	123	170	126	458	130
421	WBGene00001455	flp-12	X	4591281	4592350	1070	-	OG0006316	same_OG_in_all_species	CBOVI.g2412	CSP29.g15493	CSP28.g19099	Sp34_X0253300	Csp11.Scaffold622.g6272	GCK72_024288	FL83_00641	CSP40.g12441	WBGene00034973	Cni-flp-12	3	3	3	3	3	3	3	3	3	3	3	105	674	743	553	815	660	735	803	702	752	617
422	WBGene00001456	flp-13	IV	7696932	7698420	1489	-	OG0009398	same_OG_in_all_species	CBOVI.g8644	CSP29.g6299	CSP28.g17260	Sp34_40306100	Csp11.Scaffold629.g7970	GCK72_013997	FL83_12880	CSP40.g1396	WBGene00028295	Cni-flp-13	5	3	3	3	3	3	3	3	3	3	6	773	93	97	385	1009	248	256	281	226	862	263
423	WBGene00001457	flp-14	III	12910510	12914783	4274	+	OG0005152	same_OG_in_all_species	CBOVI.g4266	CSP29.g10469	CSP28.g1861	Sp34_30293500	Csp11.Scaffold629.g16055	GCK72_010960	FL83_14515	CSP40.g24470	WBGene00035906	Cni-flp-14	4	4	4	4	4	4	4	4	8	4	12	501	1180	596	3393	3845	1306	1568	2137	1224	3764	3183
424	WBGene00001458	flp-15	III	13663400	13667839	4440	-	OG0008882	same_OG_in_all_species	CBOVI.g5376	CSP29.g3609	CSP28.g13685	Sp34_30104200	Csp11.Scaffold628.g7221	GCK72_010337	FL83_18183	CSP40.g13222	WBGene00037694	Cni-flp-15	3	3	3	3	3	6	3	3	3	3	6	1717	2263	2186	3039	4179	2512	2600	2877	3083	3690	3392
425	WBGene00001459	flp-16	II	13235306	13237417	2112	+	OG0005660	same_OG_in_all_species	CBOVI.g12880	CSP29.g12359	CSP28.g5678	Sp34_20323500	Csp11.Scaffold629.g9757	GCK72_005279	FL83_10461	CSP40.g6307	WBGene00025799	Cni-flp-16	3	2	2	2	2	2	2	2	2	5	4	361	395	428	1005	1836	949	1196	1405	1244	1554	1102
426	WBGene00001460	flp-17	IV	17190204	17191891	1688	-	OG0008993	same_OG_in_all_species	CBOVI.g10877	CSP29.g4270	CSP28.g9107	Sp34_40204200	Csp11.Scaffold171.g648	GCK72_012105	FL83_23278	CSP40.g24012	WBGene00023759	Cni-flp-17	6	3	3	3	3	3	3	3	3	3	3	1275	508	1313	777	1298	91	1299	1369	219	1240	866
427	WBGene00001461	flp-18	X	3012182	3018555	6374	-	OG0006387	same_OG_in_all_species	CBOVI.g2805	CSP29.g15630	CSP28.g18961	Sp34_X0277900	Csp11.Scaffold629.g16550	GCK72_024015	FL83_00909	CSP40.g19015	WBGene00034717	Cni-flp-18	6	5	5	8	12	6	6	6	6	5	5	661	1117	1267	2532	5750	1054	1115	1228	1049	1139	898
428	WBGene00001462	flp-19	X	10604686	10605831	1146	+	OG0006547	same_OG_in_all_species	CBOVI.g11742	CSP29.g15986	CSP28.g5497	Sp34_X0074200	Csp11.Scaffold629.g13782	GCK72_023611	FL83_01290	CSP40.g20315	WBGene00027162	Cni-flp-19	3	3	3	3	3	3	3	3	3	3	3	807	761	774	636	879	541	584	730	587	1083	472
429	WBGene00001475	fmi-1	V	13019061	13033401	14341	+	OG0007376	same_OG_in_all_species	CBOVI.g2219	CSP29.g19127	CSP28.g3097	Sp34_50274700	Csp11.Scaffold461.g1473	GCK72_017674	FL83_07667	CSP40.g9503	WBGene00031032	Cni-fmi-1	33	22	19	26	60	18	22	22	27	28	81	3889	3893	4040	7810	6553	2419	5496	5654	5219	5813	5631
430	WBGene00001479	fmo-4	V	13603276	13606701	3426	-	OG0007353	same_OG_in_all_species	CBOVI.g1917	CSP29.g19068	CSP28.g12488	Sp34_50163400	Csp11.Scaffold629.g14239	GCK72_018610	FL83_03783	CSP40.g7717	WBGene00032635	Cni-fmo-4	7	6	6	7	7	7	7	7	7	6	6	293	226	274	866	1722	1578	511	643	539	596	396
431	WBGene00001484	fox-1	X	2445117	2459893	14777	-	OG0006414	same_OG_in_all_species	CBOVI.g3434	CSP29.g15698	CSP28.g18894	Sp34_X0101100	Csp11.Scaffold582.g4601	GCK72_023904	FL83_00992	CSP40.g18899	WBGene00025229	Cni-fox-1	8	6	7	8	42	18	8	6	8	15	6	2988	2713	2914	7821	13490	10529	6175	2666	6112	9697	4576
432	WBGene00001485	fre-1	V	20075916	20087735	11820	-	OG0005541	same_OG_in_all_species	CBOVI.g277	CSP29.g1163	CSP28.g7300	Sp34_50430900	Csp11.Scaffold75.g458	GCK72_022031	FL83_19587	CSP40.g3790	WBGene00033796	Cni-fre-1	13	7	6	9	20	4	7	7	4	4	4	1095	428	354	5642	10185	176	2210	2567	459	2832	1436
433	WBGene00001489	frm-2	III	5976781	5982126	5346	-	OG0008750	same_OG_in_all_species	CBOVI.g5329	CSP29.g3185	CSP28.g13990	Sp34_30144700	Csp11.Scaffold594.g5212	GCK72_010677	FL83_16486	CSP40.g21777	WBGene00030697	Cni-frm-2	11	8	5	10	46	10	9	8	9	16	8	2459	1178	265	5151	3579	502	7623	1417	3698	5134	2253
434	WBGene00001490	frm-3	X	11572505	11585126	12622	+	OG0006466	same_OG_in_all_species	CBOVI.g11868	CSP29.g15797	CSP28.g18793	Sp34_X0091100	Csp11.Scaffold553.g3663	GCK72_023807	FL83_01100	CSP40.g12598	WBGene00036967	Cni-frm-3	23	9	9	20	48	16	19	9	20	31	10	2531	902	911	6610	7649	1420	2606	1070	5547	10396	3666
435	WBGene00001491	frm-4	I	5402882	5412400	9519	-	OG0009515	same_OG_in_all_species	CBOVI.g10549	CSP29.g670	CSP28.g1756	Sp34_10243310	Csp11.Scaffold630.g20491	GCK72_002579	FL83_07108	CSP40.g24290	WBGene00033281	Cni-frm-4	61	34	18	9	84	18	18	35	35	93	9	2714	9810	14447	1289	7503	2037	2093	3552	1803	2305	790
436	WBGene00001493	frm-7	V	12302484	12306974	4491	+	OG0007228	same_OG_in_all_species	CBOVI.g1382	CSP29.g18512	CSP28.g4963	Sp34_50128000	Csp11.Scaffold575.g4433	GCK72_018267	FL83_13015	CSP40.g24425	WBGene00041807	Cni-frm-7	11	9	9	10	10	10	10	10	10	20	10	1081	614	597	1512	1650	974	980	1695	1044	1797	1081
437	WBGene00001497	fars-1	I	6211981	6214685	2705	-	OG0010287	same_OG_in_all_species	CBOVI.g9403	CSP29.g9558	CSP28.g1562	Sp34_10319520	Csp11.Scaffold630.g20393	GCK72_002700	FL83_06991	CSP40.g6138	WBGene00033495	Cni-fars-1	9	7	9	9	30	18	9	7	9	16	9	590	2124	2924	1938	1049	1193	978	879	778	915	798
438	WBGene00001501	ftn-2	I	3680180	3680927	748	-	OG0007336	same_OG_in_all_species	CBOVI.g12337	CSP29.g1894	CSP28.g6926	Sp34_10157410	Csp11.Scaffold627.g6725	GCK72_002203	FL83_08202	CSP40.g16440	WBGene00033041	Cnig_chr_I.g1893	3	3	3	3	3	3	3	3	3	3	3	98	99	104	142	238	117	103	301	93	290	114
439	WBGene00001505	fut-1	II	8754070	8759593	5524	-	OG0007636	same_OG_in_all_species	CBOVI.g6213	CSP29.g20259	CSP28.g17050	Sp34_20315500	Csp11.Scaffold458.g1430	GCK72_005579	FL83_09342	CSP40.g22422	WBGene00026070	Cni-fut-1	9	20	10	10	20	8	10	10	10	19	19	3022	448	497	2600	4225	448	722	779	1469	1581	1832
440	WBGene00001508	fut-8	V	5986990	5990483	3494	-	OG0007033	same_OG_in_all_species	CBOVI.g231	CSP29.g17839	CSP28.g18483	Sp34_50204810	Csp11.Scaffold491.g2080	GCK72_017848	FL83_17168	CSP40.g24550	WBGene00030885	Cni-fut-8	13	9	9	11	18	10	10	10	10	33	21	2374	508	568	1374	1817	624	1027	949	533	3300	1732
441	WBGene00001509	fzo-1	II	5833328	5836203	2876	-	OG0005649	same_OG_in_all_species	CBOVI.g12583	CSP29.g12317	CSP28.g15203	Sp34_20117500	Csp11.Scaffold630.g19423	GCK72_006132	FL83_04418	CSP40.g7068	WBGene00025557	Cni-fzo-1	17	7	8	8	8	8	8	20	8	8	8	970	287	327	760	554	345	327	3658	336	917	367
442	WBGene00001510	fzr-1	II	9640156	9644466	4311	-	OG0005395	same_OG_in_all_species	CBOVI.g7494	CSP29.g1109	CSP28.g181	Sp34_20187600	Csp11.Scaffold629.g8817	GCK72_003665	FL83_08478	CSP40.g3201	WBGene00042873	Cni-fzr-1	8	6	6	6	6	6	6	6	12	12	6	384	2898	691	3329	2205	490	2434	2626	3715	1851	980
443	WBGene00001511	fzy-1	II	5500770	5503912	3143	+	OG0006101	same_OG_in_all_species	CBOVI.g6672	CSP29.g14622	CSP28.g7128	Sp34_20106900	Csp11.Scaffold629.g11389	GCK72_006048	FL83_06074	CSP40.g7129	WBGene00025476	Cni-fzy-1	24	6	6	10	20	10	10	10	10	9	30	601	1179	283	2844	1622	452	504	520	449	673	506
444	WBGene00001512	gab-1	III	12771868	12779726	7859	-	OG0010003	same_OG_in_all_species	CBOVI.g4253	CSP29.g8169	CSP28.g1836	Sp34_30290600	Csp11.Scaffold630.g18005	GCK72_010876	FL83_21246	CSP40.g4943	WBGene00035885	Cni-gab-1	9	9	12	12	12	14	12	10	12	12	12	954	2110	1480	7008	6209	1554	3378	3377	2981	4130	3869
445	WBGene00001513	gad-1	V	6431333	6433496	2164	-	OG0009222	same_OG_in_all_species	CBOVI.g468	CSP29.g5523	CSP28.g8756	Sp34_50212300	Csp11.Scaffold630.g17537	GCK72_017923	FL83_10779	CSP40.g11752	WBGene00038232	Cni-gad-1	24	4	5	7	5	5	5	5	5	5	10	3645	143	184	669	304	212	195	192	189	338	191
446	WBGene00001515	gap-1	X	2192504	2195348	2845	+	OG0006394	same_OG_in_all_species	CBOVI.g3809	CSP29.g15656	CSP28.g18935	Sp34_X0105610	Csp11.Scaffold629.g16577	GCK72_023985	FL83_00942	CSP40.g18853	WBGene00034696	Cni-gap-1	23	17	17	19	10	10	19	11	19	15	49	7773	6421	6462	9473	958	428	7818	532	8245	11169	9702
447	WBGene00001516	gap-2	X	9472470	9516454	43985	+	OG0009384	same_OG_in_all_species	CBOVI.g3955	CSP29.g6231	CSP28.g20737	Sp34_X0055600	Csp11.Scaffold629.g13458	GCK72_023308	FL83_02233	CSP40.g4760	WBGene00036162	Cni-gap-2	37	9	11	17	228	11	15	12	66	79	37	10701	2071	9344	21366	39176	2204	9424	2377	18617	39617	4082
448	WBGene00001519	gar-3	V	14564819	14579719	14901	-	OG0007089	same_OG_in_all_species	CBOVI.g686	CSP29.g18072	CSP28.g4521	Sp34_50352300	Csp11.Scaffold630.g19857	GCK72_017481	FL83_11951	CSP40.g23650	WBGene00027224	Cni-gar-3	27	10	10	9	37	8	9	10	9	9	18	2327	849	896	11186	13068	1879	1935	2232	2347	5703	4610
449	WBGene00001523	gbh-2	II	8485879	8487571	1693	+	OG0007923	same_OG_in_all_species	CBOVI.g12890	CSP29.g21874	CSP28.g10285	Sp34_20132800	Csp11.Scaffold630.g21360	GCK72_004971	FL83_08674	CSP40.g12837	WBGene00023984	Cni-gbh-2	14	6	5	9	6	4	6	6	5	6	5	952	225	655	878	466	1805	708	424	1675	587	693
450	WBGene00001526	gck-1	V	8947799	8956296	8498	+	OG0007128	same_OG_in_all_species	CBOVI.g141	CSP29.g18161	CSP28.g4622	Sp34_50231310	Csp11.Scaffold630.g16792	GCK72_017283	FL83_09685	CSP40.g21446	WBGene00038407	Cni-gck-1	13	11	11	9	72	24	11	9	18	27	28	2628	3234	3156	8498	5805	1343	6505	6120	5317	4752	3295
451	WBGene00001527	gcs-1	II	9035562	9038301	2740	-	OG0007594	same_OG_in_all_species	CBOVI.g6680	CSP29.g20169	CSP28.g8999	Sp34_20304300	Csp11.Scaffold629.g7508	GCK72_005652	FL83_09269	CSP40.g993	WBGene00026143	Cni-gcs-1	9	6	6	7	7	16	7	11	6	7	7	478	281	291	703	778	385	334	1723	258	545	317
452	WBGene00001535	gcy-8	IV	7928152	7933782	5631	+	OG0009703	same_OG_in_all_species	CBOVI.g11438	CSP29.g7242	CSP28.g5624	Sp34_40103500	Csp11.Scaffold629.g12797	GCK72_014809	FL83_16002	CSP40.g6570	WBGene00037269	Cnig_chr_IV.g14845	21	12	12	12	12	11	11	11	10	22	22	1243	726	737	4865	2416	773	795	762	1816	2630	3525
453	WBGene00001536	gcy-9	X	11332110	11337883	5774	-	OG0006484	same_OG_in_all_species	CBOVI.g2583	CSP29.g15831	CSP28.g18759	Sp34_X0087300	Csp11.Scaffold31.g128	GCK72_023777	FL83_01133	CSP40.g12633	WBGene00037009	Cni-gcy-9	26	22	21	24	24	39	24	24	20	23	18	1977	1563	1541	1917	2531	1592	1930	1946	1685	2769	2227
454	WBGene00001538	gcy-12	II	5312046	5319617	7572	+	OG0010362	same_OG_in_all_species	CBOVI.g7574	CSP29.g9837	CSP28.g13584	Sp34_20099900	Csp11.Scaffold629.g11476	GCK72_005992	FL83_06027	CSP40.g7183	WBGene00025432	Cni-gcy-12	30	20	27	16	16	16	16	16	13	27	32	2220	3544	4140	4802	2535	1988	2050	2145	584	2820	2456
455	WBGene00001539	gcy-13	V	12363754	12369537	5784	-	OG0007256	same_OG_in_all_species	CBOVI.g902	CSP29.g18570	CSP28.g5022	Sp34_50126010	Csp11.Scaffold575.g4441	GCK72_018285	FL83_12998	CSP40.g18413	WBGene00041820	Cni-gcy-13	27	18	17	19	18	10	11	18	10	16	30	4836	1635	1680	3863	2700	541	874	2920	730	3293	1142
456	WBGene00001543	gcy-18	IV	12860097	12865956	5860	+	OG0009568	same_OG_in_all_species	CBOVI.g7894	CSP29.g6921	CSP28.g12869	Sp34_40151300	Csp11.Scaffold457.g1376	GCK72_014459	FL83_13783	CSP40.g17078	WBGene00042500	Cnig_chr_IV.g14433	21	14	13	15	15	35	15	15	16	15	15	1492	611	615	4367	2521	886	766	3327	1416	1497	1436
457	WBGene00001548	gcy-23	IV	3282885	3289337	6453	-	OG0009659	same_OG_in_all_species	CBOVI.g11065	CSP29.g7136	CSP28.g5570	Sp34_40117500	Csp11.Scaffold629.g7587	GCK72_014675	FL83_16338	CSP40.g12990	WBGene00024841	Cnig_chr_IV.g14705	22	10	10	9	9	10	9	9	9	10	9	3852	395	409	1013	3234	431	372	367	379	1510	731
458	WBGene00001549	gcy-25	IV	15872933	15882377	9445	+	OG0009000	same_OG_in_all_species	CBOVI.g11600	CSP29.g4304	CSP28.g9756	Sp34_40201700	Csp11.Scaffold171.g636	GCK72_012136	FL83_23182	CSP40.g11315	WBGene00023749	Cni-gcy-25	22	17	16	20	37	28	12	17	19	19	35	1079	1861	6527	12638	6343	736	4514	4285	919	6875	4776
459	WBGene00001553	gcy-33	V	11995805	12001797	5993	-	OG0010030	same_OG_in_all_species	CBOVI.g2089	CSP29.g825	CSP28.g12033	Sp34_50139500	Csp11.Scaffold629.g7754	GCK72_018158	FL83_10723	CSP40.g14367	WBGene00041720	Cni-gcy-33	34	11	11	8	26	12	11	11	19	11	20	2482	3485	869	1593	3152	528	1566	1501	3787	2572	1898
460	WBGene00001555	gcy-35	I	13325230	13333513	8284	+	OG0008237	same_OG_in_all_species	CBOVI.g9804	CSP29.g22801	CSP28.g13270	Sp34_10279600	Csp11.Scaffold630.g17851	GCK72_001711	FL83_20331	CSP40.g22252	WBGene00039377	Cni-gcy-35	19	11	11	10	28	10	9	9	10	18	27	1424	3110	1533	8619	6220	1296	1172	1180	2898	12679	3580
461	WBGene00001556	gcy-36	X	15479017	15485711	6695	+	OG0008309	same_OG_in_all_species	CBOVI.g11922	CSP29.g23118	CSP28.g20874	Sp34_X0132700	Csp11.Scaffold558.g3842	GCK72_025531	FL83_01792	CSP40.g8884	WBGene00029673	Cnig_chr_X.g25810	15	13	14	13	14	29	13	13	14	24	20	871	551	830	931	4741	645	700	707	785	1724	2766
462	WBGene00001558	gdi-1	IV	14790818	14792887	2070	-	OG0008838	same_OG_in_all_species	CBOVI.g8583	CSP29.g3448	CSP28.g7537	Sp34_40182600	Csp11.Scaffold630.g21259	GCK72_012872	FL83_15901	CSP40.g22217	WBGene00040262	Cni-gdi-1	5	4	4	4	8	4	3	3	4	6	4	226	144	144	186	693	287	348	533	2035	2065	1357
463	WBGene00001560	gei-3	X	12795201	12813639	18439	-	OG0009035	same_OG_in_all_species	CBOVI.g3165	CSP29.g4476	CSP28.g17729	Sp34_X0221000	Csp11.Scaffold630.g18820	GCK72_024946	FL83_03357	CSP40.g12115	WBGene00023564	Cni-gei-3	130	118	59	32	49	31	30	57	88	31	80	7612	9031	9998	21693	14476	9846	12229	11857	14125	14676	14063
464	WBGene00001561	gei-4	III	344306	354800	10495	-	OG0008157	same_OG_in_all_species	CBOVI.g4677	CSP29.g22540	CSP28.g18625	Sp34_30326500	Csp11.Scaffold630.g16738	GCK72_011779	FL83_23634	CSP40.g10733	WBGene00035852	Cni-gei-4	57	14	26	11	78	8	10	29	17	17	17	3844	3415	7250	9498	8617	992	2023	2955	1729	2217	2227
465	WBGene00001564	icl-1	V	724332	728004	3673	-	OG0010055	same_OG_in_all_species	CBOVI.g1673	CSP29.g8398	CSP28.g6102	Sp34_50035400	Csp11.Scaffold518.g2766	GCK72_019498	FL83_12926	CSP40.g19675	WBGene00028630	Cni-icl-1	7	5	5	6	9	6	6	6	5	6	6	570	1022	423	853	761	676	906	1043	944	831	729
466	WBGene00001568	snpc-4	I	8962322	8966129	3808	+	OG0009522	same_OG_in_all_species	CBOVI.g10367	CSP29.g6733	CSP28.g484	Sp34_10119310	Csp11.Scaffold459.g1433	GCK72_002490	FL83_05115	CSP40.g24214	WBGene00033357	Cni-snpc-4	15	14	10	14	26	13	13	15	14	14	26	1765	10541	1526	1004	976	629	603	874	672	714	704
467	WBGene00001578	ges-1	V	1427653	1432137	4485	-	OG0006079	same_OG_in_all_species	CBOVI.g1292	CSP29.g14452	CSP28.g6806	Sp34_50047510	Csp11.Scaffold629.g11417	GCK72_018990	FL83_08348	CSP40.g24100	WBGene00028697	Cni-ges-1	8	5	3	8	8	4	9	8	8	7	7	335	987	1797	1002	2799	145	865	452	311	300	301
468	WBGene00001579	gex-2	IV	572769	583577	10809	+	OG0009667	same_OG_in_all_species	CBOVI.g11316	CSP29.g7153	CSP28.g7030	Sp34_40113810	Csp11.Scaffold629.g7564	GCK72_014695	FL83_16354	CSP40.g12956	WBGene00024826	Cni-gex-2	24	13	13	12	12	11	10	12	9	13	10	1227	2379	2321	2681	7023	2313	434	2601	370	2352	446
469	WBGene00001580	gex-3	IV	12404431	12408690	4260	+	OG0009930	same_OG_in_all_species	CBOVI.g11615	CSP29.g7786	CSP28.g11088	Sp34_40243210	Csp11.Scaffold629.g12694	GCK72_014301	FL83_04810	CSP40.g22711	WBGene00026209	Cni-gex-3	24	11	11	12	12	10	12	12	12	12	12	2062	482	560	1441	837	432	631	638	545	732	499
470	WBGene00001582	gfi-2	I	9737816	9744146	6331	+	OG0005921	same_OG_in_all_species	CBOVI.g10303	CSP29.g13518	CSP28.g7785	Sp34_10210700	Csp11.Scaffold629.g15336	GCK72_000599	FL83_22050	CSP40.g20205	WBGene00026593	Cni-gfi-2	13	5	10	6	35	4	5	10	5	4	8	1569	247	221	4802	4891	1369	1445	3364	718	526	393
471	WBGene00001585	gfl-1	IV	11521290	11522214	925	+	OG0009326	same_OG_in_all_species	CBOVI.g8028	CSP29.g600	CSP28.g547	Sp34_40327100	Csp11.Scaffold507.g2464	GCK72_014160	FL83_22869	CSP40.g735	WBGene00028459	Cni-gfl-1	7	6	6	5	5	5	5	5	5	5	5	1012	322	237	521	292	625	274	327	216	291	192
472	WBGene00001586	ggr-1	II	10695013	10702555	7543	+	OG0010175	same_OG_in_all_species	CBOVI.g6941	CSP29.g9162	CSP28.g12298	Sp34_20288600	Csp11.Scaffold618.g6084	GCK72_005476	FL83_24464	CSP40.g17315	WBGene00025975	Cni-ggr-1	6	8	16	8	8	13	8	2	8	8	17	2284	2457	2263	9263	6124	964	4073	58	4585	4640	4875
473	WBGene00001587	ggr-2	X	6075509	6081881	6373	+	OG0008565	same_OG_in_all_species	CBOVI.g3332	CSP29.g2604	CSP28.g10638	Sp34_X0230600	Csp11.Scaffold626.g6529	GCK72_024511	FL83_00420	CSP40.g13980	WBGene00035214	Cni-ggr-2	31	13	13	14	177	43	14	25	52	63	33	3007	3167	3521	3935	4695	4735	3702	3761	4063	4745	4385
474	WBGene00001588	ggr-3	II	5130381	5133472	3092	+	OG0007560	same_OG_in_all_species	CBOVI.g7656	CSP29.g20084	CSP28.g8004	Sp34_20096000	Csp11.Scaffold629.g15972	GCK72_005958	FL83_06001	CSP40.g5174	WBGene00025402	Cni-ggr-3	10	10	9	10	10	10	10	10	20	20	20	1923	1144	755	2226	1757	812	1170	1470	1139	2713	2363
475	WBGene00001589	gip-1	III	2347591	2362056	14466	+	OG0008108	same_OG_in_all_species	CBOVI.g4690	CSP29.g22391	CSP28.g18672	Sp34_30303800	Csp11.Scaffold614.g5977	GCK72_011467	FL83_11193	CSP40.g3576	WBGene00034052	Cni-gip-1	19	11	11	13	27	13	10	2	12	25	24	1761	1486	6391	2881	11508	3713	13010	908	812	1251	1041
476	WBGene00001594	glc-4	II	7172204	7174943	2740	-	OG0010230	same_OG_in_all_species	CBOVI.g6464	CSP29.g9307	CSP28.g12152	Sp34_20261600	Csp11.Scaffold582.g4703	GCK72_006436	FL83_09497	CSP40.g8381	WBGene00033914	Cni-glc-4	9	17	18	8	8	18	8	8	8	8	24	536	569	2121	2245	1240	354	518	512	445	1806	1669
477	WBGene00001596	gld-2	I	6369748	6386194	16447	+	OG0010041	same_OG_in_all_species	CBOVI.g9048	CSP29.g8290	CSP28.g4195	Sp34_10325800	Csp11.Scaffold630.g20360	GCK72_002763	FL83_24126	CSP40.g9395	WBGene00033531	Cni-gld-2	13	8	9	18	83	9	9	9	9	49	9	3545	1134	1579	5592	11749	1100	719	1402	746	9865	719
478	WBGene00001597	gld-3	II	7132643	7137522	4880	+	OG0010232	same_OG_in_all_species	CBOVI.g6961	CSP29.g9314	CSP28.g12145	Sp34_20262400	Csp11.Scaffold629.g12152	GCK72_006430	FL83_16988	CSP40.g8389	WBGene00033902	Cni-gld-3	40	17	17	21	34	11	20	35	19	20	17	3568	956	1132	3438	1965	2119	1126	1042	1256	3382	2684
479	WBGene00001604	gln-3	IV	16167781	16170678	2898	-	OG0007495	same_OG_in_all_species	CBOVI.g11587	CSP29.g198	CSP28.g16655	Sp34_40196300	Csp11.Scaffold171.g606	GCK72_012231	FL83_05532	CSP40.g9723	WBGene00034517	Cni-gln-3	5	4	4	5	11	5	4	5	5	5	5	669	2088	2461	2726	1734	632	1037	903	1031	3437	3195
480	WBGene00001612	glr-1	III	8584163	8588642	4480	-	OG0008093	same_OG_in_all_species	CBOVI.g4651	CSP29.g22352	CSP28.g12545	Sp34_30077700	Csp11.Scaffold630.g21918	GCK72_010130	FL83_15060	CSP40.g20725	WBGene00037593	Cni-glr-1	17	17	15	14	14	11	14	14	14	14	41	4986	1565	5882	8054	1691	498	921	772	1620	3433	2252
481	WBGene00001614	glr-3	I	7117808	7121545	3738	+	OG0005263	same_OG_in_all_species	CBOVI.g9360	CSP29.g10757	CSP28.g13027	Sp34_10083200	Csp11.Scaffold629.g9981	GCK72_000189	FL83_10384	CSP40.g4868	WBGene00040593	Cni-glr-3	32	17	34	21	15	24	17	8	16	16	31	1336	741	4427	7911	1230	5710	6550	6931	2048	3599	2707
482	WBGene00001615	glr-4	II	7785100	7794322	9223	-	OG0007570	same_OG_in_all_species	CBOVI.g12453	CSP29.g20122	CSP28.g14636	Sp34_20145310	Csp11.Scaffold504.g2399	GCK72_005707	FL83_06945	CSP40.g17097	WBGene00033807	Cni-glr-4	25	10	10	20	40	24	12	20	12	38	21	1635	1542	2551	11214	6519	1617	1202	5526	1909	7688	3576
483	WBGene00001616	glr-5	V	8716495	8720516	4022	+	OG0010046	same_OG_in_all_species	CBOVI.g1369	CSP29.g8324	CSP28.g4122	Sp34_50119500	Csp11.Scaffold629.g10837	GCK72_018907	FL83_21787	CSP40.g11627	WBGene00024756	Cni-glr-5	15	11	10	13	12	14	8	15	8	11	15	998	460	1432	3360	1226	263	434	4795	425	8460	1155
484	WBGene00001617	glr-6	X	6836210	6840720	4511	-	OG0008619	same_OG_in_all_species	CBOVI.g11679	CSP29.g2755	CSP28.g11624	Sp34_X0194800	Csp11.Scaffold320.g806	GCK72_024657	FL83_00284	CSP40.g18783	WBGene00032152	Cni-glr-6	13	14	13	18	18	13	13	16	12	24	12	2155	583	545	2325	1914	541	593	1083	882	1127	632
485	WBGene00001618	glr-7	X	2413909	2419877	5969	-	OG0006413	same_OG_in_all_species	CBOVI.g3437	CSP29.g15694	CSP28.g18898	Sp34_X0101400	Csp11.Scaffold582.g4605	GCK72_023907	FL83_00988	CSP40.g18895	WBGene00025232	Cni-glr-7	134	17	17	13	38	36	15	17	15	16	44	4890	946	949	827	3314	1247	1332	924	659	2501	1821
486	WBGene00001619	glr-8	X	6505980	6509957	3978	+	OG0008595	same_OG_in_all_species	CBOVI.g2639	CSP29.g2697	CSP28.g17447	Sp34_X0189800	Csp11.Scaffold626.g6422	GCK72_024600	FL83_00338	CSP40.g15707	WBGene00027625	Cni-glr-8	33	13	13	12	22	10	12	12	12	12	40	2704	747	910	954	2422	1277	744	678	870	2603	1774
487	WBGene00001620	glt-1	X	3496026	3499169	3144	+	OG0009314	same_OG_in_all_species	CBOVI.g3439	CSP29.g5901	CSP28.g10468	Sp34_X0269500	Csp11.Scaffold630.g18180	GCK72_024107	FL83_00826	CSP40.g16256	WBGene00034793	Cni-glt-1	12	9	10	9	17	14	7	7	8	8	17	653	490	864	993	1635	271	285	591	334	769	1061
488	WBGene00001622	glt-4	X	6403422	6408411	4990	+	OG0008589	same_OG_in_all_species	CBOVI.g2541	CSP29.g2676	CSP28.g17421	Sp34_X0187600	Csp11.Scaffold626.g6444	GCK72_024579	FL83_00360	CSP40.g15732	WBGene00027606	Cni-glt-4	20	10	10	10	10	20	10	10	10	10	20	1599	1077	1145	1165	3493	911	1058	1084	999	2866	1328
489	WBGene00001624	glt-6	IV	7503622	7506447	2826	+	OG0009849	same_OG_in_all_species	CBOVI.g8077	CSP29.g7603	CSP28.g10903	Sp34_40300200	Csp11.Scaffold630.g21190	GCK72_013954	FL83_18749	CSP40.g19440	WBGene00028255	Cni-glt-6	10	6	6	6	6	12	6	6	6	6	13	464	230	233	1516	1200	252	246	240	238	260	358
490	WBGene00001631	gly-6	III	4324280	4331228	6949	-	OG0006713	same_OG_in_all_species	CBOVI.g5453	CSP29.g16750	CSP28.g20516	Sp34_30077000	Csp11.Scaffold630.g21923	GCK72_010123	FL83_14987	CSP40.g20742	WBGene00037580	Cni-gly-6	22	31	10	11	58	21	10	10	30	10	10	3372	848	554	4065	4990	747	576	427	430	2614	1522
491	WBGene00001632	gly-7	V	1815851	1821323	5473	-	OG0005587	same_OG_in_all_species	CBOVI.g2204	CSP29.g11963	CSP28.g1012	Sp34_50066110	Csp11.Scaffold533.g3186	GCK72_019251	FL83_05341	CSP40.g13907	WBGene00040490	Cni-gly-7	12	6	6	6	13	5	6	6	6	6	6	518	254	409	315	3670	503	585	569	858	4362	2218
492	WBGene00001645	gly-20	V	11282572	11286039	3468	+	OG0006168	same_OG_in_all_species	CBOVI.g1266	CSP29.g1511	CSP28.g720	Sp34_50318600	Csp11.Scaffold495.g2187	GCK72_016689	FL83_20637	CSP40.g10085	WBGene00041564	Cni-gly-20	13	7	4	6	6	6	6	5	6	6	6	1606	1557	2522	2016	2007	523	3335	3195	783	1352	1297
493	WBGene00001660	gop-1	III	5254438	5258886	4449	+	OG0008902	same_OG_in_all_species	CBOVI.g5237	CSP29.g3700	CSP28.g19758	Sp34_30023900	Csp11.Scaffold629.g12538	GCK72_008448	FL83_06188	CSP40.g7834	WBGene00040028	Cni-gop-1	16	13	11	15	16	15	13	16	29	25	25	1018	693	698	1494	1773	1072	14018	13478	5827	11570	7944
494	WBGene00001661	gop-2	III	5259023	5260512	1490	+	OG0008901	same_OG_in_all_species	CBOVI.g5236	CSP29.g3699	CSP28.g19757	Sp34_30023820	Csp11.Scaffold629.g12537	GCK72_008452	FL83_06187	CSP40.g7833	WBGene00040027	Cni-gop-2	5	3	2	5	5	8	5	3	5	6	10	207	101	61	281	425	166	5604	2860	3821	5378	3515
495	WBGene00001662	gop-3	III	5260694	5263837	3144	+	OG0008900	same_OG_in_all_species	CBOVI.g5235	CSP29.g3698	CSP28.g19756	Sp34_30023810	Csp11.Scaffold629.g12536	GCK72_008453	FL83_06185	CSP40.g7832	WBGene00040026	Cni-gop-3	6	5	3	6	8	11	7	5	6	4	5	252	213	98	1351	1842	1983	6386	3498	2444	3400	4283
496	WBGene00001663	gpa-1	V	11174433	11177677	3245	-	OG0007155	same_OG_in_all_species	CBOVI.g99	CSP29.g18256	CSP28.g4712	Sp34_50314700	Csp11.Scaffold519.g2782	GCK72_016653	FL83_16499	CSP40.g2127	WBGene00041540	Cni-gpa-1	9	8	8	8	15	3	8	8	8	7	18	1187	784	1287	6639	2174	218	3058	1800	924	2314	3613
497	WBGene00001664	gpa-2	V	8371005	8374034	3030	+	OG0006808	same_OG_in_all_species	CBOVI.g1610	CSP29.g17065	CSP28.g4103	Sp34_50111300	Csp11.Scaffold630.g22271	GCK72_018826	FL83_17047	CSP40.g2889	WBGene00032418	Cni-gpa-2	9	7	6	9	9	8	9	9	9	6	14	496	621	660	3507	1962	1833	1714	1569	2047	2040	3976
498	WBGene00001665	gpa-3	V	9356581	9359774	3194	-	OG0007101	same_OG_in_all_species	CBOVI.g1373	CSP29.g18098	CSP28.g4546	Sp34_50245100	Csp11.Scaffold629.g15767	GCK72_017064	FL83_21188	CSP40.g15957	WBGene00038517	Cni-gpa-3	7	6	6	6	7	6	6	7	11	7	20	1111	855	400	669	2135	631	2123	2092	2361	1139	2246
499	WBGene00001668	gpa-6	X	13191212	13194390	3179	+	OG0008272	same_OG_in_all_species	CBOVI.g3603	CSP29.g23028	CSP28.g14148	Sp34_X0155300	Csp11.Scaffold629.g10137	GCK72_025397	FL83_01926	CSP40.g6987	WBGene00027750	Cni-gpa-6	9	9	9	9	9	13	9	9	9	9	9	1045	755	560	877	2087	263	413	407	373	1613	1338
500	WBGene00001669	gpa-7	IV	10404008	10408747	4740	+	OG0009790	same_OG_in_all_species	CBOVI.g11078	CSP29.g7437	CSP28.g21745	Sp34_40078500	Csp11.Scaffold630.g17767	GCK72_014988	FL83_18219	CSP40.g15076	WBGene00030180	Cni-gpa-7	8	7	7	7	7	13	7	7	7	7	14	2415	995	971	5563	3684	1231	2809	2330	2666	4689	3874
501	WBGene00001670	gpa-8	V	12638666	12640484	1819	-	OG0009967	same_OG_in_all_species	CBOVI.g1565	CSP29.g7973	CSP28.g18507	Sp34_50175900	Csp11.Scaffold630.g19767	GCK72_018362	FL83_18271	CSP40.g18480	WBGene00030312	Cni-gpa-8	9	11	9	10	10	16	11	11	9	10	22	655	531	470	1742	727	622	593	594	402	936	1928
502	WBGene00001672	gpa-10	V	6852521	6854811	2291	-	OG0009242	same_OG_in_all_species	CBOVI.g2268	CSP29.g5589	CSP28.g8813	Sp34_50222400	Csp11.Scaffold601.g5472	GCK72_018010	FL83_15647	CSP40.g21535	WBGene00038318	Cni-gpa-10	18	7	8	7	9	7	9	9	9	9	26	745	395	447	4002	1223	518	801	817	618	1385	702
503	WBGene00001674	gpa-12	X	9243557	9249107	5551	+	OG0009376	same_OG_in_all_species	CBOVI.g2598	CSP29.g6180	CSP28.g11431	Sp34_X0051800	Csp11.Scaffold629.g13409	GCK72_023268	FL83_02280	CSP40.g4797	WBGene00036208	Cnig_chr_X.g22560	9	8	7	9	16	16	8	8	21	9	27	811	331	287	4027	4486	414	508	651	6664	3693	2451
504	WBGene00001675	gpa-13	V	12752603	12754939	2337	-	OG0007221	same_OG_in_all_species	CBOVI.g676	CSP29.g18495	CSP28.g4947	Sp34_50179100	Csp11.Scaffold630.g21507	GCK72_018396	FL83_13940	CSP40.g18508	WBGene00030342	Cni-gpa-13	10	15	8	9	17	6	9	10	8	18	9	422	557	468	2016	1131	526	624	2821	454	1302	994
505	WBGene00001676	gpa-14	I	5942390	5945651	3262	+	OG0005421	same_OG_in_all_species	CBOVI.g10359	CSP29.g11151	CSP28.g3767	Sp34_10293500	Csp11.Scaffold630.g17082	GCK72_001015	FL83_14282	CSP40.g17011	WBGene00026779	Cni-gpa-14	20	9	7	9	9	13	8	9	9	9	8	2044	487	280	2062	2038	564	1000	2273	1377	860	749
506	WBGene00001679	gpb-1	II	11742811	11748611	5801	-	OG0007896	same_OG_in_all_species	CBOVI.g6401	CSP29.g21807	CSP28.g17028	Sp34_20312100	Csp11.Scaffold458.g1410	GCK72_005564	FL83_09356	CSP40.g16047	WBGene00026054	Cni-gpb-1	9	10	10	10	29	10	9	10	10	9	9	3482	2776	2638	4994	4781	2916	1718	4466	3414	4884	3339
507	WBGene00001695	grd-6	V	9221866	9224354	2489	+	OG0007108	same_OG_in_all_species	CBOVI.g1722	CSP29.g18124	CSP28.g4658	Sp34_50241500	Csp11.Scaffold509.g2505	GCK72_017019	FL83_08549	CSP40.g15981	WBGene00038488	Cni-grd-6	7	16	16	9	54	15	8	8	9	36	9	457	342	355	658	623	303	2044	2203	799	858	755
508	WBGene00001705	grd-16	IV	2476686	2480316	3631	+	OG0008055	same_OG_in_all_species	CBOVI.g8863	CSP29.g22251	CSP28.g22156	Sp34_40032600	Csp11.Scaffold629.g10745	GCK72_015166	FL83_11720	CSP40.g16013	WBGene00041060	Cni-grd-16	5	4	5	6	6	6	6	6	6	10	17	447	140	190	4733	2419	1454	1159	2484	1767	1507	2847
509	WBGene00001707	grh-1	I	1258201	1268155	9955	-	OG0006679	same_OG_in_all_species	CBOVI.g9825	CSP29.g16620	CSP28.g10053	Sp34_10268900	Csp11.Scaffold629.g16076	GCK72_002020	FL83_16203	CSP40.g7440	WBGene00030266	Cni-grh-1	17	17	13	8	20	6	8	8	25	16	26	1774	3598	1336	7710	8266	1376	2541	2577	5490	6369	6549
510	WBGene00001708	grk-1	X	9991248	9999208	7961	-	OG0007689	same_OG_in_all_species	CBOVI.g11847	CSP29.g20551	CSP28.g17664	Sp34_X0063200	Csp11.Scaffold629.g13647	GCK72_023503	FL83_01414	CSP40.g15925	WBGene00025109	Cni-grk-1	13	13	13	13	13	13	13	13	13	26	13	2712	3941	3915	5824	6035	3623	4546	4614	4035	9005	6493
511	WBGene00001709	grk-2	III	676122	680658	4537	+	OG0008090	same_OG_in_all_species	CBOVI.g5051	CSP29.g22345	CSP28.g12572	Sp34_30328700	Csp11.Scaffold630.g16648	GCK72_011910	FL83_19053	CSP40.g6875	WBGene00035563	Cni-grk-2	33	9	9	9	9	10	9	8	10	4	10	1153	880	2673	405	2416	1047	1321	2074	4026	20153	1189
512	WBGene00001711	grl-2	V	12945075	12946858	1784	+	OG0009303	same_OG_in_all_species	CBOVI.g1144	CSP29.g5772	CSP28.g3112	Sp34_50276300	Csp11.Scaffold629.g10792	GCK72_017646	FL83_07692	CSP40.g9483	WBGene00031066	Cni-grl-2	5	6	4	6	6	12	6	6	6	6	6	446	228	130	1165	689	286	491	837	491	982	859
513	WBGene00001712	grl-3	V	11411511	11412894	1384	+	OG0005128	same_OG_in_all_species	CBOVI.g1477	CSP29.g10328	CSP28.g15496	Sp34_50322500	Csp11.Scaffold629.g12673	GCK72_016752	FL83_16732	CSP40.g10117	WBGene00041595	Cni-grl-3	6	4	3	5	5	9	4	4	5	6	5	405	229	186	2167	802	283	1643	1343	300	303	570
514	WBGene00001714	grl-5	V	4412748	4414663	1916	-	OG0010364	same_OG_in_all_species	CBOVI.g562	CSP29.g9843	CSP28.g12110	Sp34_50072600	Csp11.Scaffold518.g2747	GCK72_019421	FL83_20406	CSP40.g3693	WBGene00041928	Cni-grl-5	4	4	4	4	4	4	4	4	4	4	4	387	692	226	1397	1256	265	412	616	1558	2333	2249
515	WBGene00001716	grl-7	V	11344828	11347012	2185	-	OG0005139	same_OG_in_all_species	CBOVI.g1365	CSP29.g10367	CSP28.g5441	Sp34_50319800	Csp11.Scaffold629.g12622	GCK72_016718	FL83_24956	CSP40.g10105	WBGene00041580	Cni-grl-7	4	7	6	6	11	11	6	3	17	11	11	258	753	1784	835	1129	561	1184	265	616	718	550
516	WBGene00001717	grl-8	V	6731831	6733095	1265	-	OG0009234	same_OG_in_all_species	CBOVI.g872	CSP29.g5560	CSP28.g8785	Sp34_50220000	Csp11.Scaffold601.g5445	GCK72_017987	FL83_22323	CSP40.g21562	WBGene00038296	Cni-grl-8	4	3	3	3	3	3	3	5	3	3	3	425	101	105	172	629	89	93	664	95	270	91
517	WBGene00001718	grl-9	V	6730216	6731694	1479	-	OG0009233	same_OG_in_all_species	CBOVI.g871	CSP29.g5559	CSP28.g8784	Sp34_50219900	Csp11.Scaffold601.g5446	GCK72_017986	FL83_23338	CSP40.g21563	WBGene00038295	Cni-grl-9	4	6	5	5	5	5	5	9	3	5	5	459	220	177	222	525	212	216	801	280	347	280
518	WBGene00001719	grl-10	V	7774545	7775759	1215	+	OG0009290	same_OG_in_all_species	CBOVI.g327	CSP29.g5729	CSP28.g14475	Sp34_50087410	Csp11.Scaffold630.g20437	GCK72_019388	FL83_22395	CSP40.g10251	WBGene00039540	Cni-grl-10	4	3	4	3	4	4	3	3	3	3	3	766	205	330	159	369	227	212	369	147	354	168
519	WBGene00001720	grl-11	III	9117349	9118364	1016	-	OG0008809	same_OG_in_all_species	CBOVI.g5799	CSP29.g3346	CSP28.g20127	Sp34_30047010	Csp11.Scaffold611.g5857	GCK72_009358	FL83_07487	CSP40.g9094	WBGene00029123	Cni-grl-11	3	3	3	2	3	2	3	3	3	3	3	126	213	175	1138	608	47	486	476	1084	955	1318
520	WBGene00001721	grl-12	V	8635820	8637007	1188	-	OG0007510	same_OG_in_all_species	CBOVI.g1412	CSP29.g19929	CSP28.g1997	Sp34_50118110	Csp11.Scaffold629.g10840	GCK72_018895	FL83_21776	CSP40.g2795	WBGene00024699	Cni-grl-12	4	3	2	3	3	3	3	3	5	3	3	290	99	54	1088	630	87	290	337	302	207	102
521	WBGene00001722	grl-13	V	4362668	4364617	1950	-	OG0007446	same_OG_in_all_species	CBOVI.g564	CSP29.g19469	CSP28.g12091	Sp34_50070220	Csp11.Scaffold518.g2748	GCK72_019436	FL83_20391	CSP40.g3674	WBGene00041933	Cni-grl-13	5	4	4	6	12	12	5	6	6	10	14	191	134	135	1298	1131	283	228	378	1048	1863	1425
522	WBGene00001723	grl-14	V	20825559	20827743	2185	+	OG0005577	same_OG_in_all_species	CBOVI.g881	CSP29.g1193	CSP28.g7273	Sp34_50412610	Csp11.Scaffold630.g21794	GCK72_021957	FL83_10486	CSP40.g1921	WBGene00027990	Cni-grl-14	8	6	6	5	18	6	6	12	6	6	6	1216	272	285	2324	865	756	1222	1761	1651	2565	1258
523	WBGene00001724	grl-15	III	12232632	12236014	3383	-	OG0006059	same_OG_in_all_species	CBOVI.g5541	CSP29.g1426	CSP28.g6642	Sp34_30008500	Csp11.Scaffold629.g14549	GCK72_008355	FL83_06523	CSP40.g20749	WBGene00042434	Cni-grl-15	3	3	2	3	3	3	3	3	3	3	3	110	340	454	2317	2876	398	1331	1779	2544	1572	1163
524	WBGene00001726	grl-17	V	13561973	13563941	1969	-	OG0007360	same_OG_in_all_species	CBOVI.g49	CSP29.g19081	CSP28.g3063	Sp34_50162100	Csp11.Scaffold524.g2984	GCK72_018598	FL83_03797	CSP40.g7730	WBGene00032647	Cni-grl-17	4	4	4	4	5	4	5	5	5	5	15	149	139	133	275	790	136	430	402	996	1645	1113
525	WBGene00001728	grl-19	IV	251908	252554	647	-	OG0008033	same_OG_in_all_species	CBOVI.g11269	CSP29.g22182	CSP28.g2620	Sp34_40021210	Csp11.Scaffold629.g10569	GCK72_016259	FL83_15706	CSP40.g216	WBGene00041084	Cni-grl-19	2	2	2	3	3	2	3	3	3	3	3	53	241	51	875	176	52	550	423	660	1839	1052
526	WBGene00001729	grl-20	IV	2126136	2128861	2726	-	OG0008069	same_OG_in_all_species	CBOVI.g8187	CSP29.g22293	CSP28.g22197	Sp34_40034300	Csp11.Scaffold629.g10547	GCK72_016368	FL83_19028	CSP40.g196	WBGene00031916	Cni-grl-20	4	4	3	4	4	4	4	3	4	4	8	288	136	93	1791	2237	398	1568	339	1566	2590	1811
527	WBGene00001730	grl-21	IV	10737474	10738191	718	+	OG0009738	same_OG_in_all_species	CBOVI.g8953	CSP29.g7322	CSP28.g21635	Sp34_40094400	Csp11.Scaffold630.g17669	GCK72_014899	FL83_14028	CSP40.g6667	WBGene00037215	Cni-grl-21	3	2	2	2	2	2	3	2	2	2	2	132	48	49	52	202	49	361	184	356	373	169
528	WBGene00001731	grl-22	III	5413137	5414011	875	-	OG0006190	same_OG_in_all_species	CBOVI.g5287	CSP29.g15176	CSP28.g9590	Sp34_30114600	Csp11.Scaffold628.g7448	GCK72_010534	FL83_13530	CSP40.g12314	WBGene00027689	Cni-grl-22	2	3	3	3	3	4	2	2	2	3	2	49	93	93	103	389	51	47	47	109	359	314
529	WBGene00001740	gro-1	III	5265113	5267204	2092	+	OG0008899	same_OG_in_all_species	CBOVI.g5233	CSP29.g3695	CSP28.g19754	Sp34_30023600	Csp11.Scaffold629.g12534	GCK72_008458	FL83_06182	CSP40.g7828	WBGene00040022	Cni-gro-1	8	8	3	9	9	9	7	10	9	9	26	672	315	91	633	802	522	3248	9805	2288	3460	3364
530	WBGene00001743	grp-1	III	8085705	8088449	2745	+	OG0006706	same_OG_in_all_species	CBOVI.g5360	CSP29.g16735	CSP28.g8508	Sp34_30053200	Csp11.Scaffold629.g14502	GCK72_008281	FL83_21421	CSP40.g332	WBGene00041411	Cnig_chr_III.g11774	73	6	15	7	7	6	6	4	6	7	24	2574	382	501	1946	1566	602	5534	2660	4374	3696	11270
531	WBGene00001745	gsa-1	I	1068484	1074343	5860	+	OG0005370	same_OG_in_all_species	CBOVI.g12273	CSP29.g11037	CSP28.g11491	Sp34_10233600	Csp11.Scaffold630.g17373	GCK72_001108	FL83_22099	CSP40.g20567	WBGene00040711	Cni-gsa-1	10	8	8	8	14	7	8	8	8	9	16	2848	3044	2965	8238	4726	2179	4545	5193	6932	6277	5743
532	WBGene00001759	gst-11	X	3632367	3633754	1388	-	OG0008982	same_OG_in_all_species	CBOVI.g2423	CSP29.g424	CSP28.g10447	Sp34_X0267300	Csp11.Scaffold630.g18203	GCK72_024135	FL83_00799	CSP40.g22480	WBGene00034811	Cni-gst-11	4	5	5	5	5	11	5	5	5	5	10	406	421	403	644	779	405	506	536	534	797	409
533	WBGene00001784	gst-36	X	9861646	9862960	1315	-	OG0009332	same_OG_in_all_species	CBOVI.g3461	CSP29.g6032	CSP28.g16095	Sp34_X0060800	Csp11.Scaffold629.g13615	GCK72_023471	FL83_01450	CSP40.g20061	WBGene00025077	Cni-gst-36	6	4	4	4	4	4	4	4	4	4	4	322	142	172	398	685	208	319	417	261	567	974
534	WBGene00001794	gta-1	IV	10180660	10183865	3206	+	OG0008003	same_OG_in_all_species	CBOVI.g8430	CSP29.g22085	CSP28.g2517	Sp34_40258900	Csp11.Scaffold585.g4781	GCK72_014363	FL83_16420	CSP40.g13096	WBGene00026269	Cni-gta-1	9	5	5	8	10	7	7	7	7	6	6	1129	959	1576	4659	1757	975	833	955	1048	1267	1194
535	WBGene00001796	gtl-2	IV	11273451	11281992	8542	+	OG0007472	same_OG_in_all_species	CBOVI.g11308	CSP29.g19676	CSP28.g20906	Sp34_40318000	Csp11.Scaffold629.g8064	GCK72_014088	FL83_21454	CSP40.g19577	WBGene00028391	Cni-gtl-2	62	27	55	27	26	38	26	25	27	26	52	2528	13065	16297	10711	4684	1019	1833	1631	1634	2553	2253
536	WBGene00001803	lite-1	X	6226126	6230769	4644	-	OG0008578	same_OG_in_all_species	CBOVI.g3106	CSP29.g2643	CSP28.g7112	Sp34_X0228310	Csp11.Scaffold626.g6483	GCK72_024539	FL83_00395	CSP40.g15766	WBGene00027567	Cni-lite-1	10	11	10	11	11	21	10	10	10	20	19	617	1297	1433	4010	3426	852	470	487	1897	1843	1542
537	WBGene00001804	gur-3	X	10402522	10406303	3782	-	OG0006565	same_OG_in_all_species	CBOVI.g3006	CSP29.g16023	CSP28.g11938	Sp34_X0071400	Csp11.Scaffold629.g13739	GCK72_023575	FL83_01330	CSP40.g20286	WBGene00036929	Cni-gur-3	13	9	9	12	12	8	12	12	12	12	21	651	641	698	1102	2441	1162	1012	1021	979	3805	2335
538	WBGene00001805	gur-4	II	14104770	14108094	3325	+	OG0005964	same_OG_in_all_species	CBOVI.g12636	CSP29.g13667	CSP28.g1322	Sp34_20064100	Csp11.Scaffold630.g19508	GCK72_005742	FL83_06912	CSP40.g5636	WBGene00039756	Cni-gur-4	8	7	6	8	7	7	8	8	7	15	14	513	3632	641	3334	2086	106	572	498	779	2696	1897
539	WBGene00001813	haf-3	V	15760455	15766172	5718	-	OG0007414	same_OG_in_all_species	CBOVI.g1984	CSP29.g19281	CSP28.g5692	Sp34_50374710	Csp11.Scaffold522.g2869	GCK72_019838	FL83_02837	CSP40.g20268	WBGene00042202	Cnig_chr_V.g21123	11	13	9	13	14	11	11	11	11	11	15	3085	4809	741	1013	3792	462	1930	764	1611	5120	5208
540	WBGene00001814	haf-4	I	489969	496158	6190	+	OG0005349	same_OG_in_all_species	CBOVI.g10054	CSP29.g10989	CSP28.g11548	Sp34_10252900	Csp11.Scaffold629.g9931	GCK72_001349	FL83_06345	CSP40.g10221	WBGene00041184	Cni-haf-4	16	8	7	10	19	21	11	11	12	11	11	1132	315	275	4541	3829	4747	1324	1268	4401	5476	6734
541	WBGene00001819	haf-9	I	6081782	6086006	4225	+	OG0007500	same_OG_in_all_species	CBOVI.g8981	CSP29.g19851	CSP28.g3016	Sp34_10265900	Csp11.Scaffold595.g5251	GCK72_001996	FL83_24695	CSP40.g7406	WBGene00039277	Cni-haf-9	15	18	18	18	45	14	17	10	17	16	17	1445	4510	3962	12162	1853	984	1462	624	4566	4030	3108
542	WBGene00001820	ham-1	IV	12542183	12545737	3555	+	OG0007872	same_OG_in_all_species	CBOVI.g8023	CSP29.g21709	CSP28.g519	Sp34_40025500	Csp11.Scaffold629.g10641	GCK72_016321	FL83_22410	CSP40.g23938	WBGene00034279	Cni-ham-1	7	5	5	5	5	5	5	5	5	5	5	878	851	896	1267	2313	1354	1984	2119	1098	1506	1026
543	WBGene00001821	ham-2	X	4554685	4559408	4724	+	OG0006312	same_OG_in_all_species	CBOVI.g3092	CSP29.g15485	CSP28.g19107	Sp34_X0253900	Csp11.Scaffold622.g6264	GCK72_024280	FL83_00649	CSP40.g12449	WBGene00034963	Cni-ham-2	12	6	6	6	17	13	6	6	6	11	10	2034	2149	2231	2184	3548	6449	2251	2218	2255	2215	2127
544	WBGene00001824	hbl-1	X	5822142	5827755	5614	+	OG0008545	same_OG_in_all_species	CBOVI.g2618	CSP29.g2568	CSP28.g10600	Sp34_X0233800	Csp11.Scaffold626.g6570	GCK72_024476	FL83_00458	CSP40.g14017	WBGene00035160	Cni-hbl-1	30	10	19	8	15	8	7	7	8	6	21	431	1751	2147	1133	2668	381	308	464	8298	1852	593
545	WBGene00001827	hcf-1	IV	7770770	7774275	3506	-	OG0009720	same_OG_in_all_species	CBOVI.g10743	CSP29.g7277	CSP28.g5588	Sp34_40099400	Csp11.Scaffold23.g105	GCK72_014849	FL83_19174	CSP40.g6612	WBGene00037233	Cni-hcf-1	32	8	8	7	7	4	7	7	7	6	12	1448	314	324	2263	1160	142	291	619	451	808	238
546	WBGene00001833	hcp-6	I	5165148	5171313	6166	+	OG0005215	same_OG_in_all_species	CBOVI.g9385	CSP29.g10643	CSP28.g13143	Sp34_10259500	Csp11.Scaffold630.g19715	GCK72_000360	FL83_12402	CSP40.g14256	WBGene00042014	Cni-hcp-6	52	38	19	16	24	9	14	14	13	12	11	2711	797	1155	735	892	821	10786	10332	1463	590	593
547	WBGene00001835	hda-2	II	8020780	8022561	1782	-	OG0007653	same_OG_in_all_species	CBOVI.g7623	CSP29.g20333	CSP28.g7643	Sp34_20150100	Csp11.Scaffold630.g18470	GCK72_005140	FL83_12782	CSP40.g5006	WBGene00034131	Cni-hda-2	6	3	3	4	3	12	3	3	3	3	5	386	549	163	302	261	2007	103	101	610	432	891
548	WBGene00001837	hda-4	X	16729559	16744767	15209	+	OG0009345	same_OG_in_all_species	CBOVI.g3671	CSP29.g6088	CSP28.g15280	Sp34_X0045300	Csp11.Scaffold629.g13283	GCK72_023208	FL83_02336	CSP40.g10917	WBGene00036299	Cni-hda-4	14	11	11	11	21	18	10	8	11	8	15	7982	6615	6577	9178	12602	521	8197	572	9276	10986	10453
549	WBGene00001839	hdl-1	IV	11946066	11949817	3752	-	OG0009881	same_OG_in_all_species	CBOVI.g11654	CSP29.g7685	CSP28.g10990	Sp34_40234510	Csp11.Scaffold629.g15593	GCK72_014206	FL83_04889	CSP40.g17596	WBGene00028506	Cni-hdl-1	17	14	13	15	15	26	15	14	15	15	17	1236	730	708	2264	1037	919	675	656	645	1862	761
550	WBGene00001840	hel-1	II	8326852	8328870	2019	-	OG0007911	same_OG_in_all_species	CBOVI.g7450	CSP29.g21833	CSP28.g16997	Sp34_20136400	Csp11.Scaffold630.g17447	GCK72_004999	FL83_08698	CSP40.g19375	WBGene00024046	Cni-hel-1	8	6	7	5	5	5	5	5	4	5	5	742	842	611	505	744	618	525	769	405	788	524
551	WBGene00001841	hen-1	X	7116202	7116996	795	-	OG0008636	no_homologous_fragments_in_all_species	NA	CSP29.g2803	CSP28.g20050	Sp34_X0200000	Csp11.Scaffold578.g4500	GCK72_024708	FL83_00236	CSP40.g2187	WBGene00032199	Cni-hen-1	NA	5	5	6	5	5	4	4	5	5	5	NA	188	199	2578	444	189	197	202	199	225	248
552	WBGene00001843	hgo-1	I	9049460	9055457	5998	-	OG0008435	same_OG_in_all_species	CBOVI.g9972	CSP29.g23612	CSP28.g15442	Sp34_10116400	Csp11.Scaffold501.g2288	GCK72_002460	FL83_05146	CSP40.g24187	WBGene00033382	Cni-hgo-1	18	7	6	9	9	8	7	7	10	9	9	1679	6647	5011	9807	4687	3115	1737	4479	4318	3617	4619
553	WBGene00001844	hid-1	X	2489048	2494339	5292	+	OG0006419	same_OG_in_all_species	CBOVI.g3429	CSP29.g15705	CSP28.g18887	Sp34_X0100600	Csp11.Scaffold582.g4619	GCK72_023897	FL83_01000	CSP40.g12512	WBGene00025222	Cni-hid-1	52	15	16	15	29	16	15	15	15	14	14	3499	994	931	1723	3104	1206	1319	1284	1442	2464	2728
554	WBGene00001860	him-1	I	4951571	4957667	6097	-	OG0005236	same_OG_in_all_species	CBOVI.g10301	CSP29.g10695	CSP28.g13091	Sp34_10078300	Csp11.Scaffold629.g9771	GCK72_000261	FL83_07562	CSP40.g19216	WBGene00039459	Cni-him-1	43	12	12	11	13	11	13	13	10	9	18	2056	772	926	1713	2311	786	13726	11027	1751	1682	1096
555	WBGene00001863	him-4	X	9717565	9753764	36200	+	OG0010260	same_OG_in_all_species	CBOVI.g2969	CSP29.g9458	CSP28.g21581	Sp34_X0058810	Csp11.Scaffold629.g13488	GCK72_023347	FL83_02192	CSP40.g4723	WBGene00036118	Cni-him-4	49	30	28	61	295	31	28	28	147	28	57	6318	4472	4523	18855	20763	4556	5929	4817	15471	7752	8136
556	WBGene00001872	him-14	II	7065020	7069966	4947	-	OG0006871	same_OG_in_all_species	CBOVI.g7519	CSP29.g17414	CSP28.g1256	Sp34_20264110	Csp11.Scaffold629.g12168	GCK72_006414	FL83_16973	CSP40.g8407	WBGene00042784	Cni-him-14	16	21	8	18	18	11	14	18	15	18	42	2276	1744	1544	5196	2421	457	635	2057	633	3428	1393
557	WBGene00001874	him-17	V	13176711	13180185	3475	+	OG0006053	same_OG_in_all_species	CBOVI.g1856	CSP29.g14239	CSP28.g15771	Sp34_50272300	Csp11.Scaffold461.g1497	GCK72_017715	FL83_12071	CSP40.g9522	WBGene00031009	Cni-him-17	19	9	7	9	9	18	9	9	9	18	12	2005	376	295	821	613	1001	397	400	396	594	853
558	WBGene00001910	C50F4.6	V	9546092	9546841	750	+	OG0007173	no_same_OG_in_all_species	NA	CSP29.g18306	CSP28.g4766	Sp34_50248900	Csp11.Scaffold629.g15724	GCK72_017123	FL83_17932	CSP40.g23830	WBGene00038551	Cni-C50F4.6	NA	2	2	2	2	2	2	2	2	2	2	NA	49	108	52	474	80	50	194	56	227	81
559	WBGene00001950	hlh-3	II	9086608	9087908	1301	+	OG0007590	no_homologous_fragments_in_all_species	NA	CSP29.g20161	CSP28.g17146	Sp34_20303400	Csp11.Scaffold629.g7515	GCK72_005660	FL83_20685	CSP40.g984	WBGene00026152	Cni-hlh-3	NA	3	2	3	2	3	3	3	3	3	2	NA	100	50	1176	791	859	116	104	151	324	58
560	WBGene00001952	hlh-6	II	9613463	9614828	1366	-	OG0005396	same_OG_in_all_species	CBOVI.g7495	CSP29.g1110	CSP28.g177	Sp34_20188100	Csp11.Scaffold629.g8809	GCK72_003666	FL83_08477	CSP40.g3202	WBGene00028915	Cni-hlh-6	5	4	8	4	4	3	4	4	4	4	4	1077	1379	226	2413	562	91	1063	668	1719	3199	648
561	WBGene00001953	hlh-8	X	8116457	8120351	3895	+	OG0006587	same_OG_in_all_species	CBOVI.g3147	CSP29.g16105	CSP28.g17582	Sp34_X0217200	Csp11.Scaffold630.g18860	GCK72_024905	FL83_00029	CSP40.g16651	WBGene00036707	Cni-hlh-8	5	5	5	5	10	11	5	5	5	5	10	1875	1239	1223	1832	3361	1893	1230	1227	1605	2692	2637
562	WBGene00001954	hlh-10	V	9280512	9282210	1699	-	OG0007114	same_OG_in_all_species	CBOVI.g1731	CSP29.g18134	CSP28.g4649	Sp34_50242600	Csp11.Scaffold630.g20582	GCK72_017033	FL83_08534	CSP40.g15978	WBGene00038500	Cni-hlh-10	4	4	3	4	4	4	4	2	4	4	9	1055	259	151	1425	1093	170	3452	55	661	689	419
563	WBGene00001955	hlh-11	III	9619711	9626529	6819	+	OG0008763	same_OG_in_all_species	CBOVI.g5783	CSP29.g3232	CSP28.g14052	Sp34_30196500	Csp11.Scaffold630.g18343	GCK72_009478	FL83_21738	CSP40.g3409	WBGene00031518	Cni-hlh-11	5	12	12	8	42	6	6	6	12	12	6	1893	559	568	2404	5521	485	1327	1756	1022	2715	1872
564	WBGene00001957	hlh-13	X	4249249	4250766	1518	+	OG0006291	same_OG_in_all_species	CBOVI.g2946	CSP29.g15423	CSP28.g19161	Sp34_X0259300	Csp11.Scaffold630.g18302	GCK72_024220	FL83_00712	CSP40.g20976	WBGene00034898	Cni-hlh-13	5	4	4	3	4	8	4	4	4	4	4	194	164	165	3456	1077	170	197	198	531	401	286
565	WBGene00001958	hlh-14	II	5737785	5738895	1111	-	OG0005631	same_OG_in_all_species	CBOVI.g7086	CSP29.g12250	CSP28.g12670	Sp34_20115300	Csp11.Scaffold630.g19401	GCK72_006112	FL83_04403	CSP40.g7062	WBGene00025536	Cnig_chr_II.g6285	3	3	3	3	3	3	3	3	3	3	11	99	161	315	211	667	147	185	193	202	424	979
566	WBGene00001960	hlh-16	I	8766840	8768082	1243	-	OG0010291	same_OG_in_all_species	CBOVI.g9221	CSP29.g9587	CSP28.g1595	Sp34_10124500	Csp11.Scaffold630.g20534	GCK72_002531	FL83_05074	CSP40.g24247	WBGene00033323	Cni-hlh-16	4	3	3	3	3	1	2	3	3	3	5	518	2669	3045	215	805	3	54	366	382	1342	530
567	WBGene00001971	hmg-1.1	II	14250695	14251450	756	+	OG0006824	same_OG_in_all_species	CBOVI.g6358	CSP29.g17208	CSP28.g16875	Sp34_20077110	Csp11.Scaffold629.g11304	GCK72_005843	FL83_23423	CSP40.g5049	WBGene00039601	Cni-hmg-1.1	2	2	2	2	2	2	2	2	2	6	4	58	58	58	54	471	57	57	438	56	55	54
568	WBGene00001972	hmg-1.2	III	6280380	6282438	2059	+	OG0010361	same_OG_in_all_species	CBOVI.g5767	CSP29.g983	CSP28.g94	Sp34_30167600	Csp11.Scaffold629.g16112	GCK72_010759	FL83_08883	CSP40.g11297	WBGene00037079	Cni-hmg-1.2	14	10	10	5	15	5	5	5	10	5	10	993	530	662	1217	1354	515	658	1360	1121	3428	3315
569	WBGene00001978	hmp-1	V	11845871	11852166	6296	+	OG0009991	same_OG_in_all_species	CBOVI.g2078	CSP29.g810	CSP28.g11981	Sp34_50146300	Csp11.Scaffold629.g7792	GCK72_018122	FL83_10683	CSP40.g14452	WBGene00041635	Cni-hmp-1	36	9	10	9	45	9	9	11	9	18	9	5430	2737	2099	2618	3356	1280	1366	1649	1256	1780	1473
570	WBGene00001979	hmp-2	I	14738882	14742671	3790	+	OG0005894	same_OG_in_all_species	CBOVI.g9568	CSP29.g13433	CSP28.g8317	Sp34_10002400	Csp11.Scaffold630.g19007	GCK72_001516	FL83_09192	CSP40.g10759	WBGene00038915	Cni-hmp-2	9	8	8	6	11	7	4	22	6	5	10	1171	1157	797	234	1678	287	237	4120	779	3118	2010
571	WBGene00001983	hoe-1	IV	4739490	4744267	4778	-	OG0009618	same_OG_in_all_species	CBOVI.g8447	CSP29.g7043	CSP28.g13907	Sp34_40129000	Csp11.Scaffold589.g4999	GCK72_014580	FL83_16054	CSP40.g9978	WBGene00024929	Cni-hoe-1	13	7	7	7	14	13	7	6	7	7	14	7019	376	414	552	2279	967	395	552	821	639	278
572	WBGene00001984	hog-1	X	5851953	5854263	2311	-	OG0008549	same_OG_in_all_species	CBOVI.g2612	CSP29.g2574	CSP28.g10606	Sp34_X0233310	Csp11.Scaffold626.g6565	GCK72_024481	FL83_00452	CSP40.g14023	WBGene00035166	Cni-hog-1	8	7	10	7	12	11	7	7	7	7	7	537	299	249	606	1576	1203	440	462	523	1029	540
573	WBGene00001986	hot-1	V	14621135	14629472	8338	+	OG0007861	same_OG_in_all_species	CBOVI.g1637	CSP29.g21611	CSP28.g5414	Sp34_50350900	Csp11.Scaffold630.g19868	GCK72_017471	FL83_11941	CSP40.g23658	WBGene00027215	Cni-hot-1	4	4	10	5	10	4	4	5	5	10	15	1292	466	5009	2209	7587	136	4643	948	5541	6846	1183
574	WBGene00001987	hot-2	V	19174759	19187911	13153	+	OG0007427	same_OG_in_all_species	CBOVI.g148	CSP29.g19322	CSP28.g5804	Sp34_50418010	Csp11.Scaffold621.g6170	GCK72_021564	FL83_04168	CSP40.g12034	WBGene00039499	Cni-hot-2	19	5	5	6	10	5	5	4	11	10	5	7656	1674	1570	10508	12183	2852	1876	843	12224	17471	3114
575	WBGene00001988	hot-3	II	13930527	13932044	1518	-	OG0005955	same_OG_in_all_species	CBOVI.g7212	CSP29.g13640	CSP28.g1346	Sp34_20068400	Csp11.Scaffold630.g19480	GCK72_005764	FL83_06888	CSP40.g5557	WBGene00039674	Cni-hot-3	6	4	4	4	4	8	5	4	4	4	8	1552	1100	760	1725	930	226	1349	255	555	1613	1279
576	WBGene00001991	hot-6	V	11021069	11022937	1869	-	OG0007049	same_OG_in_all_species	CBOVI.g975	CSP29.g17912	CSP28.g884	Sp34_50307600	Csp11.Scaffold71.g449	GCK72_016529	FL83_12179	CSP40.g1032	WBGene00041498	Cni-hot-6	5	4	4	5	5	3	4	5	5	4	4	593	1011	207	1934	1239	98	308	2062	692	1126	1263
577	WBGene00001993	hpd-1	III	10535526	10537680	2155	+	OG0006231	same_OG_in_all_species	CBOVI.g5319	CSP29.g15294	CSP28.g9438	Sp34_30125200	Csp11.Scaffold628.g7339	GCK72_010449	FL83_11422	CSP40.g433	WBGene00037803	Cni-hpd-1	7	4	2	3	3	3	3	3	3	3	6	635	146	49	389	976	241	333	594	2166	827	794
578	WBGene00001997	hpr-9	III	10621551	10626398	4848	+	OG0006240	same_OG_in_all_species	CBOVI.g4738	CSP29.g15313	CSP28.g9454	Sp34_30127400	Csp11.Scaffold628.g7327	GCK72_010434	FL83_11437	CSP40.g418	WBGene00037790	Cni-hpr-9	16	12	11	13	24	12	12	12	12	10	21	2288	646	526	675	3285	723	659	1035	662	860	1405
579	WBGene00002000	hrpr-1	I	12060271	12064897	4627	-	OG0006095	same_OG_in_all_species	CBOVI.g12289	CSP29.g14587	CSP28.g3912	Sp34_10028800	Csp11.Scaffold629.g11789	GCK72_001589	FL83_09248	CSP40.g13808	WBGene00035960	Cni-hrp-2	8	7	7	8	10	7	8	8	8	8	23	535	636	691	1383	2794	684	1091	1730	1054	3363	5357
580	WBGene00002003	hse-5	III	4345334	4350079	4746	+	OG0006714	same_OG_in_all_species	CBOVI.g5455	CSP29.g16755	CSP28.g20521	Sp34_30076200	Csp11.Scaffold630.g21927	GCK72_010119	FL83_14983	CSP40.g20746	WBGene00037576	Cni-hse-5	94	6	6	9	24	7	7	13	7	7	7	2493	239	244	578	3057	309	277	1805	276	808	280
581	WBGene00002010	hsp-6	V	4824124	4826760	2637	-	OG0009261	same_OG_in_all_species	CBOVI.g307	CSP29.g5647	CSP28.g14558	Sp34_50080800	Csp11.Scaffold630.g21592	GCK72_019330	FL83_05273	CSP40.g23538	WBGene00030552	Cni-hsp-6	10	3	4	5	4	5	5	5	5	5	5	499	93	140	190	666	192	190	667	183	730	191
582	WBGene00002021	hsp-17	V	8384799	8385929	1131	-	OG0009254	same_OG_in_all_species	CBOVI.g1602	CSP29.g5628	CSP28.g14580	Sp34_50111700	Csp11.Scaffold630.g22276	GCK72_018831	FL83_17042	CSP40.g2884	WBGene00032413	Cni-hsp-17	5	3	2	3	6	2	3	3	6	12	3	744	93	48	657	684	630	547	605	548	1716	1207
583	WBGene00002023	hsp-25	X	6034463	6039644	5182	-	OG0008562	same_OG_in_all_species	CBOVI.g3338	CSP29.g2599	CSP28.g10633	Sp34_X0231200	Csp11.Scaffold626.g6535	GCK72_024506	FL83_00425	CSP40.g13985	WBGene00035209	Cni-hsp-25	5	8	10	6	17	5	5	6	6	11	4	2336	2069	2420	3698	4525	2478	2718	3106	2572	3411	1564
584	WBGene00002024	hsp-43	X	6233151	6235543	2393	-	OG0008580	same_OG_in_all_species	CBOVI.g3104	CSP29.g2645	CSP28.g7110	Sp34_X0228000	Csp11.Scaffold626.g6481	GCK72_024541	FL83_00393	CSP40.g15764	WBGene00027569	Cni-hsp-43	8	6	6	6	13	6	7	13	6	13	6	1148	1060	1131	1173	1289	1056	1042	1069	1086	1401	1087
585	WBGene00002025	hsp-60	III	1619742	1625803	6062	+	OG0008212	same_OG_in_all_species	CBOVI.g5227	CSP29.g22689	CSP28.g10309	Sp34_30314500	Csp11.Scaffold528.g3117	GCK72_011636	FL83_08971	CSP40.g12214	WBGene00032785	Cni-hsp-60	5	4	4	4	20	4	4	4	4	4	4	283	281	292	856	4358	297	799	954	632	1992	1454
586	WBGene00002027	hsr-9	I	9626241	9630848	4608	+	OG0005913	same_OG_in_all_species	CBOVI.g12305	CSP29.g13486	CSP28.g7753	Sp34_10068400	Csp11.Scaffold629.g14688	GCK72_000556	FL83_11630	CSP40.g614	WBGene00026508	Cni-hsr-9	20	10	13	9	10	8	10	10	20	10	27	1105	536	451	543	1113	330	585	802	726	1297	593
587	WBGene00002028	hst-1	IV	8688276	8691513	3238	-	OG0008938	same_OG_in_all_species	CBOVI.g10884	CSP29.g3997	CSP28.g10257	Sp34_40061600	Csp11.Scaffold629.g12195	GCK72_015173	FL83_11729	CSP40.g10557	WBGene00038831	Cni-hst-1	16	6	4	11	9	11	10	9	11	11	3	1311	255	138	3863	682	2656	3028	4425	2967	6469	1441
588	WBGene00002030	hst-3.1	II	6165653	6169256	3604	-	OG0005712	same_OG_in_all_species	CBOVI.g12609	CSP29.g12497	CSP28.g1425	Sp34_20125700	Csp11.Scaffold629.g16447	GCK72_006186	FL83_04476	CSP40.g8637	WBGene00025609	Cni-hst-3.1	5	5	6	6	6	15	5	5	6	12	19	196	480	654	469	2683	1693	487	628	565	624	2929
589	WBGene00002031	hst-6	X	5275561	5278519	2959	+	OG0008502	same_OG_in_all_species	CBOVI.g3481	CSP29.g2490	CSP28.g10518	Sp34_X0241600	Csp11.Scaffold527.g3103	GCK72_024398	FL83_00533	CSP40.g17686	WBGene00035079	Cni-hst-6	5	6	8	7	7	8	7	8	7	8	15	555	767	996	1388	1985	959	2311	991	865	1117	722
590	WBGene00002035	hum-1	I	8845809	8851116	5308	-	OG0008099	same_OG_in_all_species	CBOVI.g10170	CSP29.g2237	CSP28.g1641	Sp34_10122900	Csp11.Scaffold630.g20551	GCK72_002515	FL83_05089	CSP40.g24232	WBGene00033338	Cni-hum-1	18	23	23	19	20	16	16	15	19	20	20	1777	13962	19701	3444	2090	808	810	1441	1324	2187	1139
591	WBGene00002038	hum-5	III	4029095	4036840	7746	-	OG0005985	same_OG_in_all_species	CBOVI.g6113	CSP29.g1381	CSP28.g6584	Sp34_30002200	Csp11.Scaffold630.g17497	GCK72_008853	FL83_19901	CSP40.g16834	WBGene00039234	Cni-hum-5	22	12	10	16	32	9	13	12	16	10	29	4563	2546	1147	12411	4695	8492	7057	5626	2787	4275	10035
592	WBGene00002039	hum-6	X	2303082	2314914	11833	+	OG0006403	same_OG_in_all_species	CBOVI.g2815	CSP29.g15675	CSP28.g18917	Sp34_X0103400	Csp11.Scaffold576.g4459	GCK72_023930	FL83_00968	CSP40.g18874	WBGene00025248	Cni-hum-6	36	25	24	27	27	56	27	27	28	27	27	2761	1451	1562	2097	5618	2283	1614	1717	1628	4621	3221
593	WBGene00002040	hum-7	I	585807	607571	21765	-	OG0008444	same_OG_in_all_species	CBOVI.g9928	CSP29.g23711	CSP28.g7687	Sp34_10226400	Csp11.Scaffold591.g5106	GCK72_000831	FL83_23388	CSP40.g4888	WBGene00026664	Cni-hum-7	68	49	39	29	59	59	28	27	55	28	56	2596	1735	1479	15694	16125	1367	7028	7082	4028	3408	3518
594	WBGene00002043	hyl-1	IV	8539123	8544412	5290	+	OG0008943	same_OG_in_all_species	CBOVI.g8066	CSP29.g4022	CSP28.g19256	Sp34_40068400	Csp11.Scaffold630.g20607	GCK72_015265	FL83_18595	CSP40.g4300	WBGene00035801	Cni-hyl-1	16	7	6	8	23	6	6	7	16	9	8	1377	728	739	13427	4165	1646	4521	4833	6851	11607	7241
595	WBGene00002044	hyl-2	X	4696754	4699461	2708	-	OG0006325	same_OG_in_all_species	CBOVI.g3793	CSP29.g15509	CSP28.g19081	Sp34_X0251600	Csp11.Scaffold622.g6290	GCK72_024303	FL83_00624	CSP40.g12425	WBGene00034988	Cni-hyl-2	16	6	6	7	7	14	7	7	7	7	7	942	762	659	1374	1721	487	759	957	940	2304	1401
596	WBGene00002045	icd-1	II	6587577	6588655	1079	-	OG0006904	same_OG_in_all_species	CBOVI.g7846	CSP29.g17475	CSP28.g14318	Sp34_20275900	Csp11.Scaffold629.g12035	GCK72_006292	FL83_13729	CSP40.g8512	WBGene00027021	Cni-icd-1	5	5	5	5	5	5	5	5	4	10	5	181	188	190	219	596	187	186	595	144	997	188
597	WBGene00002046	icln-1	IV	9094552	9095653	1102	-	OG0008948	same_OG_in_all_species	CBOVI.g8151	CSP29.g4044	CSP28.g19241	Sp34_40352100	Csp11.Scaffold630.g20274	GCK72_013341	FL83_16546	CSP40.g12748	WBGene00040460	Cni-icln-1	7	7	5	6	11	4	6	6	9	9	9	376	150	105	3931	427	262	265	410	492	1690	740
598	WBGene00002048	ida-1	III	5755539	5765816	10278	+	OG0006170	same_OG_in_all_species	CBOVI.g4103	CSP29.g15121	CSP28.g9726	Sp34_30138200	Csp11.Scaffold444.g1246	GCK72_010624	FL83_23355	CSP40.g3658	WBGene00030756	Cni-ida-1	11	11	10	11	12	9	11	11	8	10	30	2613	1204	2953	16540	7977	240	2606	2010	6956	9570	3653
599	WBGene00002050	ifa-1	X	11271182	11275498	4317	+	OG0006493	same_OG_in_all_species	CBOVI.g3057	CSP29.g15852	CSP28.g18737	Sp34_X0085500	Csp11.Scaffold450.g1305	GCK72_023752	FL83_01152	CSP40.g12651	WBGene00037027	Cni-ifa-1	8	7	7	9	44	7	8	26	8	16	8	2592	341	350	3491	2410	360	388	2694	339	3214	686
600	WBGene00002052	ifa-4	X	4912308	4915979	3672	-	OG0006345	same_OG_in_all_species	CBOVI.g3705	CSP29.g15542	CSP28.g19048	Sp34_X0248700	Csp11.Scaffold409.g1000	GCK72_024332	FL83_00594	CSP40.g12389	WBGene00035019	Cni-ifa-4	24	10	20	11	10	10	10	11	10	9	10	1029	829	848	2630	1947	793	819	882	2534	911	3109
601	WBGene00002054	ifb-2	II	5750188	5754140	3953	+	OG0005630	same_OG_in_all_species	CBOVI.g7085	CSP29.g12248	CSP28.g12668	Sp34_20115710	Csp11.Scaffold630.g19404	GCK72_006114	FL83_04405	CSP40.g7060	WBGene00025538	Cni-ifb-2	18	7	7	8	28	7	12	8	17	15	17	1801	3438	4702	1383	2222	1027	1533	1885	2227	2198	2180
602	WBGene00002070	ile-1	I	9609544	9611534	1991	-	OG0005908	same_OG_in_all_species	CBOVI.g12299	CSP29.g13477	CSP28.g7738	Sp34_10067700	Csp11.Scaffold629.g14681	GCK72_000547	FL83_11623	CSP40.g622	WBGene00026516	Cni-ile-1	5	4	4	6	6	4	6	10	5	6	6	188	156	190	961	515	761	258	960	184	1103	247
603	WBGene00002071	ile-2	X	768596	770776	2181	+	OG0007737	same_OG_in_all_species	CBOVI.g3886	CSP29.g20755	CSP28.g13403	Sp34_X0017300	Csp11.Scaffold629.g15633	GCK72_022199	FL83_03207	CSP40.g4248	WBGene00029979	Cni-ile-2	7	5	5	6	6	5	6	6	5	6	6	424	183	206	940	1140	630	828	1372	617	1106	903
604	WBGene00002072	ima-1	V	11239675	11241792	2118	+	OG0007161	same_OG_in_all_species	CBOVI.g8	CSP29.g18268	CSP28.g4727	Sp34_50316210	Csp11.Scaffold519.g2799	GCK72_016670	FL83_16515	CSP40.g3538	WBGene00041552	Cni-ima-1	12	6	6	5	10	5	5	5	5	5	5	1055	231	228	187	546	187	3841	3991	192	509	185
605	WBGene00002074	ima-3	IV	7558726	7561664	2939	-	OG0007887	same_OG_in_all_species	CBOVI.g7926	CSP29.g21761	CSP28.g17364	Sp34_40301800	Csp11.Scaffold630.g21206	GCK72_013975	FL83_22645	CSP40.g19454	WBGene00028270	Cni-ima-3	7	6	6	7	6	6	6	6	5	5	5	823	249	261	2274	1397	235	337	349	1401	1086	298
606	WBGene00002076	imb-2	II	14365701	14373901	8201	+	OG0007528	same_OG_in_all_species	CBOVI.g6994	CSP29.g19983	CSP28.g8110	Sp34_20218700	Csp11.Scaffold629.g15667	GCK72_004670	FL83_19699	CSP40.g3756	WBGene00032275	Cni-imb-2	18	6	6	7	20	7	7	6	8	10	16	3010	449	488	3765	5534	1573	7079	8810	1691	3947	2733
607	WBGene00002078	xpo-1	V	7805064	7814656	9593	+	OG0009287	same_OG_in_all_species	CBOVI.g333	CSP29.g5720	CSP28.g14485	Sp34_50086510	Csp11.Scaffold630.g18322	GCK72_019380	FL83_22945	CSP40.g10263	WBGene00039532	Cni-xpo-1	16	6	8	9	16	12	5	5	4	6	5	1299	238	353	4503	6353	227	257	257	174	5357	1185
608	WBGene00002080	xpo-3	IV	7916689	7924032	7344	-	OG0009707	same_OG_in_all_species	CBOVI.g11433	CSP29.g7246	CSP28.g5618	Sp34_40103100	Csp11.Scaffold629.g12803	GCK72_014815	FL83_16006	CSP40.g6574	WBGene00037264	Cni-xpo-3	49	14	6	12	29	13	6	12	12	12	6	3454	1750	398	4985	4488	1672	331	1994	2347	2532	376
609	WBGene00002081	ina-1	III	9168073	9172802	4730	-	OG0008804	same_OG_in_all_species	CBOVI.g4298	CSP29.g3332	CSP28.g20099	Sp34_30262200	Csp11.Scaffold630.g18429	GCK72_009371	FL83_07474	CSP40.g9085	WBGene00029021	Cni-ina-1	11	8	8	11	9	7	9	8	9	9	9	1663	333	355	9900	1313	1440	1355	1426	944	1816	1537
610	WBGene00002084	ins-1	IV	10436701	10438412	1712	+	OG0009784	same_OG_in_all_species	CBOVI.g11084	CSP29.g7428	CSP28.g21739	Sp34_40077810	Csp11.Scaffold630.g17773	GCK72_014981	FL83_18212	CSP40.g15083	WBGene00030174	Cni-ins-1	2	3	3	3	3	3	3	3	3	3	3	804	255	286	2259	1385	422	430	457	972	1792	1196
611	WBGene00002100	ins-17	III	4476918	4477572	655	-	OG0006727	same_OG_in_all_species	CBOVI.g5842	CSP29.g16780	CSP28.g9888	Sp34_30073500	Csp11.Scaffold8.g40	GCK72_010090	FL83_14961	CSP40.g18624	WBGene00037550	Cni-ins-17	2	2	2	2	2	4	2	2	2	3	4	53	50	57	311	331	49	48	205	55	53	52
612	WBGene00002124	inx-2	X	11295007	11296733	1727	-	OG0006492	same_OG_in_all_species	CBOVI.g3879	CSP29.g15844	CSP28.g18746	Sp34_X0086000	Csp11.Scaffold450.g1298	GCK72_023761	FL83_01145	CSP40.g12646	WBGene00037022	Cni-inx-2	13	3	4	4	4	4	4	4	4	7	4	2955	251	319	301	470	259	250	248	276	639	315
613	WBGene00002128	inx-6	IV	12746584	12749721	3138	+	OG0008466	same_OG_in_all_species	CBOVI.g8309	CSP29.g23798	CSP28.g2171	Sp34_40153300	Csp11.Scaffold585.g4876	GCK72_014447	FL83_13768	CSP40.g17067	WBGene00040904	Cni-inx-6	12	4	4	8	8	8	8	8	8	8	8	5042	1056	587	3523	1971	515	725	567	576	1637	1412
614	WBGene00002132	inx-10	V	9204661	9207477	2817	-	OG0007106	same_OG_in_all_species	CBOVI.g270	CSP29.g18121	CSP28.g4661	Sp34_50241110	Csp11.Scaffold509.g2509	GCK72_017150	FL83_21375	CSP40.g379	WBGene00038485	Cni-inx-10	10	5	4	5	15	10	4	2	5	10	5	1911	384	364	1632	1058	740	3478	1024	799	900	1105
615	WBGene00002135	inx-13	I	3748523	3753958	5436	-	OG0007277	same_OG_in_all_species	CBOVI.g9296	CSP29.g1864	CSP28.g6886	Sp34_10162210	Csp11.Scaffold627.g6752	GCK72_002173	FL83_08173	CSP40.g16468	WBGene00033012	Cni-inx-13	7	7	7	7	7	3	7	7	7	7	4	1378	1759	1959	4189	4281	417	2019	2300	2905	3472	1260
616	WBGene00002146	ipp-5	X	6031469	6034515	3047	+	OG0008561	same_OG_in_all_species	CBOVI.g3339	CSP29.g2598	CSP28.g10632	Sp34_X0231300	Csp11.Scaffold626.g6536	GCK72_024505	FL83_00426	CSP40.g13986	WBGene00035208	Cni-ipp-5	9	9	8	8	16	9	9	10	18	8	26	1286	467	360	521	1820	443	450	620	380	807	1577
617	WBGene00002147	ire-1	II	8112243	8124910	12668	-	OG0009450	same_OG_in_all_species	CBOVI.g6821	CSP29.g6444	CSP28.g12833	Sp34_20152720	Csp11.Scaffold630.g18493	GCK72_005098	FL83_08788	CSP40.g19244	WBGene00034112	Cni-ire-1	14	8	8	5	15	3	7	5	6	11	14	812	802	823	1424	9767	928	1039	599	1690	18989	2110
618	WBGene00002148	gon-14	V	6606433	6611158	4726	-	OG0009205	same_OG_in_all_species	CBOVI.g10510	CSP29.g5481	CSP28.g8715	Sp34_50216700	Csp11.Scaffold601.g5419	GCK72_017962	FL83_10812	CSP40.g11381	WBGene00038269	Cni-gon-14	16	12	12	15	28	29	14	13	14	61	13	1143	509	705	940	1957	766	1194	607	1167	3416	585
619	WBGene00002149	irk-1	X	6765970	6778114	12145	-	OG0008614	same_OG_in_all_species	CBOVI.g3297	CSP29.g2740	CSP28.g15062	Sp34_X0193900	Csp11.Scaffold10.g57	GCK72_024640	FL83_00297	CSP40.g18771	WBGene00032140	Cnig_chr_X.g24601	12	11	11	12	22	22	11	11	10	11	29	3131	3962	3122	5338	10649	3286	4238	4018	5005	10161	5197
620	WBGene00002153	iars-2	I	10180236	10184599	4364	+	OG0010324	same_OG_in_all_species	CBOVI.g9952	CSP29.g9705	CSP28.g20593	Sp34_10185520	Csp11.Scaffold629.g11633	GCK72_002324	FL83_18868	CSP40.g18183	WBGene00033207	Cni-iars-2	38	7	6	8	9	22	7	14	14	11	11	2138	269	246	1852	1454	585	274	633	690	451	456
621	WBGene00002162	isp-1	IV	8134016	8136055	2040	-	OG0009682	same_OG_in_all_species	CBOVI.g8037	CSP29.g7203	CSP28.g7074	Sp34_40109600	Csp11.Scaffold628.g7443	GCK72_014752	FL83_15954	CSP40.g12904	WBGene00024774	Cni-isp-1	6	8	7	10	8	8	8	8	7	8	20	970	596	534	2854	1212	506	703	859	650	642	915
622	WBGene00002163	ist-1	X	7126648	7139666	13019	+	OG0008637	same_OG_in_all_species	CBOVI.g3826	CSP29.g2804	CSP28.g20049	Sp34_X0200110	Csp11.Scaffold578.g4499	GCK72_024710	FL83_00235	CSP40.g2188	WBGene00032200	Cni-ist-1	23	19	37	18	70	32	18	18	16	18	36	4090	5035	4583	6563	9455	4747	1254	1278	6795	4962	4804
623	WBGene00002173	itr-1	IV	7675174	7696930	21757	+	OG0009399	same_OG_in_all_species	CBOVI.g11401	CSP29.g6300	CSP28.g17261	Sp34_40306000	Csp11.Scaffold629.g7968	GCK72_013996	FL83_12881	CSP40.g1395	WBGene00028294	Cni-itr-1	202	81	83	33	183	16	30	58	91	95	29	3915	2974	6516	26978	13306	1068	8457	8590	8773	8449	3572
624	WBGene00002174	itx-1	I	2802803	2815830	13028	+	OG0008436	same_OG_in_all_species	CBOVI.g9763	CSP29.g23646	CSP28.g15427	Sp34_10142700	Csp11.Scaffold627.g6867	GCK72_000848	FL83_20148	CSP40.g23476	WBGene00026840	Cni-itx-1	35	24	20	31	143	31	31	62	56	29	60	6154	1426	1453	8988	8124	2442	5525	4916	2057	2262	4728
625	WBGene00002175	jac-1	IV	15997835	16026847	29013	-	OG0007534	same_OG_in_all_species	CBOVI.g8080	CSP29.g200	CSP28.g16653	Sp34_40191600	Csp11.Scaffold629.g9649	GCK72_012576	FL83_10980	CSP40.g14316	WBGene00034421	Cni-jac-1	33	12	12	14	94	14	13	9	17	22	23	4745	5816	6008	21041	25175	5442	15321	4809	20560	30755	9701
626	WBGene00002177	jkk-1	X	5368468	5374174	5707	+	OG0008511	same_OG_in_all_species	CBOVI.g3495	CSP29.g2508	CSP28.g10535	Sp34_X0240100	Csp11.Scaffold626.g6639	GCK72_024413	FL83_00519	CSP40.g17665	WBGene00035098	Cni-jkk-1	12	11	12	12	24	7	17	21	11	11	30	1339	1633	1654	1975	4402	296	3297	2934	1458	2374	1935
627	WBGene00002178	jnk-1	IV	6957641	6963719	6079	+	OG0005518	same_OG_in_all_species	CBOVI.g11110	CSP29.g11527	CSP28.g9277	Sp34_40287600	Csp11.Scaffold630.g21060	GCK72_013798	FL83_06590	CSP40.g4198	WBGene00028127	Cni-jnk-1	14	8	12	12	22	12	11	11	12	23	36	6309	7959	11680	5002	4690	2706	3520	919	3017	4806	2304
628	WBGene00002179	jph-1	I	7946193	7951593	5401	-	OG0005199	same_OG_in_all_species	CBOVI.g10034	CSP29.g10617	CSP28.g2902	Sp34_10074100	Csp11.Scaffold80.g507	GCK72_000407	FL83_10842	CSP40.g14223	WBGene00030084	Cni-jph-1	33	11	9	10	10	9	10	10	9	10	11	2254	638	3801	4261	3334	1092	6451	6109	2476	3371	2630
629	WBGene00002181	kal-1	I	14128591	14142207	13617	-	OG0008232	same_OG_in_all_species	CBOVI.g10313	CSP29.g22778	CSP28.g13222	Sp34_10024700	Csp11.Scaffold525.g3010	GCK72_001740	FL83_21984	CSP40.g9708	WBGene00038161	Cni-kal-1	7	6	6	6	6	9	6	6	6	6	16	5191	9807	2605	8199	11517	5003	6489	2106	11231	11531	4257
630	WBGene00002185	kel-3	III	13464820	13471350	6531	+	OG0006151	same_OG_in_all_species	CBOVI.g4135	CSP29.g14951	CSP28.g19729	Sp34_30018600	Csp11.Scaffold84.g534	GCK72_008426	FL83_06211	CSP40.g7864	WBGene00040046	Cnig_chr_III.g11612	11	9	4	10	40	9	5	5	11	11	1	475	390	139	6538	4758	739	3677	3876	4328	5808	3
631	WBGene00002190	kin-2	X	5970647	5977854	7208	-	OG0008557	same_OG_in_all_species	CBOVI.g3345	CSP29.g2592	CSP28.g10625	Sp34_X0232000	Csp11.Scaffold626.g6544	GCK72_024498	FL83_00434	CSP40.g13993	WBGene00035185	Cni-kin-2	17	8	7	8	23	22	8	7	7	7	20	5076	5270	5372	4729	6116	5408	4976	2585	4808	17311	3295
632	WBGene00002191	kin-3	I	10734022	10736615	2594	+	OG0006767	same_OG_in_all_species	CBOVI.g9997	CSP29.g16899	CSP28.g5486	Sp34_10345300	Csp11.Scaffold629.g8997	GCK72_001910	FL83_13402	CSP40.g15434	WBGene00033711	Cni-kin-3	11	9	6	8	8	14	8	8	6	8	16	1409	705	570	4722	1514	544	1203	1439	520	1166	674
633	WBGene00002195	kin-9	X	8432661	8437350	4690	+	OG0009155	same_OG_in_all_species	CBOVI.g3042	CSP29.g5055	CSP28.g9020	Sp34_X0164900	Csp11.Scaffold630.g22316	GCK72_025300	FL83_02020	CSP40.g2622	WBGene00041255	Cni-kin-9	12	10	10	11	29	17	11	10	10	21	10	2068	4432	2620	3119	2905	1206	1585	1639	2423	4990	3229
634	WBGene00002198	kin-14	I	7075918	7079575	3658	-	OG0005248	same_OG_in_all_species	CBOVI.g9638	CSP29.g10726	CSP28.g13062	Sp34_10082030	Csp11.Scaffold542.g3409	GCK72_000247	FL83_23834	CSP40.g19211	WBGene00039455	Cnig_chr_I.g1710	17	7	7	10	9	17	8	3	10	9	14	3672	448	269	6414	2404	1329	4812	433	3436	2707	2116
635	WBGene00002201	kin-18	III	6118620	6124067	5448	+	OG0005807	same_OG_in_all_species	CBOVI.g4085	CSP29.g12824	CSP28.g11343	Sp34_30147500	Csp11.Scaffold630.g18625	GCK72_010799	FL83_08848	CSP40.g11252	WBGene00039971	Cni-kin-18	12	9	9	11	22	9	11	11	11	10	13	534	969	1333	3672	2742	2744	835	972	2489	10439	10475
636	WBGene00002203	kin-20	X	15268602	15277764	9163	-	OG0008323	same_OG_in_all_species	CBOVI.g2466	CSP29.g23141	CSP28.g20897	Sp34_X0135400	Csp11.Scaffold558.g3813	GCK72_025565	FL83_01763	CSP40.g8826	WBGene00029647	Cni-kin-20	8	4	9	5	36	4	5	5	5	20	5	1665	425	1109	1293	7615	464	1824	2655	1912	8990	2837
637	WBGene00002210	kin-29	X	2843922	2852438	8517	-	OG0006441	same_OG_in_all_species	CBOVI.g3194	CSP29.g15751	CSP28.g18842	Sp34_X0095900	Csp11.Scaffold582.g4670	GCK72_023856	FL83_01048	CSP40.g12553	WBGene00025179	Cni-kin-29	16	15	15	16	16	14	16	16	14	16	16	2809	2708	2613	4004	6168	2986	3150	3306	3258	5557	4868
638	WBGene00002213	kin-32	I	5086310	5093903	7594	+	OG0005227	same_OG_in_all_species	CBOVI.g9060	CSP29.g10669	CSP28.g13116	Sp34_10257000	Csp11.Scaffold625.g6339	GCK72_000321	FL83_12368	CSP40.g17905	WBGene00032075	Cni-kin-32	15	11	11	11	29	12	10	9	10	10	14	4469	1460	1517	10659	5093	3325	7229	6392	2743	4597	550
639	WBGene00002216	klp-3	II	7842353	7845653	3301	+	OG0007575	same_OG_in_all_species	CBOVI.g6636	CSP29.g20131	CSP28.g14628	Sp34_20146000	Csp11.Scaffold531.g3155	GCK72_005700	FL83_06952	CSP40.g17091	WBGene00026194	Cni-klp-3	12	8	7	11	44	9	9	9	24	36	18	1311	610	827	2374	1507	942	1106	1136	839	2237	1909
640	WBGene00002217	klp-4	X	3171420	3178701	7282	-	OG0006371	same_OG_in_all_species	CBOVI.g3076	CSP29.g15604	CSP28.g18990	Sp34_X0274500	Csp11.Scaffold629.g16517	GCK72_024050	FL83_00878	CSP40.g9158	WBGene00034744	Cni-klp-4	57	43	43	23	47	25	25	24	47	45	40	2274	1955	1991	3422	2554	1861	1976	2005	1846	2525	2090
641	WBGene00002218	klp-6	III	5030929	5036583	5655	+	OG0006086	same_OG_in_all_species	CBOVI.g5516	CSP29.g1449	CSP28.g6661	Sp34_30011100	Csp11.Scaffold629.g14534	GCK72_008340	FL83_06508	CSP40.g19600	WBGene00041465	Cni-klp-6	19	10	8	13	13	8	14	15	14	14	28	1552	402	343	6289	2871	355	5403	3700	3710	5703	3878
642	WBGene00002222	klp-11	IV	8756735	8762066	5332	-	OG0008932	same_OG_in_all_species	CBOVI.g10872	CSP29.g3957	CSP28.g11885	Sp34_40059400	Csp11.Scaffold629.g10498	GCK72_016014	FL83_07776	CSP40.g8686	WBGene00042121	Cnig_chr_IV.g15592	13	48	30	19	23	5	20	9	14	14	53	2290	5218	9489	15323	2986	2320	27435	12554	11123	22654	29087
643	WBGene00002223	klp-12	IV	11341325	11359869	18545	-	OG0009408	same_OG_in_all_species	CBOVI.g8200	CSP29.g6331	CSP28.g2393	Sp34_40320110	Csp11.Scaffold629.g8079	GCK72_014107	FL83_21434	CSP40.g19562	WBGene00028412	Cnig_chr_IV.g14003	46	12	10	23	65	36	10	26	41	20	32	1667	14808	4231	14954	14015	10702	863	10625	8863	11887	1187
644	WBGene00002224	klp-13	X	5984989	5992151	7163	+	OG0008558	same_OG_in_all_species	CBOVI.g3344	CSP29.g2593	CSP28.g10626	Sp34_X0231900	Csp11.Scaffold626.g6543	GCK72_024499	FL83_00432	CSP40.g13992	WBGene00035186	Cni-klp-13	17	35	35	19	19	51	17	17	36	21	38	3617	2859	3067	4022	5230	4132	1779	1642	4967	4685	3962
645	WBGene00002230	klp-20	III	209992	230450	20459	+	OG0008169	same_OG_in_all_species	CBOVI.g4856	CSP29.g22567	CSP28.g18615	Sp34_30325600	Csp11.Scaffold630.g16756	GCK72_011806	FL83_18627	CSP40.g1621	WBGene00035866	Cni-klp-20	16	9	8	18	48	11	10	9	11	22	11	3061	3078	1993	6912	18521	474	2014	2202	3259	6147	5138
646	WBGene00002233	kqt-1	X	6619012	6627995	8984	+	OG0008604	same_OG_in_all_species	CBOVI.g3534	CSP29.g2715	CSP28.g17464	Sp34_X0191800	Csp11.Scaffold626.g6395	GCK72_024618	FL83_00321	CSP40.g15687	WBGene00032117	Cni-kqt-1	33	35	35	18	33	15	18	18	16	64	50	2783	4211	4450	5718	6740	673	4712	4788	2322	5331	4647
647	WBGene00002235	kqt-3	II	13696282	13712931	16650	+	OG0006835	same_OG_in_all_species	CBOVI.g12607	CSP29.g17275	CSP28.g1514	Sp34_20073600	Csp11.Scaffold586.g4894	GCK72_005808	FL83_06845	CSP40.g5543	WBGene00039660	Cni-kqt-3	21	8	7	9	31	7	8	8	8	23	10	1535	3031	1311	7795	14676	717	3463	3345	5222	10870	1608
648	WBGene00002238	kars-1	II	7070183	7072415	2233	-	OG0006872	same_OG_in_all_species	CBOVI.g7518	CSP29.g17416	CSP28.g1258	Sp34_20263810	Csp11.Scaffold629.g12167	GCK72_006415	FL83_16975	CSP40.g8406	WBGene00042783	Cni-kars-1	21	10	8	4	8	4	4	4	4	4	8	3772	216	164	631	413	278	271	422	280	455	173
649	WBGene00002240	ksr-2	I	12047342	12059798	12457	-	OG0006094	same_OG_in_all_species	CBOVI.g12288	CSP29.g14586	CSP28.g3911	Sp34_10028710	Csp11.Scaffold629.g11787	GCK72_001588	FL83_09247	CSP40.g13809	WBGene00035959	Cni-ksr-2	9	5	7	5	19	5	6	11	20	22	20	878	882	2564	743	10807	1566	694	4707	7284	16929	5707
650	WBGene00002241	kup-1	V	12032258	12040873	8616	-	OG0010060	same_OG_in_all_species	CBOVI.g1521	CSP29.g847	CSP28.g12040	Sp34_50138100	Csp11.Scaffold629.g10338	GCK72_018170	FL83_10732	CSP40.g14360	WBGene00041726	Cni-kup-1	11	8	7	8	8	8	8	8	8	8	13	3431	4240	4737	8276	7551	6572	6464	6422	6874	7325	3355
651	WBGene00002242	kvs-1	X	7690498	7707131	16634	-	OG0008655	same_OG_in_all_species	CBOVI.g3314	CSP29.g2858	CSP28.g19992	Sp34_X0209600	Csp11.Scaffold629.g12407	GCK72_024827	FL83_00124	CSP40.g20845	WBGene00036615	Cni-kvs-1	14	12	12	12	49	6	10	12	10	88	11	2519	2075	2236	11190	15120	806	1774	2563	3285	4083	2640
652	WBGene00002243	lad-2	IV	2964334	2978484	14151	-	OG0009934	same_OG_in_all_species	CBOVI.g10940	CSP29.g7808	CSP28.g11121	Sp34_40244710	Csp11.Scaffold604.g5522	GCK72_014318	FL83_04792	CSP40.g17167	WBGene00026230	Cnig_chr_IV.g14256	14	17	36	22	32	24	12	19	42	20	12	890	3469	3005	7239	10651	900	833	3642	3517	4191	1695
653	WBGene00002244	laf-1	III	2769356	2779053	9698	-	OG0008357	same_OG_in_all_species	CBOVI.g5166	CSP29.g23258	CSP28.g20491	Sp34_30210610	Csp11.Scaffold629.g10204	GCK72_009623	FL83_22601	CSP40.g8082	WBGene00031335	Cni-laf-1	8	8	8	6	6	5	6	6	6	7	6	788	402	348	1354	7574	338	318	554	257	231	241
654	WBGene00002248	lam-3	I	10608466	10621435	12970	+	OG0008705	same_OG_in_all_species	CBOVI.g10499	CSP29.g2997	CSP28.g14787	Sp34_10280210	Csp11.Scaffold501.g2322	GCK72_002421	FL83_05182	CSP40.g15140	WBGene00042473	Cni-lam-3	32	13	13	15	13	13	13	13	13	13	13	2288	770	777	7216	3664	964	1202	2192	1974	1416	2005
655	WBGene00002249	lap-1	III	8399168	8401928	2761	-	OG0005178	same_OG_in_all_species	CBOVI.g4379	CSP29.g10532	CSP28.g11379	Sp34_30081200	Csp11.Scaffold571.g4282	GCK72_010162	FL83_15091	CSP40.g20697	WBGene00037619	Cni-lap-1	8	5	4	11	6	6	6	6	6	6	5	649	344	405	3307	1288	676	838	755	518	634	508
656	WBGene00002250	lap-2	V	13043712	13046154	2443	+	OG0007374	same_OG_in_all_species	CBOVI.g1110	CSP29.g19122	CSP28.g3093	Sp34_50274520	Csp11.Scaffold461.g1476	GCK72_017679	FL83_07662	CSP40.g9507	WBGene00031028	Cni-lap-2	10	4	4	5	5	6	5	5	5	5	3	1417	575	684	2216	877	1352	612	600	635	932	128
657	WBGene00002251	lat-1	II	8896841	8908634	11794	+	OG0007614	same_OG_in_all_species	CBOVI.g6665	CSP29.g20216	CSP28.g17094	Sp34_20307800	Csp11.Scaffold630.g20698	GCK72_005623	FL83_09299	CSP40.g22379	WBGene00026111	Cni-lat-1	15	9	8	9	19	8	8	7	8	8	19	7260	6179	3999	7590	8645	6665	6770	4071	6642	8425	6768
658	WBGene00002252	lat-2	II	4359065	4368281	9217	+	OG0005780	same_OG_in_all_species	CBOVI.g7674	CSP29.g12726	CSP28.g378	Sp34_20234310	Csp11.Scaffold630.g21298	GCK72_004554	FL83_10908	CSP40.g2461	WBGene00026482	Cni-lat-2	14	17	17	19	21	8	18	14	24	18	40	1226	1324	1458	8754	5203	3262	8197	8765	8637	6971	6366
659	WBGene00002258	lbp-6	I	6728296	6729376	1081	-	OG0008427	same_OG_in_all_species	CBOVI.g10660	CSP29.g23598	CSP28.g3303	Sp34_10336500	Csp11.Scaffold629.g14694	GCK72_001829	FL83_22806	CSP40.g4852	WBGene00033620	Cnig_chr_I.g2530	3	2	2	2	2	2	2	2	2	6	2	107	806	575	184	676	324	316	440	636	512	519
660	WBGene00002262	ldh-1	II	11724204	11726533	2330	+	OG0007892	same_OG_in_all_species	CBOVI.g6338	CSP29.g21802	CSP28.g17032	Sp34_20312830	Csp11.Scaffold458.g1416	GCK72_005569	FL83_09352	CSP40.g22437	WBGene00026058	Cni-ldh-1	4	4	4	4	7	3	3	12	4	4	3	142	134	145	1054	1322	96	119	1729	764	858	104
661	WBGene00002267	lec-4	III	3771425	3773326	1902	-	OG0006624	same_OG_in_all_species	CBOVI.g5720	CSP29.g16272	CSP28.g22276	Sp34_30226400	Csp11.Scaffold552.g3657	GCK72_009738	FL83_10251	CSP40.g8188	WBGene00030849	Cni-lec-4	4	4	4	5	5	5	6	5	5	4	8	317	746	502	2135	1053	278	1406	341	397	828	778
662	WBGene00002268	lec-5	II	5839639	5841103	1465	-	OG0005648	same_OG_in_all_species	CBOVI.g6804	CSP29.g12311	CSP28.g15198	Sp34_20117700	Csp11.Scaffold630.g19426	GCK72_006135	FL83_04421	CSP40.g7042	WBGene00025560	Cni-lec-5	5	5	4	6	6	6	6	6	6	6	6	199	183	436	248	523	239	238	236	241	315	239
663	WBGene00002269	lec-6	III	599510	600366	857	-	OG0005482	same_OG_in_all_species	CBOVI.g5466	CSP29.g11406	CSP28.g9170	Sp34_30336100	Csp11.Scaffold630.g16707	GCK72_011913	FL83_19051	CSP40.g6849	WBGene00035574	Cni-lec-6	5	2	2	2	2	2	2	2	2	2	2	186	366	650	253	419	50	49	96	49	108	47
664	WBGene00002272	lec-9	X	17600487	17601503	1017	+	OG0009341	same_OG_in_all_species	CBOVI.g2349	CSP29.g6077	CSP28.g16064	Sp34_X0030000	Csp11.Scaffold629.g13590	GCK72_023439	FL83_01481	CSP40.g20083	WBGene00025051	Cni-lec-9	5	2	3	4	4	3	4	4	4	4	4	193	49	101	167	597	1536	173	200	193	360	150
665	WBGene00002273	lec-10	V	6488203	6489120	918	-	OG0009219	same_OG_in_all_species	CBOVI.g477	CSP29.g5513	CSP28.g8745	Sp34_50213700	Csp11.Scaffold630.g17527	GCK72_017931	FL83_10788	CSP40.g11352	WBGene00038243	Cni-lec-10	6	3	3	3	3	3	3	3	3	3	3	261	100	106	184	342	99	110	215	109	101	99
666	WBGene00002274	lec-11	IV	6588184	6590154	1971	-	OG0006008	same_OG_in_all_species	CBOVI.g10761	CSP29.g13980	CSP28.g3185	Sp34_40172200	Csp11.Scaffold630.g17819	GCK72_013726	FL83_06657	CSP40.g4124	WBGene00027862	Cni-lec-11	4	5	5	5	5	5	5	5	4	4	3	331	5091	4501	670	1275	192	197	195	641	268	103
667	WBGene00002344	let-70	IV	11081086	11082253	1168	-	OG0008463	same_OG_in_all_species	CBOVI.g8846	CSP29.g23785	CSP28.g2179	Sp34_40312900	Csp11.Scaffold629.g8022	GCK72_014049	FL83_12828	CSP40.g17293	WBGene00028348	Cni-let-70	5	5	5	5	5	5	5	5	5	5	5	202	187	207	190	727	183	195	753	187	742	198
668	WBGene00002363	let-92	IV	11858442	11860460	2019	+	OG0009874	same_OG_in_all_species	CBOVI.g10782	CSP29.g7669	CSP28.g10969	Sp34_40231810	Csp11.Scaffold629.g15611	GCK72_014189	FL83_04912	CSP40.g700	WBGene00028489	Cni-let-92	7	6	6	8	6	6	6	6	5	6	6	1442	417	425	2808	1254	452	594	1206	378	1163	429
669	WBGene00002497	let-268	II	10033266	10039980	6715	-	OG0005952	same_OG_in_all_species	CBOVI.g6711	CSP29.g13630	CSP28.g1360	Sp34_20208300	Csp11.Scaffold629.g7962	GCK72_005152	FL83_12772	CSP40.g4988	WBGene00034153	Cni-let-268	24	10	10	7	36	8	7	14	11	7	1	787	3064	911	1113	4525	432	439	1272	1589	1886	3
670	WBGene00002601	let-381	I	6320289	6324019	3731	-	OG0010042	same_OG_in_all_species	CBOVI.g9456	CSP29.g8301	CSP28.g4200	Sp34_10323800	Csp11.Scaffold630.g20371	GCK72_002741	FL83_18981	CSP40.g9413	WBGene00033517	Cni-let-381	7	14	9	7	7	7	5	4	7	7	7	1355	3426	8021	1489	2645	832	1560	483	1141	1443	1271
671	WBGene00002632	let-413	V	7973078	7977776	4699	-	OG0009168	same_OG_in_all_species	CBOVI.g1318	CSP29.g5153	CSP28.g14925	Sp34_50182410	Csp11.Scaffold410.g1038	GCK72_018435	FL83_13973	CSP40.g869	WBGene00030374	Cni-let-413	19	7	6	13	52	8	9	9	18	27	18	2851	1465	5467	6573	2569	517	1190	1260	1332	1903	1121
672	WBGene00002783	let-607	I	6574004	6585510	11507	+	OG0010036	same_OG_in_all_species	CBOVI.g9175	CSP29.g8264	CSP28.g6491	Sp34_10332320	Csp11.Scaffold583.g4707	GCK72_002945	FL83_15144	CSP40.g6080	WBGene00033570	Cni-let-607	13	7	7	10	14	7	6	6	7	6	7	3852	7083	6496	10335	9437	2422	8271	7994	2073	9168	2636
673	WBGene00002804	let-630	I	5162602	5164884	2283	-	OG0005216	same_OG_in_all_species	CBOVI.g9384	CSP29.g10644	CSP28.g13142	Sp34_10259400	Csp11.Scaffold630.g19716	GCK72_000359	FL83_12401	CSP40.g14257	WBGene00042015	Cni-let-630	8	5	5	5	5	4	3	6	5	5	5	376	188	193	180	291	138	97	984	184	294	192
674	WBGene00002855	let-721	III	6444693	6446907	2215	-	OG0010023	same_OG_in_all_species	CBOVI.g4825	CSP29.g8231	CSP28.g140	Sp34_30173110	Csp11.Scaffold630.g17491	GCK72_010706	FL83_16457	CSP40.g3639	WBGene00038851	Cni-let-721	9	3	4	4	4	4	4	4	4	4	4	831	93	1802	6044	424	877	153	348	617	3283	1419
675	WBGene00002881	let-756	III	6407129	6410033	2905	+	OG0010029	same_OG_in_all_species	CBOVI.g4274	CSP29.g8242	CSP28.g128	Sp34_30171700	Csp11.Scaffold629.g16138	GCK72_010718	FL83_16445	CSP40.g3624	WBGene00038838	Cni-let-756	19	9	10	8	8	7	7	7	8	14	21	656	1225	634	1837	1630	2203	792	590	1918	3363	3734
676	WBGene00002889	let-765	III	6592525	6601173	8649	-	OG0005161	same_OG_in_all_species	CBOVI.g4749	CSP29.g10497	CSP28.g11329	Sp34_30177600	Csp11.Scaffold630.g17924	GCK72_011033	FL83_14542	CSP40.g19177	WBGene00035533	Cni-let-765	59	17	10	16	15	14	12	12	15	8	8	3195	462	1172	4597	3051	2454	8176	7758	8424	2076	1985
677	WBGene00002915	let-805	III	2658083	2681112	23030	+	OG0008362	same_OG_in_all_species	CBOVI.g4423	CSP29.g23278	CSP28.g20471	Sp34_30212800	Csp11.Scaffold629.g15944	GCK72_009643	FL83_10340	CSP40.g8098	WBGene00031351	Cni-let-805	27	55	28	34	73	24	27	26	67	86	77	4109	2600	2678	10499	9715	3652	4003	4423	4116	4759	5569
678	WBGene00002974	lev-1	IV	13174157	13179395	5239	-	OG0009574	same_OG_in_all_species	CBOVI.g8215	CSP29.g6951	CSP28.g13834	Sp34_40143400	Csp11.Scaffold589.g5075	GCK72_014510	FL83_19446	CSP40.g2371	WBGene00025000	Cni-lev-1	13	8	7	8	17	8	7	8	8	8	8	3618	1034	1042	2773	3718	1727	379	449	2522	3112	3114
679	WBGene00002976	lev-9	X	6281847	6291732	9886	-	OG0008583	same_OG_in_all_species	CBOVI.g2561	CSP29.g2653	CSP28.g7103	Sp34_X0227200	Csp11.Scaffold626.g6466	GCK72_024552	FL83_00382	CSP40.g15754	WBGene00027585	Cnig_chr_X.g24497	28	54	25	27	52	72	26	26	24	52	54	2602	2500	3186	2829	6309	2018	1673	1734	2182	2483	2580
680	WBGene00002977	lev-10	I	14390333	14400226	9894	+	OG0005890	same_OG_in_all_species	CBOVI.g12225	CSP29.g13424	CSP28.g8302	Sp34_10006800	Csp11.Scaffold630.g19053	GCK72_001477	FL83_09157	CSP40.g4678	WBGene00030484	Cni-lev-10	28	16	16	13	34	10	13	15	15	22	11	2454	885	895	5412	7182	4772	1374	1210	1384	2770	2641
681	WBGene00002978	lev-11	I	14621169	14631094	9926	-	OG0005876	same_OG_in_all_species	CBOVI.g12160	CSP29.g13409	CSP28.g8286	Sp34_10004400	Csp11.Scaffold630.g19026	GCK72_001496	FL83_09174	CSP40.g22328	WBGene00038957	Cnig_chr_I.g3904	26	3	3	9	149	3	5	4	28	88	3	4230	354	276	8587	8918	173	1395	2024	6161	7218	644
682	WBGene00002979	lfe-2	I	5027155	5041160	14006	+	OG0005232	same_OG_in_all_species	CBOVI.g9374	CSP29.g10682	CSP28.g13104	Sp34_10256200	Csp11.Scaffold629.g9789	GCK72_000301	FL83_07521	CSP40.g17918	WBGene00032069	Cni-lfe-2	19	6	22	10	49	6	6	8	27	23	6	1517	439	5436	18691	11942	440	3434	5472	11451	11052	1068
683	WBGene00002981	lgg-2	IV	10934196	10935903	1708	-	OG0009560	same_OG_in_all_species	CBOVI.g10931	CSP29.g6902	CSP28.g12850	Sp34_40308900	Csp11.Scaffold629.g7992	GCK72_014019	FL83_12859	CSP40.g1420	WBGene00028316	Cni-lgg-2	6	3	3	4	5	6	3	3	3	3	10	1359	687	780	2223	1282	627	595	585	518	1122	1306
684	WBGene00002987	lim-4	X	3869404	3873545	4142	-	OG0009057	same_OG_in_all_species	CBOVI.g2483	CSP29.g459	CSP28.g10413	Sp34_X0264100	Csp11.Scaffold630.g18236	GCK72_024170	FL83_00761	CSP40.g22445	WBGene00034847	Cni-lim-4	8	8	8	8	24	5	8	8	8	7	10	1940	1595	1813	2002	3077	192	1805	1801	1883	3027	2186
685	WBGene00002991	lin-2	X	12399517	12414041	14525	-	OG0009017	same_OG_in_all_species	CBOVI.g2786	CSP29.g4407	CSP28.g17774	Sp34_X0225100	Csp11.Scaffold630.g18773	GCK72_024992	FL83_03407	CSP40.g10455	WBGene00023607	Cnig_chr_X.g25080	52	71	47	24	38	22	25	24	26	36	39	5669	4607	5394	8258	11642	1739	6295	6697	3510	12736	3668
686	WBGene00002992	lin-3	IV	11054308	11063768	9461	+	OG0008452	same_OG_in_all_species	CBOVI.g8364	CSP29.g23770	CSP28.g2195	Sp34_40312400	Csp11.Scaffold629.g8017	GCK72_014044	FL83_12833	CSP40.g17298	WBGene00028342	Cni-lin-3	10	32	38	12	113	20	9	11	21	11	34	2288	5446	5264	2186	7981	1593	832	2040	1753	1859	2099
687	WBGene00002996	lin-7	II	14345844	14349406	3563	-	OG0007525	same_OG_in_all_species	CBOVI.g12662	CSP29.g19977	CSP28.g459	Sp34_20164700	Csp11.Scaffold629.g15685	GCK72_004677	FL83_15865	CSP40.g3752	WBGene00032283	Cni-lin-7	7	4	3	4	8	3	4	4	4	4	4	724	160	95	1000	2936	479	1860	1735	1372	2304	1174
688	WBGene00003000	lin-11	I	10248288	10255327	7040	+	OG0010329	same_OG_in_all_species	CBOVI.g9959	CSP29.g9713	CSP28.g20601	Sp34_10186500	Csp11.Scaffold629.g11626	GCK72_002332	FL83_18875	CSP40.g18190	WBGene00033216	Cni-lin-11	10	10	9	10	10	10	10	10	10	11	10	5805	3290	3830	9747	5927	3496	3976	3895	3689	4753	4671
689	WBGene00003003	lin-14	X	11465560	11485871	20312	+	OG0006473	same_OG_in_all_species	CBOVI.g3932	CSP29.g15814	CSP28.g18779	Sp34_X0089610	Csp11.Scaffold49.g290	GCK72_023795	FL83_01114	CSP40.g12614	WBGene00036988	Cni-lin-14	9	10	10	12	21	30	10	10	20	31	10	1328	2148	2347	13931	18507	5411	2094	2164	14927	19969	2094
690	WBGene00003006	lin-17	I	2706883	2717549	10667	+	OG0006928	same_OG_in_all_species	CBOVI.g9066	CSP29.g1753	CSP28.g2972	Sp34_10141210	Csp11.Scaffold627.g6854	GCK72_002073	FL83_13885	CSP40.g23490	WBGene00026848	Cni-lin-17	13	9	7	9	34	9	15	9	16	16	18	3132	1959	5058	3796	8989	1976	6909	2368	8197	3443	4688
691	WBGene00003007	lin-18	X	3958552	3961907	3356	+	OG0009074	same_OG_in_all_species	CBOVI.g2326	CSP29.g467	CSP28.g10405	Sp34_X0263310	Csp11.Scaffold630.g18250	GCK72_024178	FL83_00751	CSP40.g20945	WBGene00034859	Cni-lin-18	13	12	12	12	12	12	12	12	12	12	12	997	885	840	1070	1607	951	1078	1154	1039	1802	1611
692	WBGene00003009	lin-23	II	6371303	6374776	3474	+	OG0005739	same_OG_in_all_species	CBOVI.g6250	CSP29.g12552	CSP28.g15230	Sp34_20281000	Csp11.Scaffold629.g11587	GCK72_006242	FL83_04531	CSP40.g8560	WBGene00025659	Cni-lin-23	26	14	12	9	30	8	8	8	16	16	8	2203	694	479	5482	1473	753	679	679	765	1595	777
693	WBGene00003010	lin-24	IV	12129504	12135096	5593	+	OG0009903	same_OG_in_all_species	CBOVI.g11646	CSP29.g7728	CSP28.g11032	Sp34_40238200	Csp11.Scaffold448.g1267	GCK72_014249	FL83_04855	CSP40.g22655	WBGene00028543	Cni-lin-24	7	6	6	6	12	6	6	6	6	6	6	3139	2094	2174	6098	4893	2340	2503	2679	2775	4437	3562
694	WBGene00003014	lin-28	I	8407630	8410804	3175	-	OG0008424	same_OG_in_all_species	CBOVI.g10615	CSP29.g23593	CSP28.g3308	Sp34_10337000	Csp11.Scaffold629.g14700	GCK72_001835	FL83_22800	CSP40.g4845	WBGene00033626	Cni-lin-28	3	6	8	6	6	3	3	3	6	6	2	384	2599	3734	4866	2446	789	2266	2010	3720	3601	614
695	WBGene00003015	lin-29	II	11917642	11935343	17702	-	OG0005312	same_OG_in_all_species	CBOVI.g6930	CSP29.g1088	CSP28.g203	Sp34_20318310	Csp11.Scaffold629.g7885	GCK72_005223	FL83_10519	CSP40.g6223	WBGene00025748	Cni-lin-29	7	8	10	10	27	6	10	8	20	11	19	1281	5811	6921	13321	16325	258	9427	3033	12012	13830	11947
696	WBGene00003017	lin-31	II	3982549	3987029	4481	+	OG0005755	same_OG_in_all_species	CBOVI.g6365	CSP29.g12598	CSP28.g246	Sp34_20237000	Csp11.Scaffold629.g13208	GCK72_003726	FL83_08423	CSP40.g14814	WBGene00037861	Cni-lin-31	4	4	4	6	4	2	4	4	4	4	8	2240	1757	1408	10346	3770	2113	4438	4291	3019	5326	4445
697	WBGene00003018	lin-32	X	2229055	2230122	1068	-	OG0006396	same_OG_in_all_species	CBOVI.g3817	CSP29.g15662	CSP28.g18929	Sp34_X0105000	Csp11.Scaffold576.g4473	GCK72_023978	FL83_00948	CSP40.g18860	WBGene00034690	Cni-lin-32	3	3	3	4	3	6	3	3	3	3	3	552	343	350	2315	642	412	444	485	377	690	416
698	WBGene00003022	lin-37	III	7070890	7072552	1663	-	OG0009091	same_OG_in_all_species	CBOVI.g6000	CSP29.g4744	CSP28.g20678	Sp34_30183400	Csp11.Scaffold629.g14403	GCK72_009920	FL83_12493	CSP40.g3019	WBGene00036428	Cni-lin-37	4	4	5	5	5	5	5	5	4	4	4	178	2753	1884	243	838	186	289	289	145	1458	148
699	WBGene00003025	lin-40	V	3704988	3712796	7809	+	OG0006950	same_OG_in_all_species	CBOVI.g1044	CSP29.g17616	CSP28.g22007	Sp34_50007000	Csp11.Scaffold629.g7602	GCK72_019174	FL83_05402	CSP40.g44	WBGene00028908	Cni-lin-40	12	8	8	8	33	8	7	8	8	15	7	2713	1329	1110	2789	4740	1357	1115	2535	1808	2065	767
700	WBGene00003029	lin-44	I	4126056	4129310	3255	+	OG0007436	same_OG_in_all_species	CBOVI.g9274	CSP29.g1936	CSP28.g7007	Sp34_10153300	Csp11.Scaffold627.g6689	GCK72_002237	FL83_08236	CSP40.g16407	WBGene00033074	Cni-lin-44	5	7	5	7	7	10	8	8	8	8	7	542	263	592	780	2211	456	966	819	1008	2060	819
701	WBGene00003030	lin-45	IV	6742537	6748572	6036	-	OG0005811	same_OG_in_all_species	CBOVI.g8063	CSP29.g12852	CSP28.g3170	Sp34_40173500	Csp11.Scaffold630.g17801	GCK72_013744	FL83_06637	CSP40.g4145	WBGene00027841	Cni-lin-45	11	21	12	14	73	26	13	9	12	21	10	1700	8421	3929	2881	3573	1336	2029	2907	673	3237	1645
702	WBGene00003036	lin-53	I	9618196	9619760	1565	-	OG0005906	same_OG_in_all_species	CBOVI.g12302	CSP29.g13473	CSP28.g7734	Sp34_10068020	Csp11.Scaffold629.g14685	GCK72_000551	FL83_11626	CSP40.g618	WBGene00026512	Cnig_chr_I.g1428	5	3	3	3	3	3	4	8	3	3	3	178	93	96	791	314	101	2016	689	98	266	94
703	WBGene00003045	lir-2	II	7667267	7671909	4643	+	OG0006899	same_OG_in_all_species	CBOVI.g7104	CSP29.g17469	CSP28.g1197	Sp34_20249100	Csp11.Scaffold629.g12320	GCK72_006571	FL83_09759	CSP40.g17127	WBGene00033865	Cni-lir-2	13	10	9	8	15	8	8	8	8	12	8	3624	1136	992	1664	2999	1035	997	950	876	1317	1515
704	WBGene00003047	lis-1	III	13371164	13376710	5547	-	OG0008917	same_OG_in_all_species	CBOVI.g6106	CSP29.g3743	CSP28.g19798	Sp34_30021710	Csp11.Scaffold630.g21979	GCK72_008379	FL83_06250	CSP40.g7888	WBGene00040066	Cni-lis-1	9	8	9	10	10	6	9	8	10	12	21	531	572	666	2580	4335	889	6863	4078	3556	5321	3343
705	WBGene00003052	lmn-1	I	8763041	8765631	2591	+	OG0010290	same_OG_in_all_species	CBOVI.g9223	CSP29.g9586	CSP28.g1596	Sp34_10124610	Csp11.Scaffold630.g20533	GCK72_002532	FL83_05073	CSP40.g24248	WBGene00033322	Cni-lmn-1	7	6	6	6	6	6	6	7	6	6	13	314	400	455	648	893	438	431	532	411	4133	1112
706	WBGene00003053	lmp-1	X	6376459	6377684	1226	-	OG0008587	same_OG_in_all_species	CBOVI.g2544	CSP29.g2673	CSP28.g17418	Sp34_X0187000	Csp11.Scaffold626.g6447	GCK72_024576	FL83_00362	CSP40.g15735	WBGene00027603	Cni-lmp-1	4	3	2	4	4	4	4	4	3	4	4	141	166	52	440	515	150	192	534	104	499	153
707	WBGene00003056	lon-2	X	4738964	4749083	10120	-	OG0006332	same_OG_in_all_species	CBOVI.g2322	CSP29.g15518	CSP28.g19071	Sp34_X0250700	Csp11.Scaffold622.g6300	GCK72_024311	FL83_00616	CSP40.g12416	WBGene00034998	Cni-lon-2	11	10	11	11	11	27	11	11	11	11	11	3943	4653	4934	5708	8596	4840	4791	5723	5582	6372	7008
708	WBGene00003061	lpd-5	I	4372255	4373018	764	-	OG0007841	same_OG_in_all_species	CBOVI.g9752	CSP29.g21425	CSP28.g20553	Sp34_10347500	Csp11.Scaffold456.g1361	GCK72_002290	FL83_18833	CSP40.g21031	WBGene00042163	Cni-lpd-5	4	3	3	5	3	3	3	6	3	3	3	148	108	97	1710	236	155	190	553	96	179	108
709	WBGene00003063	lpd-7	III	7573350	7575263	1914	+	OG0008217	same_OG_in_all_species	CBOVI.g4171	CSP29.g22705	CSP28.g18688	Sp34_30048100	Csp11.Scaffold630.g19571	GCK72_008996	FL83_07329	CSP40.g5911	WBGene00030799	Cni-lpd-7	9	3	3	4	4	3	6	4	4	3	10	446	98	911	206	321	269	1038	298	192	118	101
710	WBGene00003065	lpd-9	V	10579305	10580693	1389	+	OG0007070	same_OG_in_all_species	CBOVI.g951	CSP29.g17986	CSP28.g4439	Sp34_50295400	Csp11.Scaffold629.g15519	GCK72_016445	FL83_11795	CSP40.g1498	WBGene00031205	Cni-lpd-9	4	4	3	3	5	3	3	3	3	3	7	300	141	106	1255	996	213	653	808	266	718	342
711	WBGene00003066	lpl-1	IV	9092173	9094032	1860	-	OG0008949	same_OG_in_all_species	CBOVI.g8152	CSP29.g4045	CSP28.g19240	Sp34_40351900	Csp11.Scaffold630.g20275	GCK72_013343	FL83_16545	CSP40.g12750	WBGene00040458	Cni-lpl-1	12	4	4	5	4	4	4	6	5	5	17	849	395	397	310	1110	835	627	1120	2750	729	2208
712	WBGene00003068	lrk-1	I	10879769	10894237	14469	-	OG0008254	same_OG_in_all_species	CBOVI.g12216	CSP29.g22853	CSP28.g4008	Sp34_10272610	Csp11.Scaffold629.g8713	GCK72_002047	FL83_13861	CSP40.g7492	WBGene00030227	Cni-lrk-1	29	14	20	21	20	10	13	23	4	18	14	1411	7175	4042	10140	7447	1485	2048	6000	381	9268	2195
713	WBGene00003072	lrp-2	I	3935272	3953991	18720	-	OG0007392	same_OG_in_all_species	CBOVI.g9180	CSP29.g1918	CSP28.g6960	Sp34_10155100	Csp11.Scaffold627.g6708	GCK72_002221	FL83_08221	CSP40.g16422	WBGene00033059	Cni-lrp-2	17	19	15	28	20	22	23	23	22	22	21	1313	797	1779	4283	4278	1116	1703	1696	1329	2426	2207
714	WBGene00003074	lars-2	I	7457152	7460756	3605	-	OG0005297	same_OG_in_all_species	CBOVI.g9507	CSP29.g10843	CSP28.g8635	Sp34_10093600	Csp11.Scaffold529.g3140	GCK72_000059	FL83_12351	CSP40.g15798	WBGene00032918	Cni-lars-2	48	7	5	9	15	19	12	12	11	12	12	5291	269	189	2081	1028	1025	5146	6080	2322	5925	5531
715	WBGene00003077	lsm-3	IV	13387203	13389143	1941	+	OG0009603	same_OG_in_all_species	CBOVI.g8726	CSP29.g7010	CSP28.g13874	Sp34_40137100	Csp11.Scaffold589.g5033	GCK72_014546	FL83_16025	CSP40.g2413	WBGene00024963	Cni-lsm-3	7	5	2	3	7	3	3	3	3	3	3	502	141	68	1037	1635	355	805	655	159	316	219
716	WBGene00003082	lsm-8	IV	6326526	6329472	2947	+	OG0005504	same_OG_in_all_species	CBOVI.g11195	CSP29.g11479	CSP28.g9232	Sp34_40164500	Csp11.Scaffold335.g839	GCK72_013677	FL83_18738	CSP40.g10638	WBGene00027915	Cni-lsm-8	3	3	10	3	3	3	3	3	3	3	3	2310	4980	11560	5404	2653	2355	2733	3763	2913	2741	2894
717	WBGene00003083	lst-1	I	10588501	10590465	1965	+	OG0008704	no_genes_in_all_species	CBOVI.g10502	CSP29.g2994	CSP28.g14784	Sp34_10213100	Csp11.Scaffold547.g3543	GCK72_002417	FL83_05186	CSP40.g15145	WBGene00042792	Cni-lst-1	5	5	5	5	11	5	5	5	5	5	5	292	229	245	3127	981	470	541	631	364	2838	546
718	WBGene00003084	lst-2	X	4378004	4383366	5363	-	OG0006301	same_OG_in_all_species	CBOVI.g3287	CSP29.g15463	CSP28.g19127	Sp34_X0256900	Csp11.Scaffold622.g6239	GCK72_024255	FL83_00675	CSP40.g11542	WBGene00034944	Cni-lst-2	10	18	9	9	9	16	10	9	18	9	9	2157	2021	2260	3390	3380	1913	7033	2270	1956	2359	1872
719	WBGene00003086	lst-4	IV	14061000	14069860	8861	-	OG0008852	same_OG_in_all_species	CBOVI.g11277	CSP29.g3502	CSP28.g7483	Sp34_40274100	Csp11.Scaffold629.g14232	GCK72_013073	FL83_20549	CSP40.g9816	WBGene00038127	Cni-lst-4	23	20	37	10	50	8	10	21	14	24	22	2685	1735	1984	5473	6578	2349	2572	6626	1642	7467	9517
720	WBGene00003092	lys-3	V	10282100	10283544	1445	-	OG0007082	same_OG_in_all_species	CBOVI.g1942	CSP29.g18035	CSP28.g4392	Sp34_50286300	Csp11.Scaffold516.g2696	GCK72_017558	FL83_22376	CSP40.g2258	WBGene00031135	Cni-lys-3	6	3	3	3	3	3	3	3	3	3	3	256	89	89	104	542	96	97	93	101	202	101
721	WBGene00003104	mab-7	X	892228	898048	5821	-	OG0009203	same_OG_in_all_species	CBOVI.g3775	CSP29.g548	CSP28.g13380	Sp34_X0014400	Csp11.Scaffold412.g1088	GCK72_022224	FL83_03186	CSP40.g4269	WBGene00029958	Cnig_chr_X.g22233	11	6	8	6	6	6	6	5	5	13	6	2522	222	914	2744	4960	923	925	579	735	1396	1036
722	WBGene00003132	mat-1	I	5123915	5127201	3287	-	OG0005219	same_OG_in_all_species	CBOVI.g9449	CSP29.g10647	CSP28.g13137	Sp34_10258200	Csp11.Scaffold629.g14844	GCK72_000341	FL83_12387	CSP40.g11820	WBGene00032096	Cni-mat-1	17	13	12	11	22	7	9	17	23	12	30	2848	546	487	1948	917	381	8894	7582	523	606	619
723	WBGene00003136	mau-2	I	8125801	8130039	4239	+	OG0005301	same_OG_in_all_species	CBOVI.g10065	CSP29.g10856	CSP28.g8647	Sp34_10100400	Csp11.Scaffold630.g16894	GCK72_000048	FL83_13127	CSP40.g24436	WBGene00032891	Cni-mau-2	15	9	10	10	9	6	8	7	11	10	28	1211	573	417	2741	2460	818	2257	2306	3080	4732	5461
724	WBGene00003144	max-2	II	13014317	13025844	11528	-	OG0005691	same_OG_in_all_species	CBOVI.g7188	CSP29.g12437	CSP28.g15690	Sp34_20320020	Csp11.Scaffold629.g7862	GCK72_005248	FL83_10496	CSP40.g6260	WBGene00025783	Cnig_chr_II.g5975	8	24	18	12	58	7	12	11	11	28	6	885	3436	3377	4043	9452	634	3893	4409	4180	5420	552
725	WBGene00003151	mca-1	IV	9625909	9634948	9040	-	OG0009986	same_OG_in_all_species	CBOVI.g8591	CSP29.g8084	CSP28.g21172	Sp34_40340310	Csp11.Scaffold521.g2843	GCK72_013478	FL83_11889	CSP40.g17517	WBGene00039147	Cni-mca-1	33	8	8	10	37	10	10	10	9	9	9	6719	1364	4985	8319	5155	3745	4225	4248	7082	6718	2726
726	WBGene00003154	mcm-2	II	12001509	12006625	5117	-	OG0005796	same_OG_in_all_species	CBOVI.g9909	CSP29.g12788	CSP28.g435	Sp34_20237100	Csp11.Scaffold629.g13210	GCK72_003727	FL83_08420	CSP40.g14810	WBGene00037858	Cni-mcm-2	12	5	5	4	7	4	4	4	5	5	5	642	207	189	152	2474	242	4792	1637	338	4797	3086
727	WBGene00003155	mcm-3	V	15056719	15059599	2881	-	OG0007015	same_OG_in_all_species	CBOVI.g1083	CSP29.g17802	CSP28.g6321	Sp34_50267710	Csp11.Scaffold629.g15849	GCK72_017366	FL83_21999	CSP40.g4001	WBGene00032682	Cni-mcm-3	12	6	6	5	5	5	5	5	5	5	5	600	323	326	405	445	189	197	245	186	424	188
728	WBGene00003160	mdf-1	V	9541782	9544226	2445	-	OG0007172	same_OG_in_all_species	CBOVI.g12307	CSP29.g18302	CSP28.g4761	Sp34_50248610	Csp11.Scaffold629.g15727	GCK72_017120	FL83_17936	CSP40.g23833	WBGene00038548	Cni-mdf-1	13	4	4	5	5	5	5	5	5	5	5	771	144	143	363	408	211	2219	2329	189	456	214
729	WBGene00003161	mdf-2	IV	2636227	2641125	4899	-	OG0005941	same_OG_in_all_species	CBOVI.g11492	CSP29.g13595	CSP28.g2357	Sp34_40004500	Csp11.Scaffold630.g18960	GCK72_015396	FL83_15044	CSP40.g1680	WBGene00034566	Cni-mdf-2	6	6	6	6	20	7	6	6	6	6	6	1003	4096	2345	2970	4277	2707	8152	4789	4153	4985	3492
730	WBGene00003163	mdl-1	X	6742351	6743899	1549	+	OG0008613	same_OG_in_all_species	CBOVI.g3295	CSP29.g2738	CSP28.g15060	Sp34_X0193700	Csp11.Scaffold10.g55	GCK72_024639	FL83_00299	CSP40.g18769	WBGene00032138	Cni-mdl-1	4	3	3	3	3	3	3	3	3	3	3	183	329	321	315	706	282	330	497	333	846	318
731	WBGene00003165	mec-1	V	6956537	6966425	9889	+	OG0009245	same_OG_in_all_species	CBOVI.g1914	CSP29.g5599	CSP28.g8824	Sp34_50223800	Csp11.Scaffold556.g3762	GCK72_018019	FL83_15635	CSP40.g21525	WBGene00038328	Cni-mec-1	60	29	30	31	254	17	28	55	31	61	62	2990	1974	2092	3600	3897	774	2119	2095	2681	2874	2807
732	WBGene00003167	mec-3	IV	10458816	10461867	3052	-	OG0009783	same_OG_in_all_species	CBOVI.g10853	CSP29.g7423	CSP28.g21734	Sp34_40077300	Csp11.Scaffold630.g17777	GCK72_014976	FL83_23860	CSP40.g15072	WBGene00030186	Cni-mec-3	17	8	7	8	21	12	8	7	8	13	4	507	550	634	3159	2089	678	1216	463	1008	1928	2439
733	WBGene00003168	mec-4	X	16803321	16807115	3795	-	OG0009351	same_OG_in_all_species	CBOVI.g3018	CSP29.g6104	CSP28.g15324	Sp34_X0046500	Csp11.Scaffold629.g13266	GCK72_023220	FL83_02324	CSP40.g10904	WBGene00036254	Cni-mec-4	18	13	11	15	15	26	15	30	15	15	26	907	757	644	1288	1674	534	897	737	868	908	884
734	WBGene00003170	mec-6	I	6724867	6728330	3464	+	OG0008428	same_OG_in_all_species	CBOVI.g10659	CSP29.g23599	CSP28.g3302	Sp34_10336400	Csp11.Scaffold629.g14695	GCK72_001828	FL83_22807	CSP40.g4855	WBGene00033619	Cni-mec-6	8	8	6	7	21	13	7	5	7	7	14	627	1399	2450	3714	2333	863	1125	950	3876	4265	1919
735	WBGene00003173	mec-9	V	9907615	9915121	7507	-	OG0007864	same_OG_in_all_species	CBOVI.g817	CSP29.g21641	CSP28.g21500	Sp34_50260300	Csp11.Scaffold629.g16189	GCK72_016913	FL83_09604	CSP40.g4050	WBGene00038633	Cnig_chr_V.g20336	19	18	16	19	29	10	19	14	17	19	20	3919	4999	2818	7272	4968	2761	14225	6587	4406	8439	1833
736	WBGene00003174	mec-10	X	8465760	8470314	4555	-	OG0009151	same_OG_in_all_species	CBOVI.g3047	CSP29.g5050	CSP28.g9025	Sp34_X0165400	Csp11.Scaffold629.g11008	GCK72_025296	FL83_02025	CSP40.g2617	WBGene00041260	Cni-mec-10	20	16	14	17	17	33	16	15	17	18	43	1735	988	1619	1889	2559	1071	1290	1361	1686	2852	4622
737	WBGene00003176	mec-14	III	7190189	7192992	2804	-	OG0008480	same_OG_in_all_species	CBOVI.g5654	CSP29.g23905	CSP28.g16426	Sp34_30239300	Csp11.Scaffold489.g2038	GCK72_009826	FL83_22014	CSP40.g16156	WBGene00036505	Cni-mec-14	10	10	7	11	10	19	9	10	10	10	8	2170	1583	972	5904	1445	702	808	1015	1505	1857	335
738	WBGene00003179	mec-18	X	4271165	4274216	3052	-	OG0006295	same_OG_in_all_species	CBOVI.g3087	CSP29.g15429	CSP28.g19155	Sp34_X0258700	Csp11.Scaffold622.g6208	GCK72_024225	FL83_00703	CSP40.g20981	WBGene00034904	Cni-mec-18	52	27	46	15	14	14	12	26	14	26	13	854	709	805	761	1138	611	771	2955	609	552	558
739	WBGene00003186	mek-2	I	3005403	3013448	8046	-	OG0006837	same_OG_in_all_species	CBOVI.g8994	CSP29.g1729	CSP28.g2947	Sp34_10149410	Csp11.Scaffold627.g6913	GCK72_000914	FL83_17258	CSP40.g10800	WBGene00026915	Cni-mek-2	6	5	4	8	7	3	5	8	4	8	15	490	233	2213	3280	6885	472	416	1805	179	2291	424
740	WBGene00003214	mel-32	III	6440145	6443000	2856	-	OG0010024	same_OG_in_all_species	CBOVI.g4826	CSP29.g8232	CSP28.g139	Sp34_30172710	Csp11.Scaffold629.g16129	GCK72_010709	FL83_16454	CSP40.g3636	WBGene00038848	Cni-mel-32	9	4	5	6	17	3	5	4	4	5	5	516	948	900	4547	1335	115	944	142	899	2923	2006
741	WBGene00003232	mgl-1	X	9968517	9976306	7790	-	OG0007687	same_OG_in_all_species	CBOVI.g11849	CSP29.g20544	CSP28.g17661	Sp34_X0063000	Csp11.Scaffold629.g13645	GCK72_023501	FL83_01417	CSP40.g15927	WBGene00025111	Cni-mgl-1	17	19	19	20	75	52	20	20	19	39	21	957	1612	1596	4755	5035	1551	2275	2748	1730	6329	6276
742	WBGene00003238	mig-1	I	948569	957456	8888	-	OG0005335	same_OG_in_all_species	CBOVI.g10086	CSP29.g10968	CSP28.g17897	Sp34_10231200	Csp11.Scaffold629.g14854	GCK72_001375	FL83_06315	CSP40.g1607	WBGene00027656	Cnig_chr_I.g389	10	8	9	9	18	18	9	18	18	18	7	2562	1802	2629	7441	7301	5748	3244	3299	8013	7723	2143
743	WBGene00003239	mig-2	X	11548608	11550692	2085	+	OG0006469	same_OG_in_all_species	CBOVI.g11873	CSP29.g15801	CSP28.g18789	Sp34_X0090700	Csp11.Scaffold553.g3669	GCK72_023804	FL83_01103	CSP40.g12602	WBGene00036972	Cnig_chr_X.g23152	4	4	4	6	6	4	5	4	4	4	4	1327	322	351	5740	1500	439	1009	880	732	1706	1928
744	WBGene00003241	mig-5	II	8182323	8185023	2701	-	OG0009428	same_OG_in_all_species	CBOVI.g6371	CSP29.g6402	CSP28.g12814	Sp34_20154600	Csp11.Scaffold630.g18486	GCK72_005074	FL83_08769	CSP40.g19264	WBGene00024068	Cni-mig-5	14	12	9	9	26	7	9	6	6	12	6	1666	7159	370	591	672	1794	3535	496	246	368	376
745	WBGene00003248	mig-17	V	11446685	11449249	2565	+	OG0005126	same_OG_in_all_species	CBOVI.g852	CSP29.g10320	CSP28.g15490	Sp34_50323200	Csp11.Scaffold629.g12676	GCK72_016744	FL83_16739	CSP40.g14488	WBGene00041601	Cni-mig-17	25	7	6	10	9	17	8	10	10	10	18	1096	261	242	766	1038	570	1745	1693	541	682	523
746	WBGene00003249	mig-18	III	13403234	13404514	1281	+	OG0006629	same_OG_in_all_species	CBOVI.g4895	CSP29.g16290	CSP28.g22289	Sp34_30020100	Csp11.Scaffold84.g520	GCK72_008384	FL83_06239	CSP40.g7877	WBGene00040061	Cni-mig-18	5	4	4	4	4	4	4	4	4	4	4	195	395	134	1273	597	174	540	580	2441	2454	2206
747	WBGene00003258	cogc-1	I	3233391	3256077	22687	+	OG0007038	same_OG_in_all_species	CBOVI.g10216	CSP29.g1785	CSP28.g3352	Sp34_10174810	Csp11.Scaffold627.g6823	GCK72_002097	FL83_13907	CSP40.g23515	WBGene00035347	Cni-cogc-1	12	8	6	16	15	5	9	8	9	30	18	3046	404	1535	16880	20326	308	513	732	494	8035	282
748	WBGene00003371	mlc-3	III	5565025	5567382	2358	+	OG0006206	same_OG_in_all_species	CBOVI.g5028	CSP29.g15209	CSP28.g9558	Sp34_30133500	Csp11.Scaffold626.g6355	GCK72_010568	FL83_18532	CSP40.g19734	WBGene00042253	Cni-mlc-3	4	4	4	4	10	4	4	4	4	4	4	340	682	723	1412	1860	1023	1047	1533	1381	2090	1798
749	WBGene00003377	mls-2	X	4758804	4761640	2837	-	OG0006333	same_OG_in_all_species	CBOVI.g3127	CSP29.g15522	CSP28.g19068	Sp34_X0250400	Csp11.Scaffold409.g1019	GCK72_024314	FL83_00613	CSP40.g12411	WBGene00034999	Cni-mls-2	6	6	6	6	6	6	5	5	5	10	15	965	1225	1302	1316	1814	1388	1286	1266	1198	1516	1151
750	WBGene00003380	mnm-2	X	7422641	7424913	2273	-	OG0008682	same_OG_in_all_species	CBOVI.g2873	CSP29.g2911	CSP28.g19933	Sp34_X0204800	Csp11.Scaffold629.g12465	GCK72_024772	FL83_00178	CSP40.g21234	WBGene00036565	Cni-mnm-2	6	6	6	6	6	9	6	6	6	6	13	766	1173	1298	1544	1526	1215	1448	1437	1245	1723	2491
751	WBGene00003384	moc-1	X	10136129	10138620	2492	-	OG0007698	same_OG_in_all_species	CBOVI.g2153	CSP29.g20572	CSP28.g17688	Sp34_X0066100	Csp11.Scaffold629.g13672	GCK72_023526	FL83_01381	CSP40.g15905	WBGene00025145	Cni-moc-1	14	6	4	7	7	6	7	7	7	7	9	2167	230	137	361	1187	224	399	383	396	1430	974
752	WBGene00003385	moc-2	V	6502368	6504181	1814	-	OG0009215	same_OG_in_all_species	CBOVI.g1773	CSP29.g5509	CSP28.g8741	Sp34_50214100	Csp11.Scaffold630.g17523	GCK72_017935	FL83_10792	CSP40.g11356	WBGene00038247	Cni-moc-2	6	6	5	6	6	6	6	6	6	6	4	2008	646	610	4596	1310	548	517	700	1352	1170	841
753	WBGene00003386	mod-1	V	8909704	8914040	4337	-	OG0007123	same_OG_in_all_species	CBOVI.g1939	CSP29.g18154	CSP28.g4628	Sp34_50230700	Csp11.Scaffold629.g15384	GCK72_017290	FL83_09694	CSP40.g21452	WBGene00038401	Cni-mod-1	24	11	11	11	30	10	11	11	17	21	31	3322	1546	1589	4245	2849	2394	4829	4448	2590	3085	4535
754	WBGene00003387	mod-5	I	3034716	3047794	13079	-	OG0006853	same_OG_in_all_species	CBOVI.g8986	CSP29.g1737	CSP28.g2963	Sp34_10148700	Csp11.Scaffold627.g6906	GCK72_000906	FL83_17252	CSP40.g10792	WBGene00026922	Cni-mod-5	14	22	9	13	12	6	11	13	12	12	22	3036	1372	6927	3239	11066	973	3786	4640	3957	4631	1787
755	WBGene00003393	mog-5	II	5399538	5405810	6273	+	OG0007645	same_OG_in_all_species	CBOVI.g1455	CSP29.g20316	CSP28.g7660	Sp34_20102110	Csp11.Scaffold629.g11406	GCK72_006017	FL83_06045	CSP40.g7162	WBGene00025449	Cni-mog-5	16	5	6	6	6	5	6	5	6	6	6	1209	185	268	4704	2673	292	914	2493	837	516	388
756	WBGene00003395	mom-2	V	8355988	8358185	2198	+	OG0006806	same_OG_in_all_species	CBOVI.g1606	CSP29.g17062	CSP28.g4100	Sp34_50110600	Csp11.Scaffold630.g22269	GCK72_018823	FL83_23559	CSP40.g2892	WBGene00032422	Cni-mom-2	8	5	5	6	6	5	6	6	5	6	6	949	509	542	882	1112	467	848	1060	891	1682	887
757	WBGene00003404	mpz-1	II	10738635	10778126	39492	-	OG0010167	same_OG_in_all_species	CBOVI.g6949	CSP29.g9139	CSP28.g1169	Sp34_20341200	Csp11.Scaffold618.g6073	GCK72_005455	FL83_17672	CSP40.g11554	WBGene00025957	Cni-mpz-1	84	34	64	42	291	43	43	43	125	116	78	21823	9385	8502	57351	32444	6191	23451	20000	28475	27127	25485
758	WBGene00003405	mre-11	V	10733925	10736868	2944	-	OG0006958	same_OG_in_all_species	CBOVI.g8055	CSP29.g17637	CSP28.g8539	Sp34_50298800	Csp11.Scaffold629.g15552	GCK72_016471	FL83_12241	CSP40.g1525	WBGene00031229	Cni-mre-11	26	6	8	8	16	8	5	5	12	9	26	746	226	321	1538	760	336	1794	1453	18109	331	392
759	WBGene00003411	mrp-5	X	14938502	14946317	7816	-	OG0008338	same_OG_in_all_species	CBOVI.g3034	CSP29.g23170	CSP28.g13330	Sp34_X0139900	Csp11.Scaffold629.g10018	GCK72_025617	FL83_01718	CSP40.g8782	WBGene00029634	Cni-mrp-5	28	45	44	20	20	16	15	14	16	16	16	1935	1566	966	2683	3535	690	1408	1210	891	1625	1159
760	WBGene00003413	mrp-7	V	19674843	19693049	18207	+	OG0007386	same_OG_in_all_species	CBOVI.g669	CSP29.g19169	CSP28.g5706	Sp34_50408800	Csp11.Scaffold630.g21901	GCK72_021752	FL83_14267	CSP40.g23382	WBGene00041902	Cnig_chr_V.g21717	174	14	13	12	14	12	13	10	10	7	12	1771	1141	1351	2927	13632	1304	8801	5987	717	5507	9606
761	WBGene00003415	mars-1	IV	11631941	11635487	3547	-	OG0009383	same_OG_in_all_species	CBOVI.g8127	CSP29.g622	CSP28.g569	Sp34_40325100	Csp11.Scaffold629.g13302	GCK72_014138	FL83_21336	CSP40.g759	WBGene00028439	Cni-mars-1	25	6	6	6	9	7	6	6	12	6	6	3105	500	531	1034	796	746	530	711	555	713	516
762	WBGene00003417	mrt-2	III	11746766	11750175	3410	+	OG0005456	same_OG_in_all_species	CBOVI.g4070	CSP29.g11264	CSP28.g8472	Sp34_30120500	Csp11.Scaffold406.g921	GCK72_010270	FL83_17637	CSP40.g10022	WBGene00034017	Cni-mrt-2	11	6	7	9	14	6	6	7	6	6	6	223	261	293	2659	2609	232	231	292	343	259	232
763	WBGene00003418	msh-2	I	3694296	3697551	3256	-	OG0007331	same_OG_in_all_species	CBOVI.g12119	CSP29.g1889	CSP28.g6921	Sp34_10157800	Csp11.Scaffold627.g6729	GCK72_002200	FL83_08198	CSP40.g16444	WBGene00033037	Cni-msh-2	20	10	8	9	8	31	9	17	9	10	9	3072	399	318	2362	709	2451	830	398	365	362	359
764	WBGene00003423	msi-1	III	3964648	3976391	11744	-	OG0005992	same_OG_in_all_species	CBOVI.g6136	CSP29.g1390	CSP28.g6596	Sp34_30003900	Csp11.Scaffold629.g15094	GCK72_008838	FL83_19891	CSP40.g16840	WBGene00026458	Cnig_chr_III.g11235	14	7	7	6	14	5	5	7	7	14	10	1581	2978	3033	7891	10926	933	2586	9681	4158	12111	2292
765	WBGene00003472	mtk-1	I	5795400	5803734	8335	-	OG0005430	same_OG_in_all_species	CBOVI.g10299	CSP29.g11178	CSP28.g3796	Sp34_10295800	Csp11.Scaffold630.g17057	GCK72_001010	FL83_14287	CSP40.g19844	WBGene00026807	Cni-mtk-1	20	11	11	14	45	14	15	15	14	15	30	1548	516	526	1556	4075	756	2054	1419	1372	2066	741
766	WBGene00003476	mtm-3	III	3789979	3800467	10489	-	OG0006627	same_OG_in_all_species	CBOVI.g4719	CSP29.g16278	CSP28.g22282	Sp34_30227900	Csp11.Scaffold552.g3654	GCK72_009740	FL83_10249	CSP40.g8191	WBGene00030854	Cni-mtm-3	38	8	9	9	25	18	9	9	9	24	17	3586	3280	3039	3795	7259	2707	3190	3739	2942	3345	2589
767	WBGene00003478	mtm-6	III	13347085	13355684	8600	+	OG0008918	same_OG_in_all_species	CBOVI.g5270	CSP29.g3748	CSP28.g6730	Sp34_30022510	Csp11.Scaffold629.g14568	GCK72_008371	FL83_22661	CSP40.g7896	WBGene00042774	Cni-mtm-6	14	7	7	8	24	10	11	8	24	10	26	911	417	446	7324	6224	665	8185	9479	4480	4736	3959
768	WBGene00003480	klf-3	II	6616878	6622171	5294	+	OG0006906	same_OG_in_all_species	CBOVI.g7839	CSP29.g17484	CSP28.g14309	Sp34_20275200	Csp11.Scaffold629.g12041	GCK72_006300	FL83_13719	CSP40.g8505	WBGene00027013	Cni-klf-3	4	6	6	6	17	6	5	6	6	6	5	1777	1997	1854	2497	4325	2203	2064	2112	1913	3949	2220
769	WBGene00003495	mup-2	X	6408471	6410227	1757	-	OG0008590	same_OG_in_all_species	CBOVI.g2540	CSP29.g2677	CSP28.g17422	Sp34_X0187700	Csp11.Scaffold626.g6443	GCK72_024580	FL83_00359	CSP40.g15731	WBGene00027607	Cnig_chr_X.g24523	6	7	6	6	6	6	6	5	6	6	6	229	325	298	370	542	241	978	438	292	452	267
770	WBGene00003510	mxl-2	III	186949	188131	1183	-	OG0008166	same_OG_in_all_species	CBOVI.g6080	CSP29.g22560	CSP28.g18605	Sp34_30325100	Csp11.Scaffold630.g16759	GCK72_011803	FL83_18630	CSP40.g1626	WBGene00035872	Cni-mxl-2	6	3	3	5	4	3	3	3	3	3	6	232	845	1000	1079	568	91	738	830	375	535	2094
771	WBGene00003511	mxl-3	X	13349639	13350804	1166	-	OG0007751	same_OG_in_all_species	CBOVI.g3636	CSP29.g20803	CSP28.g10698	Sp34_X0128100	Csp11.Scaffold629.g11110	GCK72_025483	FL83_01844	CSP40.g8937	WBGene00029724	Cni-mxl-3	4	3	3	5	4	9	3	3	4	4	9	146	100	112	400	461	356	106	362	142	390	379
772	WBGene00003516	nab-1	I	4229570	4236115	6546	+	OG0007463	same_OG_in_all_species	CBOVI.g12232	CSP29.g1962	CSP28.g6974	Sp34_10348910	Csp11.Scaffold627.g6659	GCK72_002267	FL83_21932	CSP40.g16382	WBGene00033103	Cni-nab-1	19	8	7	10	73	9	11	22	23	19	24	1941	1062	1098	3481	4302	1620	2219	2128	3373	2691	3538
773	WBGene00003517	nac-1	X	14895145	14898449	3305	+	OG0008339	same_OG_in_all_species	CBOVI.g2471	CSP29.g23173	CSP28.g13331	Sp34_X0140400	Csp11.Scaffold629.g10023	GCK72_025622	FL83_01713	CSP40.g8777	WBGene00029597	Cni-nac-1	32	11	11	11	11	9	11	11	9	10	17	519	1201	862	970	1559	370	564	664	1087	2351	1054
774	WBGene00003518	nac-2	III	9038779	9043300	4522	-	OG0008815	same_OG_in_all_species	CBOVI.g4343	CSP29.g3363	CSP28.g20148	Sp34_30257800	Csp11.Scaffold629.g15113	GCK72_009255	FL83_18933	CSP40.g12688	WBGene00029030	Cni-nac-2	7	9	8	23	25	17	11	11	11	13	36	1348	354	337	10836	2767	1687	1611	1392	2398	6626	3354
775	WBGene00003520	nas-1	III	13405804	13409292	3489	+	OG0006148	same_OG_in_all_species	CBOVI.g4893	CSP29.g14938	CSP28.g19745	Sp34_30020000	Csp11.Scaffold84.g513	GCK72_008401	FL83_06224	CSP40.g7883	WBGene00040056	Cni-nas-1	7	7	5	9	7	7	6	6	6	7	18	439	483	203	6067	2679	518	669	690	1549	3236	5065
776	WBGene00003524	nas-5	I	9886189	9888224	2036	+	OG0009142	same_OG_in_all_species	CBOVI.g9943	CSP29.g4898	CSP28.g7871	Sp34_10178500	Csp11.Scaffold613.g5944	GCK72_000712	FL83_17590	CSP40.g10538	WBGene00026624	Cni-nas-5	8	8	8	5	8	7	8	8	8	8	13	610	370	469	3029	956	4859	3870	3550	715	1620	1648
777	WBGene00003526	nas-7	II	7400545	7402725	2181	-	OG0010210	same_OG_in_all_species	CBOVI.g6274	CSP29.g9245	CSP28.g12213	Sp34_20255700	Csp11.Scaffold455.g1342	GCK72_006504	FL83_09430	CSP40.g18529	WBGene00033966	Cni-nas-7	10	8	9	10	9	12	8	8	7	8	8	1938	337	440	2709	1115	331	834	884	365	1797	1791
778	WBGene00003529	nas-10	X	10960914	10963503	2590	-	OG0006523	same_OG_in_all_species	CBOVI.g3236	CSP29.g15919	CSP28.g14437	Sp34_X0079200	Csp11.Scaffold629.g13843	GCK72_023680	FL83_01221	CSP40.g19935	WBGene00037140	Cni-nas-10	24	9	9	10	10	18	9	9	10	10	30	2301	481	444	715	970	440	433	415	479	3047	1517
779	WBGene00003531	nas-12	IV	10224023	10226387	2365	+	OG0008000	same_OG_in_all_species	CBOVI.g8359	CSP29.g22074	CSP28.g2499	Sp34_40248910	Csp11.Scaffold585.g4767	GCK72_014352	FL83_04760	CSP40.g13106	WBGene00026260	Cni-nas-12	9	6	6	6	6	3	11	6	5	6	4	813	802	1366	5130	1213	106	979	245	193	356	140
780	WBGene00003532	nas-13	X	15425099	15428253	3155	-	OG0008315	same_OG_in_all_species	CBOVI.g11907	CSP29.g23127	CSP28.g20883	Sp34_X0134000	Csp11.Scaffold558.g3834	GCK72_025540	FL83_01781	CSP40.g8873	WBGene00029662	Cni-nas-13	11	9	9	9	9	16	8	8	9	8	9	627	371	379	689	1805	318	381	355	452	919	1177
781	WBGene00003533	nas-14	IV	13170541	13174144	3604	+	OG0009575	same_OG_in_all_species	CBOVI.g8216	CSP29.g6952	CSP28.g13833	Sp34_40143500	Csp11.Scaffold589.g5076	GCK72_014509	FL83_19444	CSP40.g2370	WBGene00025001	Cni-nas-14	21	5	5	6	6	5	6	6	6	6	6	296	178	189	713	2095	243	254	253	1755	1115	1053
782	WBGene00003534	nas-15	X	777721	780533	2813	+	OG0007739	same_OG_in_all_species	CBOVI.g3888	CSP29.g20758	CSP28.g13401	Sp34_X0017000	Csp11.Scaffold629.g15630	GCK72_022203	FL83_03204	CSP40.g4251	WBGene00029976	Cni-nas-15	10	9	9	10	10	15	10	10	8	20	32	731	646	817	2160	1100	695	871	835	492	1057	1910
783	WBGene00003542	nas-23	II	7491267	7493699	2433	-	OG0010204	same_OG_in_all_species	CBOVI.g6819	CSP29.g9229	CSP28.g12230	Sp34_20254100	Csp11.Scaffold44.g243	GCK72_006524	FL83_09412	CSP40.g18514	WBGene00033876	Cni-nas-23	14	8	8	10	10	11	10	8	10	10	10	1614	319	319	518	822	183	418	3084	437	1587	1312
784	WBGene00003544	nas-25	II	8826069	8828215	2147	+	OG0007621	same_OG_in_all_species	CBOVI.g6653	CSP29.g20229	CSP28.g17078	Sp34_20309100	Csp11.Scaffold630.g20686	GCK72_005609	FL83_09311	CSP40.g22393	WBGene00026099	Cni-nas-25	20	10	23	10	10	24	8	10	10	9	9	781	2417	2055	10664	950	2211	839	1193	1019	2053	1677
785	WBGene00003545	nas-27	II	1175925	1179323	3399	-	OG0006559	same_OG_in_all_species	CBOVI.g6169	CSP29.g1601	CSP28.g15653	Sp34_20013910	Csp11.Scaffold605.g5671	GCK72_008059	FL83_22429	CSP40.g23185	WBGene00029264	Cni-nas-27	27	7	7	8	8	22	7	6	5	9	9	3304	341	512	2153	2115	341	417	296	815	1815	1753
786	WBGene00003547	nas-29	II	5138519	5142036	3518	-	OG0007562	same_OG_in_all_species	CBOVI.g7658	CSP29.g20086	CSP28.g8002	Sp34_20096200	Csp11.Scaffold629.g15970	GCK72_005960	FL83_06004	CSP40.g5176	WBGene00025404	Cni-nas-29	10	12	11	14	14	27	8	13	13	14	14	945	570	499	7767	2044	777	411	757	1051	2152	1413
787	WBGene00003549	nas-31	V	10918857	10921847	2991	-	OG0007059	same_OG_in_all_species	CBOVI.g2259	CSP29.g17937	CSP28.g912	Sp34_50303310	Csp11.Scaffold629.g11256	GCK72_016561	FL83_12175	CSP40.g1572	WBGene00031269	Cni-nas-31	29	9	22	14	26	25	12	10	13	28	25	2357	1407	505	993	1178	827	3549	2259	826	592	2052
788	WBGene00003550	nas-32	V	894909	899187	4279	-	OG0005190	same_OG_in_all_species	CBOVI.g63	CSP29.g10570	CSP28.g21967	Sp34_50002900	Csp11.Scaffold629.g13939	GCK72_019128	FL83_15273	CSP40.g11054	WBGene00037406	Cni-nas-32	11	12	9	5	12	12	11	12	11	10	14	1786	538	368	3924	2445	1080	1157	1293	3064	1619	1036
789	WBGene00003552	nas-36	I	7527224	7531715	4492	+	OG0005293	same_OG_in_all_species	CBOVI.g10460	CSP29.g10828	CSP28.g8619	Sp34_10096800	Csp11.Scaffold630.g21004	GCK72_000079	FL83_12329	CSP40.g22312	WBGene00032925	Cni-nas-36	14	13	30	14	16	15	6	9	8	15	45	3252	643	760	8777	2752	362	2698	2506	1502	3668	5464
790	WBGene00003553	nas-37	X	9944844	9949063	4220	-	OG0007684	same_OG_in_all_species	CBOVI.g3973	CSP29.g20540	CSP28.g17657	Sp34_X0062600	Csp11.Scaffold629.g13642	GCK72_023497	FL83_01421	CSP40.g20039	WBGene00025116	Cni-nas-37	17	17	17	18	36	19	19	19	19	36	36	1203	1086	1142	1407	1925	1035	1196	1307	1118	1290	1911
791	WBGene00003554	nas-38	X	558157	563708	5552	+	OG0007726	same_OG_in_all_species	CBOVI.g3749	CSP29.g20739	CSP28.g13423	Sp34_X0020000	Csp11.Scaffold630.g18150	GCK72_022172	FL83_03236	CSP40.g16570	WBGene00030003	Cni-nas-38	16	14	14	15	17	30	13	13	15	16	16	682	784	597	4802	3371	2754	1363	1366	1675	1035	1445
792	WBGene00003555	nas-39	X	16456927	16471333	14407	+	OG0009073	same_OG_in_all_species	CBOVI.g3690	CSP29.g4668	CSP28.g16179	Sp34_X0042900	Csp11.Scaffold629.g13342	GCK72_023182	FL83_02363	CSP40.g10951	WBGene00036321	Cni-nas-39	97	21	18	22	44	37	21	19	44	21	21	6152	3368	3331	7397	11784	4162	5177	5264	5962	6726	5429
793	WBGene00003558	nca-2	III	4965571	4979738	14168	+	OG0009184	same_OG_in_all_species	CBOVI.g6057	CSP29.g5307	CSP28.g19840	Sp34_30054110	Csp11.Scaffold629.g14382	GCK72_009969	FL83_18915	CSP40.g1179	WBGene00037668	Cni-nca-2	75	23	21	20	45	27	23	22	23	25	66	1931	8527	2865	13244	8981	590	2139	2278	4937	9039	5221
794	WBGene00003559	ncl-1	III	7719729	7738105	18377	+	OG0009549	same_OG_in_all_species	CBOVI.g5619	CSP29.g6803	CSP28.g16315	Sp34_30040500	Csp11.Scaffold630.g17212	GCK72_009072	FL83_16643	CSP40.g17481	WBGene00033222	Cni-ncl-1	24	10	10	10	102	8	10	9	20	11	27	6856	8185	11571	9375	15431	2741	7538	2526	7258	21420	8035
795	WBGene00003561	ncr-1	X	4472244	4488857	16614	-	OG0006306	same_OG_in_all_species	CBOVI.g3099	CSP29.g15474	CSP28.g19117	Sp34_X0255400	Csp11.Scaffold622.g6253	GCK72_024267	FL83_00662	CSP40.g12461	WBGene00034955	Cni-ncr-1	23	15	15	16	34	16	17	17	15	18	32	1315	1540	1590	1872	12465	1667	1923	2168	1620	11460	1634
796	WBGene00003564	ncs-2	I	10033280	10034816	1537	-	OG0005929	same_OG_in_all_species	CBOVI.g10274	CSP29.g13540	CSP28.g7809	Sp34_10058310	Csp11.Scaffold629.g10848	GCK72_000657	FL83_17313	CSP40.g20221	WBGene00026571	Cni-ncs-2	3	3	3	3	3	3	3	3	3	3	3	105	101	135	386	967	100	119	921	106	754	112
797	WBGene00003568	ncx-3	IV	10716648	10721755	5108	+	OG0009740	same_OG_in_all_species	CBOVI.g8949	CSP29.g7326	CSP28.g21639	Sp34_40094000	Csp11.Scaffold629.g15052	GCK72_014903	FL83_14033	CSP40.g6660	WBGene00037211	Cni-ncx-3	11	9	8	10	9	20	10	10	10	10	10	531	616	573	2396	2618	748	1624	1988	1985	3359	1478
798	WBGene00003570	ncx-5	V	10486361	10490098	3738	-	OG0006969	same_OG_in_all_species	CBOVI.g1608	CSP29.g17667	CSP28.g22218	Sp34_50292900	Csp11.Scaffold629.g15497	GCK72_016415	FL83_11768	CSP40.g2214	WBGene00031160	Cni-ncx-5	28	10	9	11	10	8	9	10	10	10	20	876	1123	987	4507	2064	916	907	1160	2220	1964	2083
799	WBGene00003576	ndc-80	IV	10086137	10088437	2301	+	OG0005261	same_OG_in_all_species	CBOVI.g4892	CSP29.g10752	CSP28.g13032	Sp34_40255910	Csp11.Scaffold629.g8146	GCK72_001716	FL83_20324	CSP40.g19188	WBGene00041609	Cni-ndc-80	15	6	8	8	8	3	4	4	4	3	3	1023	223	438	3349	531	482	332	351	150	224	103
800	WBGene00003577	ndg-4	III	4462833	4467377	4545	-	OG0006712	same_OG_in_all_species	CBOVI.g5839	CSP29.g16749	CSP28.g20515	Sp34_30073800	Csp11.Scaffold8.g37	GCK72_010094	FL83_14964	CSP40.g18621	WBGene00037553	Cni-ndg-4	13	12	13	12	24	12	9	12	12	13	24	2614	1550	941	5881	2484	1132	1383	1582	2556	2825	3434
801	WBGene00003578	ndx-1	I	12679207	12681812	2606	+	OG0005568	same_OG_in_all_species	CBOVI.g10325	CSP29.g11881	CSP28.g3837	Sp34_10037500	Csp11.Scaffold574.g4334	GCK72_001555	FL83_09222	CSP40.g4642	WBGene00030457	Cni-ndx-1	8	10	9	7	9	14	9	9	9	9	9	1114	1702	615	5107	1511	1001	536	583	2219	1131	983
802	WBGene00003580	ndx-3	II	4953589	4954503	915	+	OG0010085	same_OG_in_all_species	CBOVI.g6722	CSP29.g8797	CSP28.g8572	Sp34_20088100	Csp11.Scaffold629.g11218	GCK72_005917	FL83_05962	CSP40.g5135	WBGene00025366	Cni-ndx-3	5	3	4	3	3	5	2	2	3	3	1	302	985	1663	105	195	370	45	45	92	88	3
803	WBGene00003581	ndx-4	I	13792637	13797263	4627	-	OG0006160	same_OG_in_all_species	CBOVI.g10130	CSP29.g15078	CSP28.g3874	Sp34_10020410	Csp11.Scaffold525.g3046	GCK72_001794	FL83_17458	CSP40.g23325	WBGene00034373	Cni-ndx-4	3	2	2	2	4	2	2	2	2	2	2	394	361	48	438	4213	44	142	146	89	579	61
804	WBGene00003583	ndx-6	II	5388829	5389881	1053	-	OG0010335	same_OG_in_all_species	CBOVI.g12634	CSP29.g9736	CSP28.g16935	Sp34_20101800	Csp11.Scaffold629.g11457	GCK72_006013	FL83_06043	CSP40.g7165	WBGene00025446	Cni-ndx-6	5	3	3	4	4	4	4	8	4	4	8	220	737	100	562	484	346	360	1125	353	513	353
805	WBGene00003585	ndx-8	I	13492983	13507068	14086	+	OG0008983	same_OG_in_all_species	CBOVI.g9243	CSP29.g4249	CSP28.g8233	Sp34_10036400	Csp11.Scaffold628.g6974	GCK72_003549	FL83_21268	CSP40.g7301	WBGene00029895	Cni-ndx-8	8	5	5	8	6	4	6	11	5	6	6	735	848	881	4011	13384	2827	2607	2868	3535	4664	3766
806	WBGene00003586	ndx-9	IV	11010030	11012020	1991	-	OG0008459	same_OG_in_all_species	CBOVI.g8305	CSP29.g23777	CSP28.g2187	Sp34_40310710	Csp11.Scaffold629.g8005	GCK72_014032	FL83_12845	CSP40.g1433	WBGene00028329	Cni-ndx-9	8	6	5	7	13	6	6	7	7	7	7	447	4422	1544	1924	869	221	228	264	317	872	306
807	WBGene00003588	nex-1	III	5225621	5226804	1184	+	OG0008906	same_OG_in_all_species	CBOVI.g5246	CSP29.g3710	CSP28.g19767	Sp34_30024900	Csp11.Scaffold629.g12541	GCK72_008485	FL83_11058	CSP40.g7840	WBGene00040014	Cni-nex-1	3	2	2	2	2	2	2	2	3	3	3	248	52	148	561	218	101	443	634	437	1596	1931
808	WBGene00003590	nex-3	III	4442081	4444237	2157	+	OG0006711	same_OG_in_all_species	CBOVI.g5837	CSP29.g16747	CSP28.g20513	Sp34_30074400	Csp11.Scaffold8.g33	GCK72_010096	FL83_14966	CSP40.g18618	WBGene00037555	Cni-nex-3	9	5	6	6	6	6	6	6	6	6	6	2942	177	259	3539	1206	348	248	542	279	572	291
809	WBGene00003591	nex-4	V	4851438	4857293	5856	+	OG0009270	same_OG_in_all_species	CBOVI.g82	CSP29.g5676	CSP28.g14529	Sp34_50081200	Csp11.Scaffold630.g21587	GCK72_019337	FL83_05268	CSP40.g23547	WBGene00030561	Cni-nex-4	11	8	8	8	37	8	9	8	8	16	7	1899	386	373	2405	4758	638	4541	484	3042	11392	1303
810	WBGene00003593	nfm-1	III	6159453	6164589	5137	+	OG0006614	same_OG_in_all_species	CBOVI.g4752	CSP29.g16213	CSP28.g11316	Sp34_30148400	Csp11.Scaffold596.g5276	GCK72_010808	FL83_08837	CSP40.g11244	WBGene00039969	Cni-nfm-1	18	32	23	11	32	19	11	36	11	11	22	1899	2884	3597	6039	3088	1600	2799	9018	3417	7808	6026
811	WBGene00003595	ngn-1	IV	2626062	2628271	2210	-	OG0005942	same_OG_in_all_species	CBOVI.g11493	CSP29.g13596	CSP28.g2358	Sp34_40004400	Csp11.Scaffold588.g4938	GCK72_015395	FL83_15043	CSP40.g1679	WBGene00034567	Cni-ngn-1	4	4	4	4	3	4	3	3	3	3	3	175	2356	1139	1796	1658	1636	2789	3534	1421	1273	1331
812	WBGene00003596	ngp-1	I	8394726	8398626	3901	+	OG0005424	same_OG_in_all_species	CBOVI.g10354	CSP29.g11160	CSP28.g3775	Sp34_10125500	Csp11.Scaffold630.g17074	GCK72_001045	FL83_18697	CSP40.g16544	WBGene00026788	Cni-ngp-1	16	9	9	9	19	10	9	14	9	10	10	1551	797	964	1648	1948	865	1048	1984	843	1120	1071
813	WBGene00003598	nhl-2	III	4893658	4899085	5428	-	OG0009186	same_OG_in_all_species	CBOVI.g5976	CSP29.g5332	CSP28.g19873	Sp34_30057200	Csp11.Scaffold593.g5169	GCK72_009992	FL83_23417	CSP40.g1201	WBGene00037447	Cni-nhl-2	14	7	6	8	8	8	8	8	8	16	8	638	5259	3184	1539	2332	811	1040	1542	683	3114	399
814	WBGene00003599	nhl-3	II	595202	602120	6919	-	OG0006581	same_OG_in_all_species	CBOVI.g7093	CSP29.g1609	CSP28.g22031	Sp34_20011700	Csp11.Scaffold605.g5638	GCK72_007989	FL83_15744	CSP40.g22623	WBGene00029252	Cni-nhl-3	14	11	9	12	31	10	11	11	11	13	11	3104	1355	1803	3709	4825	1129	6162	7385	4623	10185	4711
815	WBGene00003603	nhr-4	IV	9879329	9882152	2824	+	OG0008474	same_OG_in_all_species	CBOVI.g8365	CSP29.g23822	CSP28.g20790	Sp34_40157000	Csp11.Scaffold585.g4845	GCK72_014420	FL83_13743	CSP40.g13035	WBGene00026329	Cni-nhr-4	10	9	9	9	9	7	9	9	8	9	18	1674	5200	2322	616	1631	293	539	674	618	695	1784
816	WBGene00003605	nhr-6	III	3573581	3578771	5191	+	OG0010319	same_OG_in_all_species	CBOVI.g5895	CSP29.g969	CSP28.g78	Sp34_30221200	Csp11.Scaffold629.g9507	GCK72_009709	FL83_10280	CSP40.g8160	WBGene00031286	Cni-nhr-6	13	7	13	12	26	8	12	12	12	12	12	2733	1692	2711	4293	3334	1220	3147	2967	2881	3690	3215
817	WBGene00003607	nhr-8	IV	7710983	7714210	3228	+	OG0009557	same_OG_in_all_species	CBOVI.g8649	CSP29.g6881	CSP28.g17255	Sp34_40306800	Csp11.Scaffold629.g7973	GCK72_014002	FL83_12877	CSP40.g1401	WBGene00028300	Cni-nhr-8	14	9	9	9	18	9	9	12	9	9	9	2653	450	473	1933	1548	604	527	1735	629	1270	976
818	WBGene00003609	nhr-10	III	7112295	7115438	3144	-	OG0008475	same_OG_in_all_species	CBOVI.g5647	CSP29.g23892	CSP28.g16440	Sp34_30242200	Csp11.Scaffold36.g162	GCK72_009861	FL83_12436	CSP40.g16115	WBGene00036487	Cni-nhr-10	13	8	8	7	7	5	7	7	14	7	7	2797	5722	2673	1045	1959	388	514	637	816	989	1060
819	WBGene00003613	nhr-14	X	8473722	8476178	2457	-	OG0009150	same_OG_in_all_species	CBOVI.g3048	CSP29.g5049	CSP28.g9026	Sp34_X0165500	Csp11.Scaffold629.g11007	GCK72_025295	FL83_02026	CSP40.g2616	WBGene00041261	Cni-nhr-14	8	5	6	6	12	6	6	6	6	12	6	456	447	564	627	1144	503	676	772	652	1203	688
820	WBGene00003616	nhr-17	X	12663837	12667854	4018	-	OG0007702	same_OG_in_all_species	CBOVI.g2762	CSP29.g20582	CSP28.g17698	Sp34_X0222200	Csp11.Scaffold630.g18802	GCK72_024965	FL83_03374	CSP40.g12138	WBGene00023581	Cni-nhr-17	20	10	10	9	9	9	9	9	9	18	19	1760	2254	2164	7759	2830	1198	1995	3994	2500	3851	4464
821	WBGene00003618	nhr-19	II	9598180	9605526	7347	-	OG0005327	same_OG_in_all_species	CBOVI.g7652	CSP29.g1095	CSP28.g197	Sp34_20190500	Csp11.Scaffold50.g308	GCK72_003702	FL83_08449	CSP40.g3214	WBGene00042281	Cni-nhr-19	16	6	7	10	20	8	9	8	9	9	18	865	2928	3004	4395	5916	673	2916	2858	3712	4304	4075
822	WBGene00003619	nhr-20	III	4230436	4233219	2784	-	OG0005859	same_OG_in_all_species	CBOVI.g5535	CSP29.g1336	CSP28.g5366	Sp34_30030100	Csp11.Scaffold629.g12546	GCK72_009206	FL83_07933	CSP40.g13660	WBGene00040077	Cni-nhr-20	14	8	8	8	9	8	8	8	16	16	23	1381	535	425	9480	1571	613	2921	3123	2413	3081	3545
823	WBGene00003621	nhr-22	II	6446195	6449792	3598	-	OG0005745	same_OG_in_all_species	CBOVI.g7273	CSP29.g12567	CSP28.g217	Sp34_20279200	Csp11.Scaffold629.g11571	GCK72_006254	FL83_04544	CSP40.g8548	WBGene00025676	Cni-nhr-22	8	8	8	10	10	10	9	10	7	8	7	1426	1068	1189	1712	1993	1141	1077	1281	929	1589	981
824	WBGene00003625	nhr-31	IV	8022655	8029513	6859	-	OG0009691	same_OG_in_all_species	CBOVI.g11531	CSP29.g7220	CSP28.g7093	Sp34_40107000	Csp11.Scaffold629.g8464	GCK72_014772	FL83_15971	CSP40.g12889	WBGene00037295	Cni-nhr-31	9	7	7	9	23	14	8	8	8	8	15	2994	2174	2343	10017	5110	2264	3134	3294	3003	4191	4388
825	WBGene00003626	nhr-32	X	13251964	13256284	4321	+	OG0008269	same_OG_in_all_species	CBOVI.g3592	CSP29.g23015	CSP28.g14139	Sp34_X0153600	Csp11.Scaffold629.g10128	GCK72_025411	FL83_01914	CSP40.g6971	WBGene00027761	Cni-nhr-32	12	10	11	10	9	9	10	10	20	20	23	1009	952	954	6148	3079	534	1500	1331	2189	3858	4150
826	WBGene00003627	nhr-34	IV	9664360	9675672	11313	-	OG0008929	same_OG_in_all_species	CBOVI.g7905	CSP29.g3931	CSP28.g11860	Sp34_40249200	Csp11.Scaffold630.g20260	GCK72_013241	FL83_21665	CSP40.g11968	WBGene00041114	Cni-nhr-34	6	8	8	11	52	17	11	9	11	11	30	2947	2805	4907	11444	9342	3035	6469	3049	21488	20351	9570
827	WBGene00003628	nhr-35	X	4532691	4537546	4856	+	OG0006311	same_OG_in_all_species	CBOVI.g3093	CSP29.g15483	CSP28.g19109	Sp34_X0254400	Csp11.Scaffold622.g6262	GCK72_024277	FL83_00652	CSP40.g12452	WBGene00034961	Cni-nhr-35	27	12	12	12	24	12	12	11	24	23	22	1251	1795	1799	2033	3230	1619	1556	1576	1474	2889	1777
828	WBGene00003630	nhr-40	X	2594003	2606732	12730	+	OG0006427	same_OG_in_all_species	CBOVI.g3415	CSP29.g15725	CSP28.g18869	Sp34_X0098700	Csp11.Scaffold582.g4640	GCK72_023880	FL83_01017	CSP40.g12529	WBGene00025207	Cni-nhr-40	24	11	11	12	24	12	19	12	24	24	24	2130	2894	3006	7508	11367	2905	4918	3110	7041	8827	8593
829	WBGene00003633	nhr-43	IV	11899590	11902976	3387	+	OG0009876	same_OG_in_all_species	CBOVI.g10828	CSP29.g7674	CSP28.g10975	Sp34_40232600	Csp11.Scaffold629.g15619	GCK72_014195	FL83_04899	CSP40.g17607	WBGene00028496	Cni-nhr-43	9	8	8	8	16	22	8	8	8	8	16	997	1838	1912	2682	2040	1494	1565	1594	1685	3014	1429
830	WBGene00003635	nhr-45	X	4656433	4660318	3886	-	OG0006321	same_OG_in_all_species	CBOVI.g3787	CSP29.g15502	CSP28.g19089	Sp34_X0252300	Csp11.Scaffold622.g6281	GCK72_024297	FL83_00631	CSP40.g12431	WBGene00034982	Cni-nhr-45	10	9	9	9	9	18	9	7	18	41	23	575	1072	1137	2511	2311	1365	1360	1080	1269	1680	1233
831	WBGene00003637	nhr-47	V	5505253	5509956	4704	+	OG0006026	same_OG_in_all_species	CBOVI.g1400	CSP29.g14168	CSP28.g15828	Sp34_50195200	Csp11.Scaffold629.g16175	GCK72_017748	FL83_12036	CSP40.g24641	WBGene00030976	Cni-nhr-47	15	11	10	11	11	11	10	10	12	11	11	1591	2559	2682	3058	2967	749	778	758	879	994	664
832	WBGene00003638	nhr-48	X	15708213	15716875	8663	+	OG0008301	same_OG_in_all_species	CBOVI.g11734	CSP29.g23105	CSP28.g20860	Sp34_X0129400	Csp11.Scaffold629.g11136	GCK72_025500	FL83_01825	CSP40.g8917	WBGene00029709	Cni-nhr-48	14	14	14	17	64	13	19	15	30	30	49	1122	814	607	5286	6164	1744	6064	2103	1362	4622	5032
833	WBGene00003639	nhr-49	I	9869651	9874680	5030	+	OG0009049	same_OG_in_all_species	CBOVI.g9940	CSP29.g4544	CSP28.g7868	Sp34_10179000	Csp11.Scaffold629.g14848	GCK72_000715	FL83_17587	CSP40.g10535	WBGene00026621	Cni-nhr-49	19	6	6	7	42	6	7	6	21	6	7	1899	652	472	7518	3523	2167	3001	1028	2684	1041	2043
834	WBGene00003651	nhr-61	II	14816136	14818543	2408	-	OG0007544	same_OG_in_all_species	CBOVI.g7185	CSP29.g20025	CSP28.g8067	Sp34_20159400	Csp11.Scaffold630.g18329	GCK72_004625	FL83_10951	CSP40.g23631	WBGene00026957	Cni-nhr-61	9	6	6	6	20	6	5	7	7	10	10	830	630	503	1054	1163	1482	1403	2235	23994	4055	553
835	WBGene00003652	nhr-62	I	9839598	9844809	5212	+	OG0009045	same_OG_in_all_species	CBOVI.g9437	CSP29.g4537	CSP28.g7859	Sp34_10180400	Csp11.Scaffold613.g5938	GCK72_000753	FL83_17572	CSP40.g10528	WBGene00026633	Cni-nhr-62	16	6	6	7	18	3	6	6	12	6	16	1537	1947	2025	13430	3667	1619	4412	4776	2791	3434	3208
836	WBGene00003654	nhr-64	I	3101851	3109621	7771	+	OG0006880	same_OG_in_all_species	CBOVI.g9391	CSP29.g1743	CSP28.g2957	Sp34_10147800	Csp11.Scaffold627.g6900	GCK72_000895	FL83_17245	CSP40.g10786	WBGene00026929	Cni-nhr-64	6	16	7	10	32	8	7	8	8	8	15	829	1328	3944	6975	6646	2551	2507	4062	2852	3901	4061
837	WBGene00003657	nhr-67	IV	11169748	11174791	5044	+	OG0005945	same_OG_in_all_species	CBOVI.g11497	CSP29.g13604	CSP28.g2365	Sp34_40315310	Csp11.Scaffold629.g8045	GCK72_014070	FL83_12809	CSP40.g17270	WBGene00028369	Cni-nhr-67	8	8	8	8	8	11	8	8	7	7	21	3938	9231	5428	3442	3796	1258	2300	2262	2200	2908	2285
838	WBGene00003659	nhr-69	I	9879183	9881504	2322	-	OG0009050	same_OG_in_all_species	CBOVI.g9942	CSP29.g4546	CSP28.g7870	Sp34_10178800	Csp11.Scaffold629.g14852	GCK72_000713	FL83_17589	CSP40.g10537	WBGene00026623	Cni-nhr-69	6	8	8	11	9	5	9	8	18	16	25	1360	544	572	8773	1269	1469	2684	2787	1661	1578	3060
839	WBGene00003670	nhr-80	III	11985	14869	2885	-	OG0005160	same_OG_in_all_species	CBOVI.g5595	CSP29.g10488	CSP28.g1876	Sp34_30324810	Csp11.Scaffold630.g16722	GCK72_011795	FL83_18638	CSP40.g1630	WBGene00035875	Cni-nhr-80	11	6	8	7	13	7	5	6	7	7	10	1256	2097	1672	4243	1373	299	688	1933	2866	4007	2702
840	WBGene00003674	nhr-84	V	15876732	15879608	2877	-	OG0005545	same_OG_in_all_species	CBOVI.g1426	CSP29.g11726	CSP28.g9365	Sp34_50337210	Csp11.Scaffold522.g2922	GCK72_019882	FL83_02813	CSP40.g515	WBGene00041335	Cnig_chr_V.g21376	23	8	8	7	7	6	7	19	7	7	6	614	2404	3002	1208	1629	587	1283	4808	1874	2591	283
841	WBGene00003678	nhr-88	II	2976639	2987023	10385	+	OG0008260	same_OG_in_all_species	CBOVI.g6857	CSP29.g22938	CSP28.g15987	Sp34_20043900	Csp11.Scaffold629.g9216	GCK72_006778	FL83_17192	CSP40.g13572	WBGene00038791	Cni-nhr-88	16	8	8	10	20	7	7	7	8	9	15	1222	9466	7281	3847	8519	2669	1822	1839	1868	2877	3442
842	WBGene00003681	nhr-91	X	15309369	15314899	5531	+	OG0008321	same_OG_in_all_species	CBOVI.g2410	CSP29.g23138	CSP28.g20894	Sp34_X0135100	Csp11.Scaffold558.g3816	GCK72_025562	FL83_01766	CSP40.g8829	WBGene00029650	Cni-nhr-91	10	9	9	9	37	3	9	9	10	10	20	3198	2279	2350	3421	4109	99	2744	2730	3559	5054	4581
843	WBGene00003687	nhr-97	IV	9757641	9764499	6859	+	OG0008931	same_OG_in_all_species	CBOVI.g11337	CSP29.g3938	CSP28.g11866	Sp34_40251500	Csp11.Scaffold630.g20332	GCK72_013258	FL83_21677	CSP40.g13870	WBGene00035366	Cni-nhr-97	12	9	9	10	28	7	8	8	8	16	8	2601	4918	8435	7413	5542	6754	5904	7381	10531	14675	10108
844	WBGene00003695	nhr-105	IV	7050156	7053450	3295	+	OG0005515	same_OG_in_all_species	CBOVI.g11388	CSP29.g11508	CSP28.g9256	Sp34_40289000	Csp11.Scaffold630.g21085	GCK72_013817	FL83_06575	CSP40.g4214	WBGene00028144	Cni-nhr-105	9	8	9	9	20	25	9	9	9	18	27	574	5930	4395	3030	2008	2565	1294	1072	1415	1901	1342
845	WBGene00003709	nhr-119	II	2794016	2800600	6585	-	OG0008259	same_OG_in_all_species	CBOVI.g6907	CSP29.g22931	CSP28.g16001	Sp34_20043000	Csp11.Scaffold629.g14583	GCK72_006790	FL83_21148	CSP40.g13569	WBGene00038782	Cni-nhr-119	15	12	12	12	10	8	8	8	8	9	28	1828	11006	4161	5842	4461	2844	2178	2255	941	3330	4192
846	WBGene00003710	nhr-120	X	6636561	6640620	4060	-	OG0008605	same_OG_in_all_species	CBOVI.g3221	CSP29.g2718	CSP28.g17467	Sp34_X0192000	Csp11.Scaffold626.g6391	GCK72_024620	FL83_00318	CSP40.g15684	WBGene00032120	Cni-nhr-120	10	9	10	10	10	9	10	10	20	10	10	546	1419	1542	1683	2629	650	1554	1534	1889	1767	1520
847	WBGene00003711	nhr-121	III	2449338	2454807	5470	-	OG0008198	same_OG_in_all_species	CBOVI.g5926	CSP29.g22636	CSP28.g11666	Sp34_30299500	Csp11.Scaffold620.g6123	GCK72_011428	FL83_08099	CSP40.g3563	WBGene00035831	Cni-nhr-121	30	11	16	11	22	8	8	9	10	20	10	3141	2065	11483	1770	4081	1637	3457	4707	1845	3375	4013
848	WBGene00003727	nhr-137	X	6661772	6669011	7240	-	OG0008607	same_OG_in_all_species	CBOVI.g3219	CSP29.g2721	CSP28.g17471	Sp34_X0192500	Csp11.Scaffold626.g6387	GCK72_024624	FL83_00313	CSP40.g18754	WBGene00032123	Cni-nhr-137	12	13	13	13	33	3	13	13	13	13	7	1777	3696	3927	4194	5796	96	4372	4391	4419	4337	578
849	WBGene00003732	nhx-4	X	6914289	6921136	6848	+	OG0008623	same_OG_in_all_species	CBOVI.g3574	CSP29.g2771	CSP28.g15043	Sp34_X0197400	Csp11.Scaffold570.g4241	GCK72_024678	FL83_00269	CSP40.g10858	WBGene00032172	Cni-nhx-4	16	10	10	13	23	12	11	12	11	22	36	948	419	671	3473	4601	2148	2908	3260	3236	8585	6250
850	WBGene00003733	nhx-5	X	10576953	10581044	4092	+	OG0006549	same_OG_in_all_species	CBOVI.g12971	CSP29.g15989	CSP28.g5494	Sp34_X0073800	Csp11.Scaffold629.g13779	GCK72_023608	FL83_01295	CSP40.g20312	WBGene00027158	Cni-nhx-5	28	16	15	19	69	16	18	18	17	30	14	8430	1403	1689	1767	2281	865	1398	1662	1316	3221	2504
851	WBGene00003740	nlp-2	X	2343947	2344766	820	-	OG0006405	same_OG_in_all_species	CBOVI.g2812	CSP29.g15682	CSP28.g18909	Sp34_X0102900	Csp11.Scaffold576.g4452	GCK72_023922	FL83_00974	CSP40.g18882	WBGene00025244	Cni-nlp-2	3	3	3	3	3	3	3	3	3	3	3	88	95	97	125	307	186	113	113	142	751	512
852	WBGene00003744	nlp-6	X	17662446	17665216	2771	+	OG0009337	same_OG_in_all_species	CBOVI.g3607	CSP29.g6072	CSP28.g16069	Sp34_X0029400	Csp11.Scaffold629.g13596	GCK72_023445	FL83_01476	CSP40.g20079	WBGene00025056	Cni-nlp-6	5	2	3	3	9	3	3	3	3	3	6	1568	50	584	150	2430	203	721	970	761	824	1204
853	WBGene00003750	nlp-12	I	1843384	1843959	576	+	OG0008718	same_OG_in_all_species	CBOVI.g9798	CSP29.g3029	CSP28.g7405	Sp34_10239800	Csp11.Scaffold629.g8431	GCK72_001145	FL83_17380	CSP40.g2918	WBGene00040818	Cni-nlp-12	3	3	3	3	3	3	3	3	3	3	3	919	107	118	202	336	123	508	685	859	601	432
854	WBGene00003752	nlp-14	X	8917423	8919423	2001	-	OG0008964	same_OG_in_all_species	CBOVI.g2723	CSP29.g41	CSP28.g3576	Sp34_X0182100	Csp11.Scaffold630.g18700	GCK72_025087	FL83_03508	CSP40.g23041	WBGene00023676	Cni-nlp-14	8	5	5	5	5	5	5	5	5	5	5	660	573	616	1001	1464	705	987	1028	827	1222	860
855	WBGene00003758	nlp-20	IV	7642054	7643071	1018	-	OG0009401	same_OG_in_all_species	CBOVI.g7942	CSP29.g6308	CSP28.g17270	Sp34_40304800	Csp11.Scaffold630.g21222	GCK72_013986	FL83_12892	CSP40.g1387	WBGene00028286	Cni-nlp-20	3	3	3	3	3	3	3	3	3	3	3	115	93	92	360	721	195	205	369	103	327	160
856	WBGene00003772	nlr-1	IV	12170824	12178335	7512	-	OG0009906	same_OG_in_all_species	CBOVI.g11352	CSP29.g7737	CSP28.g11040	Sp34_40239200	Csp11.Scaffold448.g1258	GCK72_014259	FL83_04849	CSP40.g22666	WBGene00028550	Cni-nlr-1	26	14	12	16	16	15	16	15	15	13	14	3092	1670	1681	3722	4080	2186	3191	1528	2263	3312	4003
857	WBGene00003773	nlt-1	II	10000335	10001142	808	-	OG0007778	same_OG_in_all_species	CBOVI.g6801	CSP29.g2096	CSP28.g4036	Sp34_20207110	Csp11.Scaffold630.g20757	GCK72_005143	FL83_12779	CSP40.g4996	WBGene00034146	Cni-nlt-1	4	3	3	3	3	3	3	3	2	2	4	151	667	169	1137	454	175	156	246	334	946	1127
858	WBGene00003774	nmr-1	II	5440238	5446606	6369	-	OG0006105	same_OG_in_all_species	CBOVI.g7310	CSP29.g14635	CSP28.g8391	Sp34_20104800	Csp11.Scaffold629.g11403	GCK72_006030	FL83_06057	CSP40.g7148	WBGene00025460	Cni-nmr-1	29	18	15	18	19	8	18	18	15	18	36	803	7344	14302	7433	3294	456	1607	766	1068	2482	1977
859	WBGene00003778	nnt-1	X	6122311	6127554	5244	+	OG0008570	same_OG_in_all_species	CBOVI.g3319	CSP29.g2618	CSP28.g10651	Sp34_X0229500	Csp11.Scaffold626.g6511	GCK72_024524	FL83_00409	CSP40.g13967	WBGene00035229	Cni-nnt-1	43	18	16	18	18	19	19	19	17	15	15	1488	785	798	2006	2239	934	1047	1091	868	2113	1007
860	WBGene00003788	npp-2	I	8291299	8293640	2342	-	OG0005443	same_OG_in_all_species	CBOVI.g10042	CSP29.g11203	CSP28.g3703	Sp34_10134800	Csp11.Scaffold630.g17025	GCK72_000980	FL83_14318	CSP40.g19867	WBGene00026829	Cni-npp-2	14	5	6	6	6	6	10	10	10	6	6	1150	180	238	3145	548	229	1098	1793	911	357	223
861	WBGene00003789	npp-3	II	11865431	11874788	9358	-	OG0010137	same_OG_in_all_species	CBOVI.g12618	CSP29.g9048	CSP28.g13373	Sp34_20317310	Csp11.Scaffold629.g7892	GCK72_005216	FL83_10527	CSP40.g6216	WBGene00025741	Cni-npp-3	21	12	11	19	16	12	11	20	20	30	33	910	6033	564	5290	4270	500	496	2410	412	2290	473
862	WBGene00003791	npp-5	II	11596767	11599809	3043	-	OG0005661	same_OG_in_all_species	CBOVI.g7528	CSP29.g12363	CSP28.g5673	Sp34_20325700	Csp11.Scaffold60.g387	GCK72_005304	FL83_14144	CSP40.g11295	WBGene00025819	Cni-npp-5	9	6	7	7	7	8	8	8	7	8	16	1248	226	290	1174	604	501	330	328	281	530	331
863	WBGene00003792	npp-6	I	5176829	5182801	5973	+	OG0005213	same_OG_in_all_species	CBOVI.g9431	CSP29.g10641	CSP28.g13145	Sp34_10259700	Csp11.Scaffold630.g19713	GCK72_000364	FL83_10887	CSP40.g14254	WBGene00042012	Cni-npp-6	29	17	14	16	45	10	15	29	24	14	27	2630	717	584	3250	1398	676	14061	10483	521	750	561
864	WBGene00003795	npp-9	III	3400638	3404479	3842	-	OG0009542	same_OG_in_all_species	CBOVI.g5632	CSP29.g6786	CSP28.g16303	Sp34_30217600	Csp11.Scaffold629.g9464	GCK72_009674	FL83_10312	CSP40.g8128	WBGene00031379	Cni-npp-9	10	7	7	11	24	8	8	8	16	60	16	417	301	475	3757	1190	524	442	688	661	854	487
865	WBGene00003796	npp-10	III	6013447	6019562	6116	-	OG0008748	same_OG_in_all_species	CBOVI.g5368	CSP29.g3180	CSP28.g13985	Sp34_30145300	Csp11.Scaffold594.g5224	GCK72_010682	FL83_16481	CSP40.g18081	WBGene00030693	Cni-npp-10	36	11	10	12	22	14	11	11	40	10	19	1026	1143	683	1540	1064	3742	720	756	616	666	1211
866	WBGene00003797	npp-11	I	3818074	3821496	3423	+	OG0007308	same_OG_in_all_species	CBOVI.g9306	CSP29.g1877	CSP28.g6906	Sp34_10163800	Csp11.Scaffold627.g6738	GCK72_002188	FL83_08187	CSP40.g16456	WBGene00033025	Cni-npp-11	10	5	4	7	6	8	5	5	4	6	6	611	191	143	3974	1008	1991	389	577	156	1132	451
867	WBGene00003799	npp-13	I	2097346	2123443	26098	+	OG0005378	same_OG_in_all_species	CBOVI.g9690	CSP29.g11058	CSP28.g11469	Sp34_10236110	Csp11.Scaffold630.g17317	GCK72_001084	FL83_18658	CSP40.g18674	WBGene00040719	Cni-npp-13	15	8	9	9	20	18	11	10	4	12	9	1459	872	1675	5663	23737	1509	1489	1356	1060	16926	3051
868	WBGene00003802	npp-16	III	11915928	11917873	1946	+	OG0008137	same_OG_in_all_species	CBOVI.g6026	CSP29.g22475	CSP28.g12959	Sp34_30085400	Csp11.Scaffold126.g574	GCK72_010195	FL83_21009	CSP40.g20654	WBGene00034092	Cni-npp-16	11	5	5	5	4	5	5	4	4	5	5	517	846	305	2239	455	210	601	1469	349	887	193
869	WBGene00003803	rae-1	I	10026188	10030059	3872	+	OG0005930	same_OG_in_all_species	CBOVI.g10273	CSP29.g13541	CSP28.g7810	Sp34_10058400	Csp11.Scaffold629.g10891	GCK72_000658	FL83_17315	CSP40.g20222	WBGene00026570	Cni-rae-1	10	3	4	6	8	3	4	4	4	4	8	1657	104	160	1013	2753	1014	149	172	141	483	141
870	WBGene00003804	npp-18	III	13296853	13298993	2141	+	OG0008922	same_OG_in_all_species	CBOVI.g4689	CSP29.g3761	CSP28.g6716	Sp34_30015100	Csp11.Scaffold629.g14740	GCK72_008787	FL83_10217	CSP40.g16907	WBGene00026412	Cni-npp-18	6	5	5	7	7	6	7	7	9	5	5	900	201	210	1655	1052	294	1449	650	1216	1242	994
871	WBGene00003805	npp-19	II	10796653	10798479	1827	-	OG0010171	same_OG_in_all_species	CBOVI.g12298	CSP29.g9145	CSP28.g1176	Sp34_20342100	Csp11.Scaffold618.g6081	GCK72_005461	FL83_17666	CSP40.g11548	WBGene00025963	Cni-npp-19	8	15	8	7	14	7	7	7	6	6	11	337	347	394	580	758	421	367	580	250	483	226
872	WBGene00003806	npp-20	IV	1490653	1496022	5370	-	OG0006782	same_OG_in_all_species	CBOVI.g11177	CSP29.g16956	CSP28.g20786	Sp34_40007100	Csp11.Scaffold630.g20947	GCK72_015516	FL83_17905	CSP40.g2480	WBGene00034572	Cni-npp-20	7	7	6	6	11	6	6	6	6	6	6	778	1994	769	1280	4431	1754	5368	4643	2729	2402	2145
873	WBGene00003807	npr-1	X	4767152	4769985	2834	-	OG0006334	same_OG_in_all_species	CBOVI.g3126	CSP29.g15523	CSP28.g19067	Sp34_X0250300	Csp11.Scaffold409.g1018	GCK72_024315	FL83_00612	CSP40.g12410	WBGene00035001	Cni-npr-1	10	9	9	9	9	21	9	9	9	9	9	1893	672	647	659	1463	2428	698	667	673	782	642
874	WBGene00003808	npr-2	IV	9568828	9580121	11294	-	OG0009990	same_OG_in_all_species	CBOVI.g7916	CSP29.g8099	CSP28.g21155	Sp34_40341300	Csp11.Scaffold629.g8226	GCK72_013467	FL83_11908	CSP40.g2899	WBGene00039136	Cni-npr-2	10	8	8	8	35	5	8	8	10	7	19	1333	3111	3020	5373	10091	1837	1995	1721	14844	23068	10010
875	WBGene00003812	nrf-5	V	13828267	13830907	2641	+	OG0007087	same_OG_in_all_species	CBOVI.g1405	CSP29.g18066	CSP28.g4512	Sp34_50168700	Csp11.Scaffold629.g14275	GCK72_018661	FL83_03738	CSP40.g7666	WBGene00032584	Cni-nrf-5	11	8	8	9	9	5	9	9	8	15	8	1011	398	413	838	1081	985	546	513	798	866	820
876	WBGene00003813	nrf-6	II	8028953	8032708	3756	-	OG0007651	same_OG_in_all_species	CBOVI.g7621	CSP29.g20331	CSP28.g21219	Sp34_20150500	Csp11.Scaffold630.g18468	GCK72_005142	FL83_12780	CSP40.g5008	WBGene00034129	Cni-nrf-6	16	12	10	13	13	13	12	10	11	12	12	846	1449	866	4405	1290	5304	553	824	2832	4720	4837
877	WBGene00003815	nars-1	I	7088030	7090062	2033	-	OG0005249	same_OG_in_all_species	CBOVI.g9636	CSP29.g10728	CSP28.g13060	Sp34_10082200	Csp11.Scaffold629.g9951	GCK72_000250	FL83_07582	CSP40.g19209	WBGene00039453	Cni-nars-1	8	7	6	6	6	5	6	8	4	4	4	741	278	233	374	398	410	3947	7778	585	912	422
878	WBGene00003821	nst-1	II	8281162	8283208	2047	-	OG0007906	same_OG_in_all_species	CBOVI.g6396	CSP29.g21825	CSP28.g17006	Sp34_20137500	Csp11.Scaffold629.g8241	GCK72_005033	FL83_08728	CSP40.g19300	WBGene00024033	Cni-nst-1	10	7	7	5	5	5	5	5	5	5	5	589	293	288	619	379	299	193	320	204	203	214
879	WBGene00003827	ntl-4	IV	7910575	7915189	4615	+	OG0009708	same_OG_in_all_species	CBOVI.g11432	CSP29.g7249	CSP28.g5616	Sp34_40102900	Csp11.Scaffold629.g12801	GCK72_014817	FL83_16009	CSP40.g6577	WBGene00037262	Cni-ntl-4	27	12	11	11	48	13	11	11	27	12	12	1256	543	519	2275	2221	578	642	1198	376	1245	543
880	WBGene00003829	nud-1	III	13341527	13342608	1082	+	OG0008920	same_OG_in_all_species	CBOVI.g5266	CSP29.g3752	CSP28.g6726	Sp34_30022100	Csp11.Scaffold629.g14564	GCK72_008366	FL83_22658	CSP40.g7900	WBGene00042431	Cni-nud-1	5	2	2	2	2	6	2	2	3	2	3	216	54	47	45	122	151	49	120	219	1466	1596
881	WBGene00003830	num-1	V	20829811	20837619	7809	+	OG0005579	same_OG_in_all_species	CBOVI.g883	CSP29.g1195	CSP28.g7271	Sp34_50412800	Csp11.Scaffold630.g21796	GCK72_021952	FL83_19872	CSP40.g1917	WBGene00027992	Cni-num-1	36	7	6	10	37	8	6	5	5	7	11	2025	1372	708	5110	5229	3146	3870	1563	3977	3233	3601
882	WBGene00003831	nuo-1	II	11097837	11100146	2310	+	OG0010152	same_OG_in_all_species	CBOVI.g6507	CSP29.g9101	CSP28.g1132	Sp34_20336800	Csp11.Scaffold629.g16337	GCK72_005417	FL83_18817	CSP40.g11593	WBGene00025926	Cni-nuo-1	9	7	7	7	6	7	7	7	7	7	7	1125	663	330	795	873	486	805	1345	285	537	349
883	WBGene00003838	ocr-1	V	10764366	10768590	4225	+	OG0007272	same_OG_in_all_species	CBOVI.g1072	CSP29.g18622	CSP28.g5072	Sp34_50299900	Csp11.Scaffold629.g15558	GCK72_016485	FL83_12225	CSP40.g1534	WBGene00031239	Cni-ocr-1	18	13	13	14	15	24	12	8	14	15	28	1592	572	651	3471	1675	1151	2825	1300	869	2144	859
884	WBGene00003840	ocr-3	X	15168724	15173636	4913	+	OG0008330	same_OG_in_all_species	CBOVI.g13011	CSP29.g23153	CSP28.g13309	Sp34_X0136720	Csp11.Scaffold558.g3799	GCK72_025578	FL83_01749	CSP40.g8813	WBGene00029605	Cni-ocr-3	50	15	15	16	16	26	14	18	16	16	39	1282	1580	1016	2180	2591	974	1322	2290	1149	1303	1202
885	WBGene00003841	ocr-4	IV	7329611	7332795	3185	-	OG0008460	same_OG_in_all_species	CBOVI.g8251	CSP29.g23779	CSP28.g2185	Sp34_40296500	Csp11.Scaffold630.g21157	GCK72_013915	FL83_18779	CSP40.g19406	WBGene00028213	Cni-ocr-4	15	11	11	11	10	9	10	10	10	10	10	684	4081	2923	2362	1088	553	416	432	778	782	444
886	WBGene00003842	2024-10-01	I	9888356	9892223	3868	-	OG0009043	same_OG_in_all_species	CBOVI.g9748	CSP29.g4534	CSP28.g7857	Sp34_10186700	Csp11.Scaffold613.g5943	GCK72_000710	FL83_17591	CSP40.g10539	WBGene00026625	Cni-oct-1	14	12	11	11	25	6	10	10	14	12	21	3796	788	749	7003	2192	918	2478	2264	2440	1461	4034
887	WBGene00003846	odd-2	X	6159377	6160527	1151	-	OG0008574	same_OG_in_all_species	CBOVI.g3117	CSP29.g2622	CSP28.g10655	Sp34_X0229100	Csp11.Scaffold626.g6504	GCK72_024528	FL83_00404	CSP40.g13963	WBGene00035233	Cni-odd-2	5	2	2	3	2	2	2	2	2	2	4	190	86	86	133	389	77	82	82	87	510	101
888	WBGene00003849	odr-2	V	7103547	7114439	10893	+	OG0010376	same_OG_in_all_species	CBOVI.g1165	CSP29.g9923	CSP28.g2007	Sp34_50228500	Csp11.Scaffold629.g15438	GCK72_018053	FL83_15614	CSP40.g21494	WBGene00038358	Cni-odr-2	6	5	6	5	15	3	5	9	10	15	2	2266	7047	6606	6359	10150	199	8036	3351	8267	9544	583
889	WBGene00003850	odr-3	V	13246324	13249536	3213	-	OG0006046	same_OG_in_all_species	CBOVI.g554	CSP29.g14216	CSP28.g15789	Sp34_50271200	Csp11.Scaffold629.g16153	GCK72_017724	FL83_12063	CSP40.g24666	WBGene00030998	Cni-odr-3	10	6	6	6	6	6	6	6	6	6	12	688	2015	407	786	2145	615	1067	1107	644	1737	1222
890	WBGene00003860	oig-2	II	13006613	13008164	1552	-	OG0005689	same_OG_in_all_species	CBOVI.g7248	CSP29.g12434	CSP28.g15687	Sp34_20319800	Csp11.Scaffold629.g7866	GCK72_005244	FL83_10500	CSP40.g6249	WBGene00025763	Cni-oig-2	3	3	3	3	3	3	3	3	3	3	3	91	215	625	2974	1228	452	722	730	778	973	838
891	WBGene00003861	oig-3	V	14729643	14731120	1478	+	OG0006999	same_OG_in_all_species	CBOVI.g725	CSP29.g17756	CSP28.g7339	Sp34_50348800	Csp11.Scaffold629.g15906	GCK72_017441	FL83_16710	CSP40.g23682	WBGene00027194	Cni-oig-3	5	4	2	4	4	3	4	4	4	4	4	268	136	47	565	1025	431	319	378	395	363	430
892	WBGene00003876	pept-2	IV	10790653	10794559	3907	+	OG0009733	same_OG_in_all_species	CBOVI.g11224	CSP29.g7312	CSP28.g21624	Sp34_40095510	Csp11.Scaffold630.g17677	GCK72_014887	FL83_14016	CSP40.g6654	WBGene00037207	Cni-pept-2	36	16	15	17	17	31	17	17	16	17	17	789	780	828	6286	1635	775	1123	1408	1559	1508	1407
893	WBGene00003878	pept-3	I	6133245	6137977	4733	+	OG0006688	same_OG_in_all_species	CBOVI.g9083	CSP29.g16651	CSP28.g2998	Sp34_10262510	Csp11.Scaffold58.g338	GCK72_001979	FL83_16159	CSP40.g313	WBGene00039309	Cni-pept-3	12	14	14	13	13	10	13	13	13	10	10	888	3226	2921	6380	2630	1294	712	699	1400	3797	2294
894	WBGene00003882	orc-2	II	10873931	10877683	3753	+	OG0010161	same_OG_in_all_species	CBOVI.g6546	CSP29.g9123	CSP28.g1154	Sp34_20339700	Csp11.Scaffold629.g16364	GCK72_005441	FL83_17683	CSP40.g11568	WBGene00025945	Cni-orc-2	12	6	7	6	6	6	6	11	6	6	6	1252	259	298	295	2463	266	300	963	430	1018	302
895	WBGene00003883	osm-1	X	16540674	16551211	10538	+	OG0009070	same_OG_in_all_species	CBOVI.g3693	CSP29.g4646	CSP28.g16202	Sp34_X0043520	Csp11.Scaffold629.g13331	GCK72_023187	FL83_02358	CSP40.g10945	WBGene00036316	Cni-osm-1	45	19	13	23	25	20	24	24	25	48	69	5502	1160	1198	5732	5433	1438	1619	1637	1793	4370	2449
896	WBGene00003884	osm-3	IV	3796300	3801052	4753	-	OG0009799	same_OG_in_all_species	CBOVI.g7968	CSP29.g7455	CSP28.g21765	Sp34_40080400	Csp11.Scaffold477.g1734	GCK72_015089	FL83_20984	CSP40.g14061	WBGene00032029	Cni-osm-3	12	10	10	10	37	15	9	9	9	9	13	1444	1083	1121	3139	2848	1176	1691	1845	2543	3317	552
897	WBGene00003886	osm-6	V	11924621	11927446	2826	-	OG0010021	same_OG_in_all_species	CBOVI.g1836	CSP29.g823	CSP28.g12016	Sp34_50144100	Csp11.Scaffold629.g7776	GCK72_018140	FL83_10707	CSP40.g14382	WBGene00041703	Cni-osm-6	11	9	6	11	11	19	11	11	11	11	11	1154	807	303	1705	1410	528	682	643	926	1345	1239
898	WBGene00003889	osm-9	IV	3551090	3557431	6342	-	OG0008020	same_OG_in_all_species	CBOVI.g10714	CSP29.g22149	CSP28.g2592	Sp34_40252100	Csp11.Scaffold630.g20320	GCK72_013272	FL83_21095	CSP40.g7223	WBGene00035375	Cni-osm-9	100	14	13	15	14	10	15	15	15	15	32	7312	4227	1979	9957	3531	11688	5142	5702	12644	7834	4408
899	WBGene00003891	osm-11	X	17420211	17421582	1372	-	OG0010282	same_OG_in_all_species	CBOVI.g3243	CSP29.g9538	CSP28.g20826	Sp34_X0032300	Csp11.Scaffold629.g13567	GCK72_023421	FL83_19383	CSP40.g12333	WBGene00036031	Cni-osm-11	2	2	2	2	4	2	2	2	2	2	2	49	122	102	146	805	132	146	143	99	688	124
900	WBGene00003892	osm-12	III	12190972	12202537	11566	-	OG0006034	same_OG_in_all_species	CBOVI.g5519	CSP29.g1419	CSP28.g6635	Sp34_30009400	Csp11.Scaffold629.g14540	GCK72_008348	FL83_06515	CSP40.g20756	WBGene00041470	Cni-osm-12	19	10	10	13	12	7	9	8	25	13	27	4067	2488	2435	15178	9494	559	9005	10316	8068	8206	5158
901	WBGene00003893	ost-1	IV	1107396	1110872	3477	+	OG0005625	same_OG_in_all_species	CBOVI.g8916	CSP29.g12214	CSP28.g2129	Sp34_40040500	Csp11.Scaffold629.g10566	GCK72_016263	FL83_15703	CSP40.g219	WBGene00041087	Cni-ost-1	5	6	4	6	10	5	5	5	5	4	4	768	3586	2199	1739	2685	1001	1354	2161	2562	2985	2507
902	WBGene00003898	oxi-1	III	10858284	10866946	8663	+	OG0008182	same_OG_in_all_species	CBOVI.g4996	CSP29.g22586	CSP28.g18583	Sp34_30110710	Csp11.Scaffold628.g7282	GCK72_010388	FL83_11471	CSP40.g381	WBGene00037746	Cni-oxi-1	28	11	8	12	13	12	10	12	10	10	10	801	2492	4832	1244	5465	514	485	519	1003	1801	429
903	WBGene00003904	pabp-2	I	9420912	9421992	1081	-	OG0009102	same_OG_in_all_species	CBOVI.g12059	CSP29.g4800	CSP28.g20968	Sp34_10064800	Csp11.Scaffold629.g14886	GCK72_000518	FL83_11593	CSP40.g647	WBGene00026539	Cni-pabp-2	4	3	3	4	3	3	3	3	3	3	3	158	107	106	282	466	108	112	511	107	502	114
904	WBGene00003911	pak-1	X	6044308	6048608	4301	-	OG0008563	same_OG_in_all_species	CBOVI.g3337	CSP29.g2600	CSP28.g10634	Sp34_X0231100	Csp11.Scaffold626.g6533	GCK72_024507	FL83_00424	CSP40.g13984	WBGene00035210	Cni-pak-1	14	11	11	11	32	11	11	11	33	11	11	1244	1567	1621	1672	2585	1242	1304	1302	1408	2179	1414
905	WBGene00003915	pan-1	III	4562738	4566283	3546	+	OG0006120	same_OG_in_all_species	CBOVI.g4989	CSP29.g14760	CSP28.g21881	Sp34_30071000	Csp11.Scaffold544.g3446	GCK72_010079	FL83_14950	CSP40.g1287	WBGene00037539	Cni-pan-1	12	9	8	9	17	10	9	9	9	7	7	656	4475	4561	1873	1764	510	454	534	620	1168	582
906	WBGene00003916	par-1	V	14112033	14145367	33335	-	OG0005109	same_OG_in_all_species	CBOVI.g2170	CSP29.g10184	CSP28.g22133	Sp34_50365500	Csp11.Scaffold630.g19984	GCK72_020328	FL83_21640	CSP40.g51	WBGene00027371	Cni-par-1	62	13	12	17	199	13	8	67	47	106	40	7236	9211	3294	16200	28300	7461	3978	9841	25604	34614	8648
907	WBGene00003923	pas-2	V	10770368	10771351	984	+	OG0007270	same_OG_in_all_species	CBOVI.g1075	CSP29.g18620	CSP28.g5070	Sp34_50300100	Csp11.Scaffold629.g15560	GCK72_016487	FL83_12222	CSP40.g1536	WBGene00031241	Cni-pas-2	5	4	4	4	4	4	4	4	4	4	7	178	144	140	137	291	145	393	315	144	290	142
908	WBGene00003925	pas-4	I	8727218	8728487	1270	-	OG0009656	same_OG_in_all_species	CBOVI.g9118	CSP29.g713	CSP28.g1615	Sp34_10247020	Csp11.Scaffold630.g20521	GCK72_002548	FL83_05058	CSP40.g24262	WBGene00033311	Cni-pas-4	5	4	4	4	4	8	6	4	4	4	4	186	340	1013	1869	511	199	2733	412	223	436	290
909	WBGene00003926	pas-5	I	10566350	10567300	951	+	OG0010303	same_OG_in_all_species	CBOVI.g8880	CSP29.g9637	CSP28.g8356	Sp34_10213900	Csp11.Scaffold547.g3533	GCK72_002407	FL83_05193	CSP40.g15152	WBGene00025342	Cni-pas-5	6	5	3	3	3	3	3	3	3	3	3	292	190	96	384	207	130	144	262	99	396	214
910	WBGene00003928	pas-7	II	10098782	10099854	1073	-	OG0007557	same_OG_in_all_species	CBOVI.g12869	CSP29.g20075	CSP28.g8013	Sp34_20209500	Csp11.Scaffold629.g7946	GCK72_005160	FL83_12766	CSP40.g4973	WBGene00034175	Cni-pas-7	5	3	3	3	3	3	3	3	3	3	3	196	91	93	117	323	94	98	96	97	94	359
911	WBGene00003929	pat-2	III	8818899	8825266	6368	+	OG0006286	same_OG_in_all_species	CBOVI.g5561	CSP29.g15410	CSP28.g10367	Sp34_30277100	Csp11.Scaffold630.g19594	GCK72_009335	FL83_07507	CSP40.g6795	WBGene00029084	Cni-pat-2	19	9	10	11	11	11	10	10	11	11	11	959	374	413	7023	2690	8005	1445	1113	1856	3076	2397
912	WBGene00003930	pat-3	III	3908931	3914149	5219	-	OG0006011	same_OG_in_all_species	CBOVI.g4580	CSP29.g1399	CSP28.g6606	Sp34_30005820	Csp11.Scaffold603.g5511	GCK72_008823	FL83_10183	CSP40.g16851	WBGene00026435	Cni-pat-3	15	8	8	8	8	8	8	8	8	8	9	877	326	349	1776	2792	2590	2181	2069	446	3305	2809
913	WBGene00003931	pat-4	III	89453	94809	5357	-	OG0008111	same_OG_in_all_species	CBOVI.g5591	CSP29.g22404	CSP28.g12974	Sp34_30324500	Csp11.Scaffold630.g16725	GCK72_011810	FL83_18620	CSP40.g6902	WBGene00023845	Cni-pat-4	12	9	9	8	8	6	8	5	8	16	10	644	977	3142	1945	3959	325	3018	4027	2977	41580	4752
914	WBGene00003934	pat-10	I	5018783	5020358	1576	-	OG0005231	same_OG_in_all_species	CBOVI.g9235	CSP29.g10680	CSP28.g13105	Sp34_10256120	Csp11.Scaffold629.g9786	GCK72_000297	FL83_07525	CSP40.g17922	WBGene00032050	Cni-pat-10	4	5	5	3	30	5	4	4	5	5	10	147	229	225	579	1093	259	1294	1812	681	1008	707
915	WBGene00003937	pax-1	V	8224934	8226116	1183	+	OG0006796	same_OG_in_all_species	CBOVI.g998	CSP29.g17027	CSP28.g4056	Sp34_50106000	Csp11.Scaffold630.g22217	GCK72_018790	FL83_03623	CSP40.g11937	WBGene00042823	Cni-pax-1	4	4	3	7	3	4	5	5	4	5	7	139	142	102	1302	412	133	222	218	862	531	532
916	WBGene00003941	pbo-1	III	2681451	2686463	5013	-	OG0008368	same_OG_in_all_species	CBOVI.g4964	CSP29.g23287	CSP28.g20463	Sp34_30213000	Csp11.Scaffold629.g8766	GCK72_009645	FL83_10338	CSP40.g8099	WBGene00031352	Cni-pbo-1	6	7	7	7	7	5	7	7	7	7	20	2767	1654	2072	6643	4425	525	3360	3356	3743	6927	4754
917	WBGene00003943	pbo-4	X	10954134	10958233	4100	+	OG0006525	same_OG_in_all_species	CBOVI.g3303	CSP29.g15922	CSP28.g14434	Sp34_X0078900	Csp11.Scaffold629.g13840	GCK72_023677	FL83_01224	CSP40.g19933	WBGene00037143	Cni-pbo-4	18	15	15	15	15	15	15	15	17	14	45	2359	1038	1078	1402	1751	1203	1184	1171	1901	3270	3635
918	WBGene00003947	pbs-1	IV	1708814	1709745	932	-	OG0009285	same_OG_in_all_species	CBOVI.g11051	CSP29.g571	CSP28.g12693	Sp34_40030100	Csp11.Scaffold629.g10590	GCK72_016168	FL83_12122	CSP40.g4325	WBGene00034334	Cni-pbs-1	5	5	5	5	3	5	4	4	5	5	10	619	229	217	247	206	186	653	895	391	309	194
919	WBGene00003948	pbs-2	I	12967216	12968280	1065	-	OG0007792	same_OG_in_all_species	CBOVI.g9542	CSP29.g21114	CSP28.g10178	Sp34_10043020	Csp11.Scaffold629.g12766	GCK72_003431	FL83_20111	CSP40.g13506	WBGene00029825	Cni-pbs-2	5	3	3	4	2	3	3	3	3	2	2	334	93	92	484	234	99	105	256	98	483	627
920	WBGene00003949	pbs-3	II	4954480	4955427	948	-	OG0010084	same_OG_in_all_species	CBOVI.g6723	CSP29.g8793	CSP28.g8573	Sp34_20088200	Csp11.Scaffold629.g11219	GCK72_005916	FL83_05961	CSP40.g5136	WBGene00025367	Cni-pbs-3	5	3	3	3	3	3	3	3	3	3	6	257	754	101	1304	336	208	336	640	102	1452	327
921	WBGene00003950	pbs-4	I	3908747	3909701	955	+	OG0007346	same_OG_in_all_species	CBOVI.g9249	CSP29.g1902	CSP28.g6945	Sp34_10156600	Csp11.Scaffold627.g6717	GCK72_002212	FL83_08212	CSP40.g16432	WBGene00033050	Cni-pbs-4	6	5	4	5	4	5	5	5	5	6	14	266	184	148	385	349	181	185	198	180	189	141
922	WBGene00003951	pbs-5	I	14719167	14720477	1311	-	OG0005893	same_OG_in_all_species	CBOVI.g10380	CSP29.g13429	CSP28.g8314	Sp34_10002700	Csp11.Scaffold630.g19003	GCK72_001512	FL83_09189	CSP40.g10753	WBGene00038911	Cnig_chr_I.g3824	6	6	6	4	3	3	3	3	3	3	2	420	406	236	162	459	101	128	242	103	181	171
923	WBGene00003953	pbs-7	I	8695205	8696301	1097	-	OG0009611	same_OG_in_all_species	CBOVI.g9191	CSP29.g703	CSP28.g1775	Sp34_10246100	Csp11.Scaffold630.g20513	GCK72_002554	FL83_05051	CSP40.g24267	WBGene00033305	Cni-pbs-7	4	5	4	15	5	5	5	5	4	5	8	138	204	786	2427	389	208	198	388	146	139	139
924	WBGene00003954	pcm-1	V	5960200	5963882	3683	-	OG0007035	same_OG_in_all_species	CBOVI.g2236	CSP29.g17844	CSP28.g18491	Sp34_50204300	Csp11.Scaffold491.g2086	GCK72_017843	FL83_17173	CSP40.g24555	WBGene00030890	Cni-pcm-1	7	14	6	7	14	11	6	6	6	12	12	258	1167	950	2926	3113	1439	1475	1616	1653	2169	1654
925	WBGene00003955	pcn-1	IV	4047937	4049448	1512	-	OG0009832	same_OG_in_all_species	CBOVI.g11487	CSP29.g7540	CSP28.g10832	Sp34_40016600	Csp11.Scaffold629.g11746	GCK72_004437	FL83_06784	CSP40.g10187	WBGene00034197	Cni-pcn-1	4	4	4	3	3	4	3	3	3	3	3	142	139	142	101	723	897	922	860	309	764	581
926	WBGene00003960	pcs-1	II	11574941	11577740	2800	-	OG0005669	same_OG_in_all_species	CBOVI.g7532	CSP29.g12391	CSP28.g5650	Sp34_20326200	Csp11.Scaffold473.g1675	GCK72_005310	FL83_14150	CSP40.g17832	WBGene00025825	Cni-pcs-1	8	4	5	6	11	5	5	6	6	6	6	479	134	1046	904	1522	186	194	269	240	1089	228
927	WBGene00003965	pdk-1	X	1321344	1327986	6643	+	OG0007742	same_OG_in_all_species	CBOVI.g3892	CSP29.g20762	CSP28.g13397	Sp34_X0009000	Csp11.Scaffold548.g3548	GCK72_022262	FL83_03151	CSP40.g11202	WBGene00029925	Cni-pdk-1	10	10	12	11	22	7	10	10	9	21	11	435	1649	573	5428	4735	1060	2423	2138	1782	2201	1464
928	WBGene00003966	pdl-1	II	7183801	7185294	1494	+	OG0010229	same_OG_in_all_species	CBOVI.g6158	CSP29.g9306	CSP28.g12153	Sp34_20261510	Csp11.Scaffold485.g1950	GCK72_006437	FL83_09496	CSP40.g8380	WBGene00033913	Cni-pdl-1	5	4	3	4	4	3	4	4	4	4	4	399	413	344	412	1017	368	500	515	512	1081	889
929	WBGene00003967	pdr-1	III	13771513	13773345	1833	+	OG0008894	same_OG_in_all_species	CBOVI.g5398	CSP29.g3629	CSP28.g13708	Sp34_30106400	Csp11.Scaffold628.g7241	GCK72_010359	FL83_11504	CSP40.g13201	WBGene00037713	Cni-pdr-1	10	7	7	8	21	7	7	15	8	9	10	444	2930	280	334	675	569	293	371	324	228	213
930	WBGene00003969	pef-1	III	919526	926316	6791	-	OG0008141	same_OG_in_all_species	CBOVI.g4329	CSP29.g22488	CSP28.g12972	Sp34_30333500	Csp11.Scaffold630.g16693	GCK72_011932	FL83_21825	CSP40.g6808	WBGene00035490	Cni-pef-1	17	19	17	7	21	15	8	8	8	26	8	932	4293	2880	3174	4670	625	953	902	2170	2730	2341
931	WBGene00003987	pes-23	X	6901378	6903986	2609	+	OG0008621	same_OG_in_all_species	CBOVI.g3572	CSP29.g2769	CSP28.g15048	Sp34_X0196700	Csp11.Scaffold570.g4245	GCK72_024676	FL83_00271	CSP40.g10860	WBGene00032170	Cni-pes-23	10	9	9	8	8	4	8	8	8	8	24	518	566	578	917	1049	1057	533	568	558	1252	782
932	WBGene00003995	pgp-1	IV	12591704	12599169	7466	-	OG0007878	same_OG_in_all_species	CBOVI.g7891	CSP29.g21721	CSP28.g507	Sp34_40022400	Csp11.Scaffold629.g10654	GCK72_016313	FL83_15652	CSP40.g23932	WBGene00034271	Cni-pgp-1	21	10	11	14	14	12	13	10	10	10	10	1055	1382	1620	3229	3857	1690	3683	1953	1220	2066	1865
933	WBGene00003996	pgp-2	I	5886613	5895973	9361	+	OG0005409	same_OG_in_all_species	CBOVI.g9927	CSP29.g11134	CSP28.g3750	Sp34_10295300	Csp11.Scaffold630.g17102	GCK72_001036	FL83_22727	CSP40.g17027	WBGene00026762	Cni-pgp-2	25	26	14	14	58	14	16	14	27	54	13	3483	3386	3736	11350	5771	2279	10480	7775	4877	5760	2972
934	WBGene00004004	pgp-10	X	7159036	7166021	6986	+	OG0008640	same_OG_in_all_species	CBOVI.g2478	CSP29.g2809	CSP28.g20045	Sp34_X0200600	Csp11.Scaffold578.g4494	GCK72_024715	FL83_00230	CSP40.g2193	WBGene00032204	Cni-pgp-10	31	85	45	29	29	76	30	18	29	26	26	2557	2317	1754	2781	3463	2116	3472	3607	2755	2693	2642
935	WBGene00004011	pha-2	X	633368	636993	3626	-	OG0007730	same_OG_in_all_species	CBOVI.g2346	CSP29.g20744	CSP28.g13416	Sp34_X0019100	Csp11.Scaffold629.g15653	GCK72_022182	FL83_03228	CSP40.g4231	WBGene00029994	Cni-pha-2	4	6	6	7	6	3	6	6	6	6	6	364	540	411	2973	3087	1096	1705	1701	1554	1550	1610
936	WBGene00004014	phb-1	I	2071352	2072547	1196	+	OG0005381	same_OG_in_all_species	CBOVI.g9694	CSP29.g11062	CSP28.g11465	Sp34_10236500	Csp11.Scaffold629.g9802	GCK72_001073	FL83_18668	CSP40.g9661	WBGene00040683	Cni-phb-1	5	5	5	3	3	4	4	4	4	3	3	185	189	413	1357	371	140	139	422	303	381	105
937	WBGene00004015	phb-2	II	6251411	6252780	1370	+	OG0005722	same_OG_in_all_species	CBOVI.g6533	CSP29.g12517	CSP28.g15239	Sp34_20130000	Csp11.Scaffold629.g11618	GCK72_006208	FL83_04492	CSP40.g8592	WBGene00025627	Cni-phb-2	4	4	4	4	4	4	4	5	4	4	4	406	141	147	1083	488	142	139	491	141	136	141
938	WBGene00004017	phg-1	II	10137658	10139216	1559	+	OG0005770	same_OG_in_all_species	CBOVI.g7497	CSP29.g12671	CSP28.g322	Sp34_20210400	Csp11.Scaffold563.g3972	GCK72_004306	FL83_05481	CSP40.g6729	WBGene00024191	Cni-phg-1	3	4	4	4	4	4	4	4	4	4	4	252	165	150	1170	875	689	1448	2121	973	2919	1344
939	WBGene00004025	phy-2	IV	12211097	12215987	4891	-	OG0009909	same_OG_in_all_species	CBOVI.g11137	CSP29.g7741	CSP28.g11044	Sp34_40240000	Csp11.Scaffold629.g12750	GCK72_014263	FL83_04845	CSP40.g22670	WBGene00028556	Cni-phy-2	13	11	19	10	11	10	11	36	11	11	19	1347	1267	1052	2563	3274	2396	1474	1515	1395	1871	1392
940	WBGene00004033	pkc-2	X	9364818	9386044	21227	+	OG0009391	same_OG_in_all_species	CBOVI.g3230	CSP29.g6261	CSP28.g20760	Sp34_X0054000	Csp11.Scaffold629.g13431	GCK72_023287	FL83_02259	CSP40.g4779	WBGene00036183	Cnig_chr_X.g22584	19	27	31	14	84	13	14	15	14	122	13	3641	2698	4188	6618	18844	3328	4008	4941	11166	24321	2979
941	WBGene00004034	pkc-3	II	5380027	5384169	4143	+	OG0010333	same_OG_in_all_species	CBOVI.g12737	CSP29.g9733	CSP28.g16938	Sp34_20101500	Csp11.Scaffold629.g11462	GCK72_006009	FL83_06041	CSP40.g7168	WBGene00025443	Cni-pkc-3	13	10	10	10	9	10	10	7	10	10	10	2205	4485	2734	1799	2352	1115	1297	2075	1343	1425	1017
942	WBGene00004037	plc-2	V	15192572	15197624	5053	+	OG0005613	same_OG_in_all_species	CBOVI.g2102	CSP29.g12049	CSP28.g2724	Sp34_50399000	Csp11.Scaffold629.g9574	GCK72_019588	FL83_19647	CSP40.g9765	WBGene00037957	Cni-plc-2	17	14	12	14	14	9	17	17	13	17	13	3203	3794	5982	2841	2466	3874	788	818	4257	20011	5173
943	WBGene00004038	plc-3	II	10222877	10229440	6564	+	OG0005772	same_OG_in_all_species	CBOVI.g7743	CSP29.g12681	CSP28.g333	Sp34_20217500	Csp11.Scaffold563.g3990	GCK72_004247	FL83_05440	CSP40.g14959	WBGene00038087	Cni-plc-3	21	27	24	13	13	13	11	8	11	13	9	1778	1695	2581	5270	2514	779	8196	10573	680	9504	5482
944	WBGene00004039	plc-4	IV	7509524	7512667	3144	-	OG0009851	same_OG_in_all_species	CBOVI.g10848	CSP29.g7606	CSP28.g10906	Sp34_40300500	Csp11.Scaffold630.g21193	GCK72_013957	FL83_18746	CSP40.g19442	WBGene00028258	Cni-plc-4	17	10	8	8	8	9	9	3	9	8	8	1536	439	349	1368	891	412	534	105	388	339	352
945	WBGene00004048	plx-2	II	14417855	14424891	7037	-	OG0007521	same_OG_in_all_species	CBOVI.g6552	CSP29.g19963	CSP28.g445	Sp34_20167810	Csp11.Scaffold606.g5714	GCK72_004864	FL83_04672	CSP40.g2272	WBGene00024280	Cni-plx-2	144	15	16	15	15	30	14	26	14	16	15	2795	1099	1189	7471	1817	4009	2064	1591	6612	3570	3604
946	WBGene00004060	pmp-3	V	14646739	14653493	6755	+	OG0006990	same_OG_in_all_species	CBOVI.g4	CSP29.g17734	CSP28.g7367	Sp34_50350600	Csp11.Scaffold629.g15926	GCK72_017466	FL83_11926	CSP40.g23664	WBGene00027211	Cni-pmp-3	12	7	6	8	15	7	8	6	7	7	13	2542	2290	2244	4323	4691	2224	3300	2617	3474	2897	3341
947	WBGene00004061	pmp-4	IV	17402455	17405630	3176	-	OG0005497	same_OG_in_all_species	CBOVI.g11392	CSP29.g11445	CSP28.g9131	Sp34_40215000	Csp11.Scaffold70.g413	GCK72_011978	FL83_19505	CSP40.g7207	WBGene00023782	Cni-pmp-4	17	9	7	12	12	21	12	11	12	11	11	2097	2707	3797	910	1203	446	591	545	796	693	570
948	WBGene00004062	pmp-5	V	6662191	6665813	3623	-	OG0009200	same_OG_in_all_species	CBOVI.g2283	CSP29.g5472	CSP28.g8704	Sp34_50218300	Csp11.Scaffold601.g5429	GCK72_017970	FL83_10822	CSP40.g11390	WBGene00038279	Cni-pmp-5	13	8	9	13	25	13	12	12	13	23	12	873	804	758	5839	1928	1384	1217	1192	1106	1645	1116
949	WBGene00004064	pms-2	V	11566801	11570601	3801	-	OG0005866	same_OG_in_all_species	CBOVI.g10387	CSP29.g13381	CSP28.g8261	Sp34_50153700	Csp11.Scaffold629.g16617	GCK72_018059	FL83_15610	CSP40.g14389	WBGene00041694	Cni-pms-2	16	11	7	12	24	11	12	12	9	11	11	875	507	274	712	1386	527	590	510	357	3241	449
950	WBGene00004068	pnk-1	I	6295067	6297636	2570	+	OG0010286	same_OG_in_all_species	CBOVI.g9408	CSP29.g9555	CSP28.g4168	Sp34_10323300	Csp11.Scaffold630.g20380	GCK72_002735	FL83_23297	CSP40.g9422	WBGene00033512	Cni-pnk-1	15	10	9	9	33	7	7	7	8	9	9	4087	6704	3553	558	1213	296	1001	1133	586	937	725
951	WBGene00004083	pph-1	V	10702549	10704909	2361	+	OG0006957	same_OG_in_all_species	CBOVI.g483	CSP29.g17635	CSP28.g8537	Sp34_50298500	Csp11.Scaffold629.g15546	GCK72_016468	FL83_11819	CSP40.g1524	WBGene00031227	Cnig_chr_V.g19393	6	5	5	5	5	10	5	5	5	5	10	1188	1145	1133	1657	1314	875	1833	1859	979	1714	1367
952	WBGene00004087	ppk-1	I	5358512	5365174	6663	+	OG0008400	same_OG_in_all_species	CBOVI.g10336	CSP29.g2346	CSP28.g1759	Sp34_10244700	Csp11.Scaffold630.g20498	GCK72_002573	FL83_07113	CSP40.g24285	WBGene00033286	Cni-ppk-1	46	16	20	13	36	15	17	35	13	31	29	7500	10695	19930	4102	4830	2327	3467	3428	2348	3966	2681
953	WBGene00004088	ppk-2	III	2102295	2107497	5203	+	OG0008133	same_OG_in_all_species	CBOVI.g4853	CSP29.g22453	CSP28.g12914	Sp34_30302310	Csp11.Scaffold575.g4448	GCK72_011504	FL83_05721	CSP40.g3595	WBGene00035444	Cni-ppk-2	8	7	7	7	6	7	8	6	7	14	7	954	3230	847	2752	4000	1724	6715	5190	517	2537	1941
954	WBGene00004090	eif-2Bgamma	II	6965800	6967648	1849	-	OG0006858	same_OG_in_all_species	CBOVI.g7453	CSP29.g17389	CSP28.g1289	Sp34_20266010	Csp11.Scaffold629.g12123	GCK72_006389	FL83_16950	CSP40.g8429	WBGene00270968	Cnig_chr_II.g5234	10	8	8	9	9	9	9	33	9	9	9	1710	523	350	655	637	587	577	7113	895	1156	1052
955	WBGene00004091	pps-1	IV	10162006	10164390	2385	+	OG0008007	same_OG_in_all_species	CBOVI.g8420	CSP29.g22097	CSP28.g2539	Sp34_40258400	Csp11.Scaffold585.g4786	GCK72_014368	FL83_16424	CSP40.g13091	WBGene00026273	Cni-pps-1	7	6	5	6	12	6	5	5	6	6	6	387	597	190	315	423	242	198	383	239	407	516
956	WBGene00004092	ppt-1	V	6624701	6626344	1644	-	OG0009202	same_OG_in_all_species	CBOVI.g2284	CSP29.g5478	CSP28.g8711	Sp34_50217000	Csp11.Scaffold601.g5422	GCK72_017965	FL83_10816	CSP40.g11384	WBGene00038272	Cni-ppt-1	17	6	6	6	6	6	6	6	6	5	5	1542	239	266	1566	750	276	267	276	1853	363	203
957	WBGene00004101	hgrs-1	IV	8201374	8206048	4675	-	OG0009678	same_OG_in_all_species	CBOVI.g10814	CSP29.g7183	CSP28.g7058	Sp34_40110700	Csp11.Scaffold629.g8498	GCK72_014734	FL83_22851	CSP40.g12917	WBGene00024786	Cni-hgrs-1	10	7	7	8	21	7	7	7	7	7	11	448	311	298	1638	2488	534	441	686	333	528	189
958	WBGene00004104	pqn-13	V	5669604	5676111	6508	-	OG0006038	same_OG_in_all_species	CBOVI.g1531	CSP29.g14200	CSP28.g15803	Sp34_50198500	Csp11.Scaffold536.g3304	GCK72_017785	FL83_12008	CSP40.g24604	WBGene00030945	Cni-pqn-13	16	11	9	11	21	10	10	10	11	11	11	968	1166	1182	2827	4837	500	2211	2146	2249	2795	2740
959	WBGene00004105	szy-20	II	8966921	8969333	2413	-	OG0007606	same_OG_in_all_species	CBOVI.g6408	CSP29.g20201	CSP28.g17110	Sp34_20306300	Csp11.Scaffold630.g20714	GCK72_005637	FL83_09286	CSP40.g1008	WBGene00026125	Cni-szy-20	8	15	14	8	40	14	7	7	21	7	18	594	587	403	705	724	308	378	630	289	713	255
960	WBGene00004109	stam-1	I	5902085	5904695	2611	-	OG0005418	same_OG_in_all_species	CBOVI.g12230	CSP29.g11146	CSP28.g3761	Sp34_10294000	Csp11.Scaffold630.g17087	GCK72_001020	FL83_14277	CSP40.g17016	WBGene00026774	Cni-stam-1	7	6	6	7	19	7	6	6	7	13	7	280	234	249	2037	1213	718	694	638	549	776	560
961	WBGene00004112	pqn-22	IV	6019672	6033639	13968	-	OG0005143	same_OG_in_all_species	CBOVI.g10972	CSP29.g10415	CSP28.g15160	Sp34_40159600	Csp11.Scaffold538.g3334	GCK72_013636	FL83_20353	CSP40.g20389	WBGene00031042	Cni-pqn-22	18	35	39	19	336	39	18	33	58	85	18	2370	8866	10559	5585	10473	3146	4398	4425	5962	8802	6293
962	WBGene00004116	pqn-27	II	13448835	13460642	11808	-	OG0009437	same_OG_in_all_species	CBOVI.g6987	CSP29.g6419	CSP28.g12794	Sp34_20070910	Csp11.Scaffold630.g19463	GCK72_005783	FL83_06866	CSP40.g5584	WBGene00039700	Cni-pqn-27	13	17	9	9	20	4	10	10	9	9	21	2616	932	1059	2872	10206	140	1721	2063	2166	2274	2247
963	WBGene00004118	pqn-29	III	4643929	4646346	2418	-	OG0008376	same_OG_in_all_species	CBOVI.g5144	CSP29.g23302	CSP28.g20441	Sp34_30068900	Csp11.Scaffold478.g1773	GCK72_010059	FL83_14929	CSP40.g1267	WBGene00037521	Cni-pqn-29	4	4	4	5	5	9	5	5	5	5	18	150	307	446	4441	771	276	345	329	573	1505	4673
964	WBGene00004121	ptrn-1	X	17021820	17030219	8400	-	OG0010267	same_OG_in_all_species	CBOVI.g3514	CSP29.g9493	CSP28.g11188	Sp34_X0036700	Csp11.Scaffold629.g13523	GCK72_023376	FL83_02160	CSP40.g4699	WBGene00036061	Cni-ptrn-1	47	21	19	22	63	43	22	22	20	20	41	1554	1916	1991	3730	5166	2660	2746	2747	2633	4853	8010
965	WBGene00004123	pqn-36	X	15409148	15415493	6346	-	OG0008318	same_OG_in_all_species	CBOVI.g2459	CSP29.g23130	CSP28.g20886	Sp34_X0134200	Csp11.Scaffold558.g3831	GCK72_025543	FL83_01778	CSP40.g8870	WBGene00029660	Cni-pqn-36	5	11	10	11	91	11	8	10	10	12	10	656	856	868	3616	3439	790	936	798	1612	6213	2035
966	WBGene00004127	abu-12	X	450446	457610	7165	-	OG0007720	same_OG_in_all_species	CBOVI.g2610	CSP29.g20728	CSP28.g13433	Sp34_X0022000	Csp11.Scaffold630.g18128	GCK72_022152	FL83_03258	CSP40.g16556	WBGene00030015	Cni-abu-12	16	11	23	13	38	12	13	25	24	13	24	1541	1383	1156	8056	4810	2119	2570	2572	2594	5674	1869
967	WBGene00004131	pqn-44	I	5372851	5384508	11658	-	OG0008403	same_OG_in_all_species	CBOVI.g10339	CSP29.g2348	CSP28.g1758	Sp34_10244300	Csp11.Scaffold630.g20494	GCK72_002577	FL83_07110	CSP40.g24289	WBGene00033282	Cni-pqn-44	9	6	8	7	27	5	5	6	7	14	7	1734	4059	9558	1651	10176	826	878	1371	7635	8759	3100
968	WBGene00004133	abu-13	III	6941888	6945898	4011	-	OG0008743	same_OG_in_all_species	CBOVI.g6049	CSP29.g317	CSP28.g17286	Sp34_30249710	Csp11.Scaffold629.g14429	GCK72_009950	FL83_18895	CSP40.g2995	WBGene00036404	Cni-abu-13	5	6	7	7	7	7	7	2	7	7	14	514	3436	4598	11559	2532	782	1115	2276	1195	1396	1470
969	WBGene00004134	myrf-1	II	10496987	10502541	5555	-	OG0005856	same_OG_in_all_species	CBOVI.g7662	CSP29.g13341	CSP28.g16970	Sp34_20286300	Csp11.Scaffold629.g8967	GCK72_005524	FL83_24052	CSP40.g16084	WBGene00026022	Cni-myrf-1	10	7	7	9	9	8	8	8	8	10	9	472	1344	1397	7474	2762	1549	1404	962	1309	1358	1357
970	WBGene00004135	pqn-48	II	4038884	4043070	4187	+	OG0005791	same_OG_in_all_species	CBOVI.g6584	CSP29.g12774	CSP28.g419	Sp34_20238200	Csp11.Scaffold500.g2282	GCK72_003969	FL83_09523	CSP40.g11471	WBGene00042179	Cni-pqn-48	8	8	13	8	8	8	8	8	8	8	8	1655	1046	830	2685	3230	1105	3082	3556	2856	5412	2883
971	WBGene00004136	pqn-51	V	5049607	5052214	2608	+	OG0009477	same_OG_in_all_species	CBOVI.g1781	CSP29.g6547	CSP28.g21072	Sp34_50185800	Csp11.Scaffold629.g13131	GCK72_018474	FL83_14003	CSP40.g829	WBGene00030412	Cni-pqn-51	7	3	3	6	6	3	3	3	3	4	3	447	97	1709	3312	1546	94	152	1228	132	129	125
972	WBGene00004140	ebax-1	IV	10286955	10293013	6059	+	OG0009758	same_OG_in_all_species	CBOVI.g8788	CSP29.g7370	CSP28.g21683	Sp34_40088700	Csp11.Scaffold630.g17711	GCK72_014920	FL83_14049	CSP40.g6684	WBGene00027080	Cni-ebax-1	15	13	14	13	12	11	10	9	9	10	20	1292	564	604	1380	908	506	547	455	563	803	931
973	WBGene00004145	pqn-62	X	5196110	5204274	8165	+	OG0008496	same_OG_in_all_species	CBOVI.g3472	CSP29.g2471	CSP28.g10504	Sp34_X0242700	Csp11.Scaffold629.g14600	GCK72_024382	FL83_00546	CSP40.g17702	WBGene00035065	Cni-pqn-62	23	16	17	18	52	17	17	17	18	18	18	2345	1789	2386	2700	4202	1996	2612	2601	2812	4042	3118
974	WBGene00004146	pqn-63	V	9616031	9617651	1621	+	OG0007176	same_OG_in_all_species	CBOVI.g2014	CSP29.g18320	CSP28.g4778	Sp34_50250600	Csp11.Scaffold629.g7737	GCK72_016992	FL83_08571	CSP40.g23820	WBGene00038562	Cni-pqn-63	2	2	2	2	2	2	2	2	2	3	2	45	49	68	88	214	413	52	100	81	228	90
975	WBGene00004147	larp-5	I	3732860	3740485	7626	-	OG0007267	same_OG_in_all_species	CBOVI.g9298	CSP29.g1861	CSP28.g6884	Sp34_10161500	Csp11.Scaffold627.g6756	GCK72_002171	FL83_08171	CSP40.g16470	WBGene00033010	Cni-larp-5	8	23	17	10	44	2	8	17	10	9	15	1336	3131	3078	9046	5243	1491	1790	1794	4038	2929	2725
976	WBGene00004154	pqn-72	I	3269397	3280883	11487	-	OG0007010	same_OG_in_all_species	CBOVI.g12341	CSP29.g1779	CSP28.g3347	Sp34_10174300	Csp11.Scaffold627.g6828	GCK72_002093	FL83_13902	CSP40.g23510	WBGene00035351	Cni-pqn-72	7	18	8	10	62	10	10	10	20	22	7	918	821	5068	7379	9807	1659	1077	997	1461	1766	636
977	WBGene00004155	pqn-73	II	8540712	8545393	4682	+	OG0007934	same_OG_in_all_species	CBOVI.g6925	CSP29.g21892	CSP28.g17128	Sp34_20131300	Csp11.Scaffold630.g21336	GCK72_004947	FL83_04598	CSP40.g12858	WBGene00023947	Cni-pqn-73	20	29	15	15	29	11	10	14	14	29	24	2403	1218	1352	4622	2285	4821	3101	2388	4292	4475	2889
978	WBGene00004156	pqn-74	IV	13329507	13331406	1900	-	OG0009594	same_OG_in_all_species	CBOVI.g8683	CSP29.g6996	CSP28.g13861	Sp34_40139000	Csp11.Scaffold589.g5047	GCK72_014533	FL83_19466	CSP40.g2399	WBGene00024975	Cni-pqn-74	5	8	8	7	9	6	7	7	7	7	6	224	447	431	440	709	407	427	623	398	771	281
979	WBGene00004164	pqn-83	III	13087475	13099461	11987	-	OG0006616	same_OG_in_all_species	CBOVI.g4339	CSP29.g16217	CSP28.g1884	Sp34_30179100	Csp11.Scaffold384.g900	GCK72_010919	FL83_18307	CSP40.g5387	WBGene00042337	Cni-pqn-83	7	6	6	6	15	4	5	6	6	6	7	1101	2181	1884	4203	10737	1519	1585	2923	2540	5553	4217
980	WBGene00004167	pqn-87	II	12209095	12225086	15992	-	OG0007648	same_OG_in_all_species	CBOVI.g7697	CSP29.g20325	CSP28.g7654	Sp34_20054700	Csp11.Scaffold602.g5490	GCK72_006660	FL83_09837	CSP40.g5738	WBGene00039824	Cni-pqn-87	27	23	27	12	84	13	13	26	26	95	24	2506	720	524	1561	11456	1127	991	1510	833	1638	963
981	WBGene00004169	pqn-89	IV	6506724	6511113	4390	+	OG0006005	same_OG_in_all_species	CBOVI.g8056	CSP29.g13974	CSP28.g1471	Sp34_40170400	Csp11.Scaffold630.g17832	GCK72_013710	FL83_06670	CSP40.g4107	WBGene00027881	Cni-pqn-89	7	9	9	9	18	9	9	9	9	9	9	915	7722	8659	1711	3028	651	1073	1199	1224	1267	1379
982	WBGene00004174	abu-14	II	9225186	9227214	2029	-	OG0007976	same_OG_in_all_species	CBOVI.g6838	CSP29.g21988	CSP28.g17490	Sp34_20298800	Csp11.Scaffold50.g297	GCK72_003720	FL83_24159	CSP40.g9044	WBGene00024220	Cni-abu-14	4	3	3	3	3	3	3	3	3	3	3	461	678	707	767	910	646	788	999	1503	1664	1692
983	WBGene00004181	pri-2	I	12528304	12532135	3832	-	OG0006099	same_OG_in_all_species	CBOVI.g12316	CSP29.g14595	CSP28.g3924	Sp34_10039200	Csp11.Scaffold630.g21445	GCK72_001546	FL83_09212	CSP40.g4654	WBGene00030465	Cni-pri-2	50	6	6	7	12	5	7	7	7	5	10	2227	2034	764	911	2323	442	407	403	741	364	258
984	WBGene00004184	T19D2.2	X	3940130	3943313	3184	-	OG0009071	same_OG_in_all_species	CBOVI.g2327	CSP29.g466	CSP28.g10406	Sp34_X0263400	Csp11.Scaffold630.g18249	GCK72_024177	FL83_00753	CSP40.g20944	WBGene00034858	Cni-T19D2.2	4	3	3	3	9	3	3	5	3	2	2	616	98	102	111	2614	99	110	1519	102	2212	56
985	WBGene00004185	pro-1	II	10539438	10541996	2559	-	OG0005852	same_OG_in_all_species	CBOVI.g6360	CSP29.g13330	CSP28.g16953	Sp34_20288000	Csp11.Scaffold629.g8955	GCK72_005512	FL83_23652	CSP40.g17354	WBGene00026011	Cni-pro-1	18	5	5	5	4	6	5	6	5	6	6	2102	189	213	265	972	224	223	336	181	356	237
986	WBGene00004186	prpf-4	I	7091307	7094723	3417	-	OG0005251	same_OG_in_all_species	CBOVI.g9634	CSP29.g10730	CSP28.g13058	Sp34_10082400	Csp11.Scaffold629.g9949	GCK72_000252	FL83_07579	CSP40.g19207	WBGene00039451	Cni-prpf-4	32	19	10	12	31	6	9	8	6	18	5	1041	772	584	2356	1065	2784	7269	7296	843	965	492
987	WBGene00004187	prp-8	III	8164373	8172710	8338	+	OG0006092	same_OG_in_all_species	CBOVI.g6104	CSP29.g14563	CSP28.g16530	Sp34_30229900	Csp11.Scaffold629.g16234	GCK72_009767	FL83_19667	CSP40.g8209	WBGene00036550	Cni-prp-8	22	12	10	10	10	10	10	10	10	11	10	1521	7397	2421	1557	1351	822	1269	1219	756	1060	751
988	WBGene00004189	pars-1	III	7239027	7241277	2251	+	OG0006259	same_OG_in_all_species	CBOVI.g4224	CSP29.g15358	CSP28.g9505	Sp34_30285000	Csp11.Scaffold630.g19584	GCK72_008632	FL83_21684	CSP40.g1460	WBGene00042330	Cni-pars-1	5	5	4	5	10	5	5	5	5	5	17	286	182	145	1195	508	1410	755	1111	527	569	948
989	WBGene00004193	prx-3	X	6110741	6112917	2177	-	OG0008569	same_OG_in_all_species	CBOVI.g3324	CSP29.g2615	CSP28.g10647	Sp34_X0229910	Csp11.Scaffold626.g6522	GCK72_024521	FL83_00412	CSP40.g13970	WBGene00035225	Cni-prx-3	9	9	9	8	12	8	9	9	8	9	9	460	396	387	692	1092	316	397	483	802	540	397
990	WBGene00004195	prx-6	V	4715388	4720093	4706	-	OG0009268	same_OG_in_all_species	CBOVI.g90	CSP29.g5668	CSP28.g14538	Sp34_50079100	Csp11.Scaffold630.g21579	GCK72_019304	FL83_05299	CSP40.g13733	WBGene00030531	Cni-prx-6	8	7	7	7	7	6	7	7	7	7	13	320	272	264	1829	2546	467	1692	272	1136	3212	2730
991	WBGene00004197	prx-12	X	11393294	11394619	1326	+	OG0006479	same_OG_in_all_species	CBOVI.g3922	CSP29.g15822	CSP28.g18768	Sp34_X0088600	Csp11.Scaffold49.g281	GCK72_023785	FL83_01125	CSP40.g12624	WBGene00037000	Cni-prx-12	7	7	7	6	6	6	7	7	7	7	7	634	270	276	820	294	233	290	290	278	566	528
992	WBGene00004198	prx-13	II	7250151	7252015	1865	-	OG0010221	same_OG_in_all_species	CBOVI.g7833	CSP29.g9285	CSP28.g12176	Sp34_20259400	Csp11.Scaffold485.g1928	GCK72_006460	FL83_09475	CSP40.g8357	WBGene00033935	Cni-prx-13	6	6	4	6	6	6	6	10	6	12	6	1054	321	142	1195	875	333	398	1381	505	1267	858
993	WBGene00004202	pry-1	I	14172828	14179360	6533	-	OG0005562	same_OG_in_all_species	CBOVI.g10489	CSP29.g11862	CSP28.g3822	Sp34_10021700	Csp11.Scaffold525.g3021	GCK72_001754	FL83_21973	CSP40.g21698	WBGene00038147	Cni-pry-1	28	12	12	12	12	9	11	11	10	11	35	1841	2623	953	3717	4775	618	1182	1610	2979	7264	4377
994	WBGene00004205	psr-1	IV	4653262	4655850	2589	+	OG0009627	same_OG_in_all_species	CBOVI.g8207	CSP29.g7061	CSP28.g13925	Sp34_40126800	Csp11.Scaffold589.g4981	GCK72_014591	FL83_16068	CSP40.g9992	WBGene00024914	Cni-psr-1	8	4	5	6	19	4	8	6	5	6	12	422	137	183	437	1341	144	598	352	314	483	263
995	WBGene00004206	pst-1	V	5943467	5951417	7951	+	OG0007036	same_OG_in_all_species	CBOVI.g2195	CSP29.g17847	CSP28.g18494	Sp34_50204010	Csp11.Scaffold491.g2089	GCK72_017840	FL83_17176	CSP40.g24558	WBGene00030893	Cni-pst-1	12	7	5	7	34	18	7	7	7	14	18	745	550	284	4469	6547	2223	1635	1346	1966	5074	2478
996	WBGene00004207	ptb-1	II	10675602	10690282	14681	+	OG0010176	same_OG_in_all_species	CBOVI.g12834	CSP29.g9164	CSP28.g12296	Sp34_20289000	Csp11.Scaffold630.g18396	GCK72_005478	FL83_23078	CSP40.g17317	WBGene00025978	Cni-ptb-1	8	40	9	9	23	9	9	9	18	37	17	1258	7180	944	6691	12692	1142	1311	1480	1210	17342	998
997	WBGene00004212	ptl-1	III	765184	771391	6208	+	OG0008170	same_OG_in_all_species	CBOVI.g6065	CSP29.g22568	CSP28.g18597	Sp34_30329600	Csp11.Scaffold630.g16681	GCK72_011883	FL83_19075	CSP40.g6892	WBGene00035554	Cni-ptl-1	21	7	7	7	34	6	8	13	9	22	8	4512	3752	6072	9208	4663	3707	4739	2011	9284	4070	3829
998	WBGene00004213	ptp-1	III	3590722	3611971	21250	+	OG0010313	same_OG_in_all_species	CBOVI.g5774	CSP29.g966	CSP28.g75	Sp34_30220910	Csp11.Scaffold629.g9505	GCK72_009707	FL83_10283	CSP40.g8158	WBGene00031288	Cni-ptp-1	20	10	9	18	37	9	19	10	27	27	39	4745	10176	5728	14883	18009	2737	13381	3344	11560	23077	15425
999	WBGene00004214	ptp-2	II	5918647	5921617	2971	+	OG0005656	same_OG_in_all_species	CBOVI.g7208	CSP29.g12343	CSP28.g19395	Sp34_20119810	Csp11.Scaffold629.g16402	GCK72_006152	FL83_04437	CSP40.g9740	WBGene00025575	Cni-ptp-2	10	5	5	6	6	6	6	6	6	6	6	2060	192	517	263	967	229	288	517	233	888	238
1000	WBGene00004215	ptp-3	II	10975539	11012247	36709	+	OG0010160	same_OG_in_all_species	CBOVI.g6547	CSP29.g9121	CSP28.g1151	Sp34_20339510	Csp11.Scaffold629.g16358	GCK72_005439	FL83_17685	CSP40.g11570	WBGene00025942	Cnig_chr_II.g5780	16	12	11	25	317	12	11	12	8	117	16	4562	1353	3053	21381	29410	3225	1308	4688	1188	31624	1090
1001	WBGene00004216	ptr-1	V	9177949	9181719	3771	-	OG0007118	same_OG_in_all_species	CBOVI.g1735	CSP29.g18140	CSP28.g4644	Sp34_50240100	Csp11.Scaffold509.g2525	GCK72_017156	FL83_21369	CSP40.g372	WBGene00038479	Cni-ptr-1	29	10	10	10	10	20	8	9	9	9	23	2144	492	528	618	903	447	2409	1925	512	1419	856
1002	WBGene00004217	ptr-2	I	3789309	3792797	3489	-	OG0007293	same_OG_in_all_species	CBOVI.g9382	CSP29.g1872	CSP28.g6897	Sp34_10163310	Csp11.Scaffold627.g6742	GCK72_002182	FL83_08182	CSP40.g16460	WBGene00033020	Cni-ptr-2	13	7	7	7	7	8	8	8	8	7	7	734	272	281	372	690	329	379	469	310	474	280
1003	WBGene00004218	ptr-3	II	362484	367555	5072	-	OG0006912	same_OG_in_all_species	CBOVI.g7036	CSP29.g17496	CSP28.g18329	Sp34_20002800	Csp11.Scaffold605.g5599	GCK72_008130	FL83_14354	CSP40.g22519	WBGene00029142	Cni-ptr-3	36	8	9	14	24	10	11	10	11	11	37	2163	461	396	3307	2291	571	1205	574	474	554	2056
1004	WBGene00004219	ptr-4	X	6060758	6065986	5229	-	OG0008564	same_OG_in_all_species	CBOVI.g3333	CSP29.g2603	CSP28.g10637	Sp34_X0230700	Csp11.Scaffold626.g6530	GCK72_024510	FL83_00421	CSP40.g13981	WBGene00035213	Cni-ptr-4	34	13	13	13	13	13	13	13	13	12	12	1146	1060	1075	1244	2349	998	1245	1438	1103	1548	1432
1005	WBGene00004220	ptr-5	X	17318584	17326558	7975	+	OG0010275	same_OG_in_all_species	CBOVI.g3530	CSP29.g9523	CSP28.g11417	Sp34_X0033500	Csp11.Scaffold629.g13551	GCK72_023407	FL83_19395	CSP40.g12346	WBGene00036040	Cni-ptr-5	23	21	19	21	20	19	20	20	21	19	19	1830	1758	1727	2097	5423	1457	1964	2099	2154	6607	5405
1006	WBGene00004221	ptr-6	II	5242442	5246837	4396	-	OG0007644	same_OG_in_all_species	CBOVI.g7581	CSP29.g20314	CSP28.g7663	Sp34_20099000	Csp11.Scaffold629.g15945	GCK72_005981	FL83_06021	CSP40.g7195	WBGene00025426	Cni-ptr-6	14	13	9	13	13	40	14	13	11	13	13	2233	1782	625	4248	1450	956	1807	570	640	685	569
1007	WBGene00004223	ptr-9	III	9157204	9161653	4450	-	OG0008805	same_OG_in_all_species	CBOVI.g5439	CSP29.g3334	CSP28.g20097	Sp34_30261900	Csp11.Scaffold630.g18432	GCK72_009369	FL83_07476	CSP40.g9083	WBGene00029019	Cni-ptr-9	19	22	7	13	13	5	13	13	13	12	21	1515	446	1238	6397	2020	1336	822	774	1012	1988	2015
1008	WBGene00004224	ptr-10	I	5662143	5667160	5018	+	OG0008052	same_OG_in_all_species	CBOVI.g12072	CSP29.g2224	CSP28.g9373	Sp34_10298310	Csp11.Scaffold629.g15167	GCK72_001315	FL83_06370	CSP40.g24540	WBGene00035294	Cni-ptr-10	16	17	15	15	30	13	7	14	15	14	39	1730	10497	11147	5618	2318	964	293	892	2784	2424	4774
1009	WBGene00004226	ptr-12	I	2587527	2595294	7768	-	OG0009134	same_OG_in_all_species	CBOVI.g12149	CSP29.g4867	CSP28.g7899	Sp34_10138700	Csp11.Scaffold630.g17001	GCK72_000946	FL83_17287	CSP40.g10823	WBGene00026893	Cni-ptr-12	19	10	24	14	13	32	14	12	15	14	14	1891	1400	3662	8225	5065	3337	3721	3004	1706	1652	2120
1010	WBGene00004227	ptr-13	II	11156589	11162481	5893	-	OG0010145	same_OG_in_all_species	CBOVI.g6442	CSP29.g9082	CSP28.g17161	Sp34_20334900	Csp11.Scaffold629.g16320	GCK72_005395	FL83_18799	CSP40.g11614	WBGene00025910	Cni-ptr-13	10	10	10	10	10	10	9	9	9	9	27	599	1009	1052	5176	3568	1298	1615	1716	1811	1751	1572
1011	WBGene00004228	ptr-14	IV	10615427	10620964	5538	+	OG0009749	same_OG_in_all_species	CBOVI.g8831	CSP29.g7348	CSP28.g21661	Sp34_40091100	Csp11.Scaffold630.g17745	GCK72_014941	FL83_14073	CSP40.g6707	WBGene00027102	Cni-ptr-14	14	11	11	10	10	19	12	12	10	10	10	2485	1563	1692	12949	2907	656	2699	2696	3210	3226	4752
1012	WBGene00004230	ptr-16	V	1165711	1174969	9259	+	OG0007434	same_OG_in_all_species	CBOVI.g1423	CSP29.g19357	CSP28.g5832	Sp34_50025000	Csp11.Scaffold513.g2589	GCK72_020859	FL83_12684	CSP40.g2032	WBGene00024376	Cni-ptr-16	19	10	11	9	15	8	8	5	10	8	16	3001	9612	6189	6270	6565	2702	7430	2873	6612	7463	5814
1013	WBGene00004231	ptr-17	I	12835115	12843331	8217	+	OG0007795	same_OG_in_all_species	CBOVI.g10685	CSP29.g21126	CSP28.g10191	Sp34_10044300	Csp11.Scaffold629.g13893	GCK72_003441	FL83_20098	CSP40.g4458	WBGene00029819	Cni-ptr-17	17	14	13	17	17	15	15	3	17	17	16	2616	1532	1190	5348	5502	7189	4051	1158	6169	6321	8685
1014	WBGene00004232	ptr-18	II	12965546	12978171	12626	+	OG0010140	same_OG_in_all_species	CBOVI.g12701	CSP29.g9059	CSP28.g13354	Sp34_20319300	Csp11.Scaffold629.g7867	GCK72_005240	FL83_10505	CSP40.g6244	WBGene00025756	Cni-ptr-18	13	7	8	11	11	12	9	11	11	11	9	2031	6147	2301	11588	9941	3162	1075	4118	4953	5550	1593
1015	WBGene00004233	ptr-19	III	10781853	10791176	9324	+	OG0006253	same_OG_in_all_species	CBOVI.g5035	CSP29.g15343	CSP28.g9485	Sp34_30112100	Csp11.Scaffold628.g7297	GCK72_010398	FL83_11461	CSP40.g392	WBGene00037756	Cni-ptr-19	15	12	10	15	40	15	15	15	14	14	27	1744	1800	1423	3778	6269	626	2853	2778	3855	5192	8392
1016	WBGene00004234	ptr-20	II	15158180	15163614	5435	+	OG0007627	same_OG_in_all_species	CBOVI.g6480	CSP29.g20247	CSP28.g17061	Sp34_20314500	Csp11.Scaffold629.g7716	GCK72_005591	FL83_09328	CSP40.g22411	WBGene00026081	Cni-ptr-20	19	12	11	12	12	20	12	12	12	12	12	1965	490	753	4672	2855	761	953	1106	1256	2150	1472
1017	WBGene00004235	ptr-21	I	550696	556709	6014	+	OG0005339	same_OG_in_all_species	CBOVI.g9745	CSP29.g10977	CSP28.g11559	Sp34_10254400	Csp11.Scaffold629.g8612	GCK72_001362	FL83_06330	CSP40.g12721	WBGene00027646	Cni-ptr-21	14	10	6	11	9	8	11	11	6	11	11	2636	518	232	3762	3287	2871	642	649	1928	1984	2856
1018	WBGene00004236	ptr-22	V	18919221	18931379	12159	-	OG0007422	same_OG_in_all_species	CBOVI.g113	CSP29.g19309	CSP28.g7172	Sp34_50422300	Csp11.Scaffold520.g2806	GCK72_021623	FL83_16303	CSP40.g3063	WBGene00039334	Cni-ptr-22	30	10	9	12	19	8	7	9	11	10	10	1793	4774	3589	11065	9495	5345	1793	3594	4430	9608	6793
1019	WBGene00004237	ptr-23	I	14906792	14913083	6292	+	OG0007824	same_OG_in_all_species	CBOVI.g12180	CSP29.g21263	CSP28.g8202	Sp34_10009610	Csp11.Scaffold565.g4080	GCK72_003570	FL83_21356	CSP40.g16788	WBGene00038922	Cni-ptr-23	26	10	17	13	24	14	13	13	13	14	29	2098	3205	2458	4011	3343	1852	2238	1873	2949	9206	8268
1020	WBGene00004249	pvf-1	III	1821149	1824314	3166	-	OG0008162	same_OG_in_all_species	CBOVI.g6070	CSP29.g22550	CSP28.g18616	Sp34_30307700	Csp11.Scaffold630.g20165	GCK72_011556	FL83_05791	CSP40.g919	WBGene00035465	Cni-pvf-1	8	8	8	7	7	6	7	6	7	7	7	546	1362	985	1483	2254	2074	2802	2558	545	1886	1723
1021	WBGene00004254	pxf-1	IV	10164288	10174341	10054	-	OG0008008	same_OG_in_all_species	CBOVI.g8427	CSP29.g22100	CSP28.g2540	Sp34_40258600	Csp11.Scaffold585.g4785	GCK72_014367	FL83_16423	CSP40.g13093	WBGene00026272	Cni-pxf-1	19	14	12	14	132	32	16	16	16	16	16	14947	4943	2436	8442	5633	3429	3462	3586	4145	4049	3776
1022	WBGene00004255	epac-1	III	10189212	10195405	6194	+	OG0008355	same_OG_in_all_species	CBOVI.g5777	CSP29.g23253	CSP28.g20496	Sp34_30209200	Csp11.Scaffold629.g10215	GCK72_009608	FL83_19537	CSP40.g8063	WBGene00031321	Cni-epac-1	19	15	15	14	14	14	14	15	13	13	26	1457	779	1288	3816	3080	1424	965	1034	1036	1582	2012
1023	WBGene00004256	pxn-1	V	8494889	8502442	7554	+	OG0009246	same_OG_in_all_species	CBOVI.g2158	CSP29.g5604	CSP28.g8827	Sp34_50114200	Csp11.Scaffold630.g22300	GCK72_018855	FL83_17020	CSP40.g2856	WBGene00024751	Cni-pxn-1	40	15	14	20	22	17	21	20	20	18	18	2620	1031	1055	6481	3929	2043	3405	2969	2250	2989	2613
1024	WBGene00004257	pxn-2	X	10972164	10979286	7123	-	OG0006521	same_OG_in_all_species	CBOVI.g3742	CSP29.g15915	CSP28.g14440	Sp34_X0079700	Csp11.Scaffold629.g13848	GCK72_023685	FL83_01217	CSP40.g19940	WBGene00037136	Cni-pxn-2	37	20	20	21	21	19	20	20	21	21	62	3704	1273	1242	1712	3294	1519	1587	1252	1272	3479	4464
1025	WBGene00004258	pyc-1	V	11817783	11822529	4747	-	OG0009966	same_OG_in_all_species	CBOVI.g1595	CSP29.g796	CSP28.g11993	Sp34_50147610	Csp11.Scaffold629.g7794	GCK72_018113	FL83_10674	CSP40.g14440	WBGene00041648	Cni-pyc-1	13	8	7	9	23	9	9	9	9	9	17	1339	591	601	595	1222	688	722	1083	758	601	879
1026	WBGene00004265	qui-1	IV	13561861	13574440	12580	+	OG0009613	same_OG_in_all_species	CBOVI.g8708	CSP29.g7031	CSP28.g13896	Sp34_40130310	Csp11.Scaffold589.g5012	GCK72_014569	FL83_16043	CSP40.g9968	WBGene00024940	Cni-qui-1	28	18	18	19	35	33	20	18	19	18	15	12048	1757	1749	10781	7780	2642	3847	2428	3281	5802	3782
1027	WBGene00004266	rab-1	V	1262629	1263989	1361	-	OG0010074	same_OG_in_all_species	CBOVI.g918	CSP29.g8716	CSP28.g5847	Sp34_50025700	Csp11.Scaffold513.g2598	GCK72_020830	FL83_12706	CSP40.g18803	WBGene00024362	Cni-rab-1	7	5	5	6	6	5	6	6	5	5	5	678	255	206	422	746	309	281	793	520	319	353
1028	WBGene00004267	rab-3	II	5721767	5727853	6087	-	OG0005632	same_OG_in_all_species	CBOVI.g6638	CSP29.g12252	CSP28.g22106	Sp34_20115110	Csp11.Scaffold630.g19397	GCK72_006107	FL83_04399	CSP40.g7064	WBGene00025534	Cni-rab-3	7	4	5	6	11	4	5	5	5	6	3	3510	2462	5668	4520	5388	1039	2941	3122	2941	2606	1727
1029	WBGene00004269	rab-6.1	III	9004821	9005955	1135	-	OG0008824	same_OG_in_all_species	CBOVI.g5887	CSP29.g3390	CSP28.g20176	Sp34_30257000	Csp11.Scaffold629.g15254	GCK72_009281	FL83_18958	CSP40.g6755	WBGene00029059	nigoni.pc_2016.07.11_010.g27441	7	6	6	7	7	7	7	7	7	7	7	1005	236	246	306	520	833	360	431	579	794	513
1030	WBGene00004270	rab-6.2	X	17222475	17224465	1991	+	OG0010273	same_OG_in_all_species	CBOVI.g3527	CSP29.g9517	CSP28.g11422	Sp34_X0033900	Csp11.Scaffold629.g13548	GCK72_023403	FL83_19399	CSP40.g12350	WBGene00036043	Cnig_chr_X.g22767	6	5	6	6	6	6	6	6	6	6	11	237	263	566	527	1376	333	627	860	635	1434	918
1031	WBGene00004272	rab-8	I	3682890	3684086	1197	-	OG0007333	same_OG_in_all_species	CBOVI.g12336	CSP29.g1892	CSP28.g6924	Sp34_10157500	Csp11.Scaffold627.g6726	GCK72_002202	FL83_08201	CSP40.g16441	WBGene00033040	Cni-rab-8	6	4	4	5	4	4	4	4	4	4	4	231	145	138	4103	564	228	198	227	161	665	645
1032	WBGene00004276	rab-14	X	15604635	15606635	2001	-	OG0008293	same_OG_in_all_species	CBOVI.g11723	CSP29.g23090	CSP28.g20848	Sp34_X0131200	Csp11.Scaffold629.g11157	GCK72_025514	FL83_01806	CSP40.g8899	WBGene00029687	Cni-rab-14	6	4	4	5	8	4	4	4	4	4	8	939	311	248	506	1371	200	477	502	428	1878	970
1033	WBGene00004277	rab-18	III	1078138	1080775	2638	-	OG0005162	same_OG_in_all_species	CBOVI.g5309	CSP29.g10508	CSP28.g12890	Sp34_30317100	Csp11.Scaffold630.g20298	GCK72_011740	FL83_16780	CSP40.g5289	WBGene00035481	Cni-rab-18	5	4	4	4	12	2	3	3	4	3	3	189	144	149	1016	1978	46	634	931	292	598	105
1034	WBGene00004278	rab-19	IV	13382055	13384386	2332	-	OG0009601	same_OG_in_all_species	CBOVI.g8729	CSP29.g7006	CSP28.g13870	Sp34_40137420	Csp11.Scaffold589.g5036	GCK72_014542	FL83_16023	CSP40.g2409	WBGene00302966	Cni-rab-19	5	5	5	5	10	5	5	8	5	5	18	189	186	184	182	1702	241	181	784	189	196	709
1035	WBGene00004279	rab-21	II	8713998	8715013	1016	-	OG0007628	same_OG_in_all_species	CBOVI.g6481	CSP29.g20248	CSP28.g17060	Sp34_20314610	Csp11.Scaffold629.g7717	GCK72_005590	FL83_09329	CSP40.g22412	WBGene00026080	Cni-rab-21	5	4	3	4	4	4	3	4	4	4	4	182	138	102	915	395	136	95	2759	136	330	137
1036	WBGene00004281	rab-28	IV	9242074	9244012	1939	-	OG0009940	same_OG_in_all_species	CBOVI.g11411	CSP29.g7825	CSP28.g19320	Sp34_40354400	Csp11.Scaffold523.g2959	GCK72_013303	FL83_21866	CSP40.g7249	WBGene00035416	Cni-rab-28	6	7	10	8	7	12	6	7	7	7	6	745	526	1475	6806	1261	1514	1901	1880	7130	2988	968
1037	WBGene00004285	rab-37	X	4227650	4235852	8203	-	OG0006289	same_OG_in_all_species	CBOVI.g11971	CSP29.g15421	CSP28.g19163	Sp34_X0260100	Csp11.Scaffold630.g18295	GCK72_024218	FL83_00714	CSP40.g20974	WBGene00034896	Cni-rab-37	14	7	7	7	38	5	7	7	7	26	10	2203	1488	1482	5772	7477	1111	2614	2649	2384	6530	1242
1038	WBGene00004286	rab-39	II	9321858	9322920	1063	-	OG0007965	same_OG_in_all_species	CBOVI.g6772	CSP29.g21953	CSP28.g14350	Sp34_20301600	Csp11.Scaffold562.g3942	GCK72_004721	FL83_24263	CSP40.g1692	WBGene00039266	Cni-rab-39	4	4	4	4	4	8	4	2	4	4	4	530	146	144	189	376	247	1901	167	1624	2070	2365
1039	WBGene00004297	rad-51	IV	10281634	10284244	2611	-	OG0009757	same_OG_in_all_species	CBOVI.g8787	CSP29.g7369	CSP28.g21682	Sp34_40088800	Csp11.Scaffold630.g17712	GCK72_014921	FL83_14050	CSP40.g6685	WBGene00027081	Cni-rad-51	6	8	8	6	21	6	6	6	6	6	13	550	465	472	1857	1426	397	376	462	1183	1050	1271
1040	WBGene00004298	rad-54.L	I	9065079	9070264	5186	+	OG0007765	same_OG_in_all_species	CBOVI.g9975	CSP29.g20903	CSP28.g15435	Sp34_10116000	Csp11.Scaffold501.g2292	GCK72_002455	FL83_05151	CSP40.g24182	WBGene00033387	Cni-rad-54	18	21	20	18	17	19	18	18	15	17	16	1359	8522	5722	1219	2732	1080	987	1999	850	796	792
1041	WBGene00004302	ran-1	III	10746581	10747728	1148	-	OG0006249	same_OG_in_all_species	CBOVI.g5041	CSP29.g15336	CSP28.g9477	Sp34_30112700	Csp11.Scaffold628.g7305	GCK72_010409	FL83_11456	CSP40.g398	WBGene00037761	Cni-ran-1	5	5	5	5	5	5	5	5	5	5	5	186	186	187	197	503	182	181	684	188	188	186
1042	WBGene00004304	ran-3	II	8322612	8325052	2441	-	OG0007909	same_OG_in_all_species	CBOVI.g7448	CSP29.g21831	CSP28.g16999	Sp34_20136600	Csp11.Scaffold630.g17445	GCK72_004997	FL83_08696	CSP40.g19377	WBGene00024044	Cni-ran-3	9	9	9	6	6	5	5	5	5	5	5	467	375	372	273	734	196	224	707	585	556	199
1043	WBGene00004305	ran-4	I	8591215	8591978	764	+	OG0008197	same_OG_in_all_species	CBOVI.g9675	CSP29.g2263	CSP28.g1693	Sp34_10314700	Csp11.Scaffold630.g20447	GCK72_002638	FL83_07052	CSP40.g24340	WBGene00033455	Cni-ran-4	4	4	4	4	4	4	4	4	3	4	4	365	925	2241	149	365	138	148	349	91	698	143
1044	WBGene00004306	ran-5	II	6048109	6049686	1578	+	OG0005702	same_OG_in_all_species	CBOVI.g6497	CSP29.g12482	CSP28.g1404	Sp34_20123600	Csp11.Scaffold629.g16432	GCK72_006171	FL83_04462	CSP40.g8621	WBGene00025597	Cni-ran-5	8	7	7	7	7	7	7	7	7	7	7	1221	279	284	486	558	280	280	334	297	605	288
1045	WBGene00004308	rap-2	V	15061488	15064087	2600	-	OG0007030	same_OG_in_all_species	CBOVI.g232	CSP29.g17834	CSP28.g18478	Sp34_50267500	Csp11.Scaffold629.g15847	GCK72_017364	FL83_22001	CSP40.g3999	WBGene00032680	Cni-rap-2	5	4	4	5	5	4	4	4	4	4	12	576	480	712	1423	2057	274	606	670	489	1049	781
1046	WBGene00004310	ras-1	II	12345285	12352243	6959	-	OG0010347	same_OG_in_all_species	CBOVI.g7470	CSP29.g9764	CSP28.g14681	Sp34_20051700	Csp11.Scaffold630.g16785	GCK72_006680	FL83_09853	CSP40.g5752	WBGene00039840	Cni-ras-1	6	6	6	6	6	4	6	5	6	6	6	2470	9648	5303	17957	6323	1001	7189	7159	7830	10257	9919
1047	WBGene00004311	ras-2	III	4737586	4740075	2490	-	OG0008389	same_OG_in_all_species	CBOVI.g5967	CSP29.g23332	CSP28.g20413	Sp34_30064900	Csp11.Scaffold478.g1796	GCK72_010037	FL83_22465	CSP40.g1246	WBGene00037496	Cni-ras-2	10	4	4	5	8	4	4	4	4	4	4	276	201	145	3867	1857	180	178	280	138	310	142
1048	WBGene00004313	rbc-1	X	14611374	14624863	13490	+	OG0008925	same_OG_in_all_species	CBOVI.g2315	CSP29.g3816	CSP28.g13349	Sp34_X0144000	Csp11.Scaffold629.g10060	GCK72_025665	FL83_01673	CSP40.g9475	WBGene00029561	Cni-rbc-1	122	30	90	32	260	26	39	22	20	56	84	9657	1389	7481	5175	4635	1691	7534	2586	1864	5592	4462
1049	WBGene00004316	rbf-1	III	6675760	6703998	28239	+	OG0008941	same_OG_in_all_species	CBOVI.g6124	CSP29.g402	CSP28.g16572	Sp34_30244010	Csp11.Scaffold629.g14481	GCK72_009872	FL83_12446	CSP40.g16107	WBGene00036477	Cni-rbf-1	17	18	18	18	107	16	17	17	54	155	26	1892	10314	11548	5788	24628	2112	3262	2587	20268	28475	4751
1050	WBGene00004318	rbg-2	I	7962052	7972443	10392	+	OG0009129	same_OG_in_all_species	CBOVI.g9388	CSP29.g4849	CSP28.g7920	Sp34_10072610	Csp11.Scaffold80.g504	GCK72_000424	FL83_13174	CSP40.g14204	WBGene00030071	Cni-rbg-2	13	7	8	12	24	9	9	8	9	11	7	610	300	329	16996	6471	367	7339	6369	878	3220	297
1051	WBGene00004320	rbx-1	V	9689686	9690522	837	-	OG0007182	same_OG_in_all_species	CBOVI.g745	CSP29.g18341	CSP28.g4799	Sp34_50253020	Csp11.Scaffold630.g17630	GCK72_016980	FL83_08581	CSP40.g23798	WBGene00038583	Cni-rbx-1	4	3	3	4	3	3	1	2	3	3	3	723	150	150	1707	507	114	3	1334	95	423	149
1052	WBGene00004322	rcq-5	III	4052254	4057976	5723	-	OG0005984	same_OG_in_all_species	CBOVI.g6112	CSP29.g1380	CSP28.g6581	Sp34_30001810	Csp11.Scaffold630.g17502	GCK72_008863	FL83_19907	CSP40.g16829	WBGene00039238	Cni-rcq-5	15	6	8	11	11	16	9	9	11	10	10	636	264	362	3685	3260	640	2934	1815	1058	1508	2251
1053	WBGene00004323	rde-1	V	9987916	9991642	3727	-	OG0007504	same_OG_in_all_species	CBOVI.g1757	CSP29.g19883	CSP28.g21477	Sp34_50262400	Csp11.Scaffold629.g15798	GCK72_016870	FL83_20082	CSP40.g4019	WBGene00038650	Cnig_chr_V.g20363	22	11	9	12	11	8	11	10	11	9	20	3389	983	403	2120	667	370	8675	5467	470	1960	1611
1054	WBGene00004324	rde-2	I	7280466	7282924	2459	-	OG0005271	same_OG_in_all_species	CBOVI.g9365	CSP29.g10776	CSP28.g13008	Sp34_10091400	Csp11.Scaffold630.g17314	GCK72_000159	FL83_15395	CSP40.g16763	WBGene00040574	Cni-rde-2	11	12	13	10	18	9	10	10	20	20	10	982	563	555	3989	725	493	8443	7191	1917	2373	1009
1055	WBGene00004326	rde-4	III	10217302	10218646	1345	-	OG0008359	no_homologous_fragments_in_all_species	NA	CSP29.g23263	CSP28.g20486	Sp34_30210020	Csp11.Scaffold629.g10208	GCK72_009616	FL83_22605	CSP40.g8076	WBGene00031331	Cni-rde-4	NA	8	8	6	4	4	4	4	4	4	4	NA	356	491	1557	190	131	147	189	145	746	194
1056	WBGene00004328	rdy-2	V	13598331	13600982	2652	-	OG0007354	same_OG_in_all_species	CBOVI.g1918	CSP29.g19069	CSP28.g12489	Sp34_50163200	Csp11.Scaffold629.g14238	GCK72_018609	FL83_03784	CSP40.g7718	WBGene00032636	Cni-rdy-2	7	11	5	8	16	15	7	8	8	27	7	895	568	181	1175	1760	914	292	592	673	1602	960
1057	WBGene00004334	ref-1	II	10218471	10220022	1552	+	OG0005761	same_OG_in_all_species	CBOVI.g12598	CSP29.g12652	CSP28.g303	Sp34_20212600	Csp11.Scaffold36.g170	GCK72_004287	FL83_05469	CSP40.g6718	WBGene00024212	Cni-ref-1	6	3	3	4	4	10	4	2	4	3	5	286	99	107	803	451	679	1786	170	649	2287	1656
1058	WBGene00004335	ref-2	X	7744239	7750013	5775	+	OG0006594	same_OG_in_all_species	CBOVI.g2898	CSP29.g16130	CSP28.g17604	Sp34_X0210100	Csp11.Scaffold629.g12398	GCK72_024840	FL83_00111	CSP40.g14336	WBGene00036625	Cni-ref-2	9	6	14	7	15	7	7	7	7	7	7	2267	1660	2013	2591	4830	1861	2148	2103	2588	2809	3413
1059	WBGene00004337	rfc-1	V	14642667	14645979	3313	-	OG0006989	same_OG_in_all_species	CBOVI.g3	CSP29.g17733	CSP28.g7366	Sp34_50350700	Csp11.Scaffold629.g15927	GCK72_017467	FL83_11927	CSP40.g23663	WBGene00027212	Cni-rfc-1	11	9	9	10	16	7	8	7	9	7	14	1077	489	515	1138	796	291	328	465	1520	236	628
1060	WBGene00004338	rfc-2	IV	1347314	1352977	5664	+	OG0009845	same_OG_in_all_species	CBOVI.g8048	CSP29.g7594	CSP28.g10891	Sp34_50014400	Csp11.Scaffold629.g14509	GCK72_008325	FL83_06493	CSP40.g11525	WBGene00041450	Cni-rfc-2	6	7	6	6	7	6	6	6	7	7	16	745	281	233	4106	4662	297	2451	1826	1369	3617	2790
1061	WBGene00004339	rfc-3	IV	13095762	13096997	1236	+	OG0009579	same_OG_in_all_species	CBOVI.g8966	CSP29.g6968	CSP28.g13818	Sp34_40145300	Csp11.Scaffold587.g4915	GCK72_014495	FL83_19435	CSP40.g2357	WBGene00025012	Cni-rfc-3	7	3	3	3	3	3	3	7	3	3	3	1141	93	95	387	174	96	123	973	95	195	92
1062	WBGene00004341	rfl-1	III	7021206	7023652	2447	+	OG0009418	same_OG_in_all_species	CBOVI.g5488	CSP29.g6369	CSP28.g20647	Sp34_30253100	Csp11.Scaffold629.g14411	GCK72_009933	FL83_18879	CSP40.g3012	WBGene00036421	Cni-rfl-1	9	11	8	11	16	10	11	10	9	10	10	531	5822	3076	1624	1157	413	1141	922	359	1948	475
1063	WBGene00004346	rgs-3	II	6099800	6110126	10327	+	OG0005704	same_OG_in_all_species	CBOVI.g7123	CSP29.g12485	CSP28.g1401	Sp34_20124800	Csp11.Scaffold629.g16439	GCK72_006177	FL83_04467	CSP40.g8626	WBGene00025602	Cni-rgs-3	16	3	5	6	27	3	4	4	10	9	11	3156	92	4526	6426	9238	275	661	2958	9129	9443	632
1064	WBGene00004347	rgs-4	II	12654747	12672415	17669	+	OG0005830	same_OG_in_all_species	CBOVI.g6323	CSP29.g13112	CSP28.g15922	Sp34_20032100	Csp11.Scaffold629.g14953	GCK72_007140	FL83_16919	CSP40.g3909	WBGene00031745	Cni-rgs-4	5	6	6	8	25	6	6	4	6	20	6	1934	12171	12305	8559	16581	4217	4441	2211	8838	20474	3239
1065	WBGene00004349	rgs-6	X	5720381	5733778	13398	-	OG0008537	same_OG_in_all_species	CBOVI.g2629	CSP29.g2557	CSP28.g10588	Sp34_X0235000	Csp11.Scaffold626.g6583	GCK72_024465	FL83_00469	CSP40.g17624	WBGene00035147	Cni-rgs-6	10	11	11	12	48	20	11	23	22	34	34	7137	4752	5047	5006	11196	2389	4749	3100	4381	5915	5137
1066	WBGene00004355	rha-1	II	8878496	8883659	5164	-	OG0007616	same_OG_in_all_species	CBOVI.g6662	CSP29.g20219	CSP28.g17091	Sp34_20308100	Csp11.Scaffold630.g20694	GCK72_005620	FL83_09302	CSP40.g22382	WBGene00026109	Cni-rha-1	29	16	12	15	30	11	15	19	28	28	27	2231	806	547	2032	1261	654	871	1156	693	792	715
1067	WBGene00004356	rhi-1	X	4508509	4510945	2437	+	OG0006309	same_OG_in_all_species	CBOVI.g3096	CSP29.g15477	CSP28.g19114	Sp34_X0255100	Csp11.Scaffold622.g6256	GCK72_024270	FL83_00658	CSP40.g12458	WBGene00034957	Cni-rhi-1	5	4	4	4	3	5	4	4	4	4	9	677	344	325	2633	1864	326	305	371	184	1613	697
1068	WBGene00004358	rhr-1	V	5428160	5430431	2272	+	OG0006022	same_OG_in_all_species	CBOVI.g1394	CSP29.g14159	CSP28.g15832	Sp34_50194510	Csp11.Scaffold629.g16166	GCK72_017740	FL83_12046	CSP40.g24651	WBGene00030985	Cni-rhr-1	11	8	8	7	6	7	7	7	7	7	7	1634	326	521	312	883	279	288	392	288	377	285
1069	WBGene00004360	rib-1	IV	11578792	11583841	5050	+	OG0009348	same_OG_in_all_species	CBOVI.g8134	CSP29.g610	CSP28.g557	Sp34_40326100	Csp11.Scaffold507.g2475	GCK72_014150	FL83_23746	CSP40.g743	WBGene00028451	Cni-rib-1	18	8	8	10	12	16	8	6	10	10	10	726	1905	1641	3615	3904	3426	2043	1299	2113	3697	2733
1070	WBGene00004361	rib-2	III	10742810	10746675	3866	+	OG0006248	same_OG_in_all_species	CBOVI.g5042	CSP29.g15335	CSP28.g9476	Sp34_30112800	Csp11.Scaffold628.g7306	GCK72_010410	FL83_11455	CSP40.g399	WBGene00037762	Cni-rib-2	38	11	10	11	9	3	10	10	11	10	10	1203	554	521	4819	1424	95	470	408	815	2003	429
1071	WBGene00004363	ric-3	IV	7818251	7821195	2945	+	OG0009715	same_OG_in_all_species	CBOVI.g8867	CSP29.g7263	CSP28.g5603	Sp34_40101020	Csp11.Scaffold629.g7539	GCK72_014834	FL83_19190	CSP40.g6594	WBGene00037247	Cni-ric-3	5	3	3	3	3	4	2	3	3	3	3	482	166	215	2138	1811	595	435	1241	1189	1881	1420
1072	WBGene00004368	ric-19	I	3778089	3781690	3602	-	OG0007285	same_OG_in_all_species	CBOVI.g9292	CSP29.g1868	CSP28.g6891	Sp34_10162800	Csp11.Scaffold627.g6746	GCK72_002178	FL83_08178	CSP40.g16464	WBGene00033016	Cni-ric-19	6	8	6	8	8	14	8	8	8	8	8	235	403	525	2295	2312	388	601	594	552	1459	939
1073	WBGene00004369	rig-1	X	8660619	8671827	11209	+	OG0008411	same_OG_in_all_species	CBOVI.g3393	CSP29.g23543	CSP28.g11682	Sp34_X0171300	Csp11.Scaffold629.g10953	GCK72_025246	FL83_02078	CSP40.g19605	WBGene00035699	Cni-rig-1	22	12	17	17	64	22	17	17	34	32	35	3882	1749	3828	5568	7960	1272	4813	4539	5739	7009	6490
1074	WBGene00004370	rig-3	X	6853618	6860922	7305	+	OG0008620	same_OG_in_all_species	CBOVI.g3274	CSP29.g2759	CSP28.g11630	Sp34_X0195300	Csp11.Scaffold320.g812	GCK72_024661	FL83_00281	CSP40.g10872	WBGene00032156	Cni-rig-3	10	9	8	9	9	9	8	8	9	9	19	661	4020	4680	5045	6234	1002	4411	4445	4622	5025	4506
1075	WBGene00004371	rig-4	IV	7991410	8004119	12710	-	OG0009696	same_OG_in_all_species	CBOVI.g10800	CSP29.g7226	CSP28.g7100	Sp34_40105600	Csp11.Scaffold629.g12781	GCK72_014789	FL83_15982	CSP40.g6560	WBGene00037279	Cni-rig-4	20	11	12	12	12	26	12	12	13	10	32	2871	2101	2246	2986	5735	3902	2416	2850	5125	3271	4654
1076	WBGene00004372	rig-5	I	9565389	9574377	8989	-	OG0009099	same_OG_in_all_species	CBOVI.g12346	CSP29.g4790	CSP28.g20958	Sp34_10066400	Csp11.Scaffold629.g14877	GCK72_000530	FL83_11606	CSP40.g639	WBGene00026532	Cni-rig-5	17	24	23	16	76	9	10	11	11	21	36	1736	3274	3568	20097	7467	1210	8874	7783	4717	5062	4884
1077	WBGene00004373	rme-1	V	6208885	6217664	8780	+	OG0008347	same_OG_in_all_species	CBOVI.g492	CSP29.g23222	CSP28.g3666	Sp34_50208300	Csp11.Scaffold630.g17577	GCK72_017882	FL83_10739	CSP40.g11713	WBGene00038199	Cni-rme-1	14	5	8	8	85	5	5	9	8	20	17	5691	653	3600	5774	6179	3166	4588	4396	3701	4934	3563
1078	WBGene00004378	rme-8	I	8083576	8095610	12035	+	OG0005299	same_OG_in_all_species	CBOVI.g12130	CSP29.g10850	CSP28.g8643	Sp34_10100100	Csp11.Scaffold630.g21427	GCK72_000052	FL83_13120	CSP40.g12374	WBGene00032898	Cni-rme-8	65	47	47	21	45	16	8	35	53	45	47	2843	1142	3084	4119	5198	1133	4188	12453	7983	12338	14748
1079	WBGene00004384	rnp-1	V	12192273	12194366	2094	+	OG0007440	same_OG_in_all_species	CBOVI.g407	CSP29.g19418	CSP28.g21244	Sp34_50130700	Csp11.Scaffold629.g10387	GCK72_018215	FL83_13040	CSP40.g18126	WBGene00041768	Cni-rnp-1	9	7	6	8	10	8	8	8	8	10	8	1249	685	719	893	1179	785	767	792	722	740	760
1080	WBGene00004393	rnt-1	I	5776093	5788611	12519	+	OG0005435	same_OG_in_all_species	CBOVI.g10293	CSP29.g11185	CSP28.g3802	Sp34_10296500	Csp11.Scaffold630.g17043	GCK72_001002	FL83_14294	CSP40.g19852	WBGene00026814	Cni-rnt-1	5	7	7	8	24	8	7	8	6	8	7	374	1822	1999	3574	11616	2114	3406	3298	3194	4056	1616
1081	WBGene00004400	rom-1	III	4907196	4908993	1798	+	OG0009189	same_OG_in_all_species	CBOVI.g5991	CSP29.g5336	CSP28.g19878	Sp34_30056700	Csp11.Scaffold629.g14358	GCK72_009988	FL83_23414	CSP40.g1197	WBGene00037648	Cni-rom-1	7	5	5	5	5	4	5	5	5	5	5	380	2480	2157	1683	730	548	377	385	287	424	242
1082	WBGene00004401	rom-2	III	9593120	9595663	2544	-	OG0008766	same_OG_in_all_species	CBOVI.g5778	CSP29.g3237	CSP28.g14060	Sp34_30196000	Csp11.Scaffold630.g18356	GCK72_009472	FL83_07370	CSP40.g3403	WBGene00031524	Cni-rom-2	7	6	11	6	6	6	6	6	6	6	12	1237	481	897	4159	1500	514	748	875	1523	1714	1399
1083	WBGene00004404	rom-5	I	3217288	3222955	5668	-	OG0007043	same_OG_in_all_species	CBOVI.g10219	CSP29.g1788	CSP28.g3355	Sp34_10175100	Csp11.Scaffold627.g6820	GCK72_002100	FL83_13910	CSP40.g23518	WBGene00035344	Cni-rom-5	15	7	11	7	14	21	7	7	14	14	7	2443	326	3844	358	4669	385	420	437	419	444	334
1084	WBGene00004408	rla-0	I	10567894	10569017	1124	+	OG0010302	same_OG_in_all_species	CBOVI.g10006	CSP29.g9636	CSP28.g8359	Sp34_10213800	Csp11.Scaffold547.g3534	GCK72_002409	FL83_05192	CSP40.g15151	WBGene00025341	Cni-rla-0	4	3	3	3	3	3	3	3	3	3	3	142	96	95	98	188	92	91	198	94	175	92
1085	WBGene00004409	rla-1	I	2069086	2069575	490	-	OG0005383	same_OG_in_all_species	CBOVI.g9696	CSP29.g11064	CSP28.g11463	Sp34_10236700	Csp11.Scaffold629.g9804	GCK72_001076	FL83_18666	CSP40.g9663	WBGene00040685	Cni-rla-1	2	2	2	2	4	2	2	2	2	4	2	50	50	51	47	157	49	50	162	50	151	49
1086	WBGene00004410	rla-2	IV	13369425	13370285	861	-	OG0009598	same_OG_in_all_species	CBOVI.g8736	CSP29.g7001	CSP28.g13865	Sp34_40137800	Csp11.Scaffold589.g5041	GCK72_014537	FL83_16019	CSP40.g2403	WBGene00024970	Cnig_chr_IV.g14534	3	3	3	3	3	3	3	3	3	3	3	332	239	137	920	531	219	194	246	213	328	301
1087	WBGene00004412	rpl-1	I	2875398	2876308	911	-	OG0008440	same_OG_in_all_species	CBOVI.g10668	CSP29.g23661	CSP28.g15416	Sp34_10145100	Csp11.Scaffold627.g6879	GCK72_000866	FL83_24008	CSP40.g17986	WBGene00026946	Cni-rpl-1	3	3	3	3	5	3	3	3	3	3	3	231	232	233	213	263	211	267	324	228	269	225
1088	WBGene00004413	rpl-2	V	20479689	20480834	1146	+	OG0007198	same_OG_in_all_species	CBOVI.g1219	CSP29.g18406	CSP28.g4862	Sp34_50402800	Csp11.Scaffold630.g21889	GCK72_021855	FL83_20830	CSP40.g23429	WBGene00028008	Cni-rpl-2	5	3	3	3	3	3	3	3	3	3	3	360	264	262	241	366	260	294	363	271	352	279
1089	WBGene00004414	rpl-3	III	3867854	3869587	1734	+	OG0006000	same_OG_in_all_species	CBOVI.g5540	CSP29.g1394	CSP28.g6601	Sp34_30007110	Csp11.Scaffold603.g5499	GCK72_008808	FL83_10198	CSP40.g16857	WBGene00026442	Cni-rpl-3	4	4	4	4	16	5	4	4	4	4	4	369	397	410	403	531	356	409	450	405	458	411
1090	WBGene00004418	rpl-7	I	111038	112417	1380	+	OG0008722	same_OG_in_all_species	CBOVI.g9930	CSP29.g3077	CSP28.g15140	Sp34_10225400	Csp11.Scaffold591.g5114	GCK72_000822	FL83_18576	CSP40.g19741	WBGene00026668	Cni-rpl-7	5	5	4	5	10	4	5	5	5	5	5	413	424	540	368	648	313	446	857	457	792	408
1091	WBGene00004420	rpl-9	III	7572105	7572831	727	-	OG0008216	same_OG_in_all_species	CBOVI.g4170	CSP29.g22704	CSP28.g18689	Sp34_30048200	Csp11.Scaffold630.g19570	GCK72_008997	FL83_07330	CSP40.g5910	WBGene00030800	Cni-rpl-9	3	3	2	3	3	2	3	3	2	4	2	94	101	51	276	160	52	101	171	53	127	53
1092	WBGene00004421	rpl-10	II	8143881	8144671	791	+	OG0009443	same_OG_in_all_species	CBOVI.g6751	CSP29.g6432	CSP28.g12821	Sp34_20153400	Csp11.Scaffold630.g18503	GCK72_005091	FL83_08780	CSP40.g19237	WBGene00024087	Cni-rpl-10	3	3	3	3	3	2	3	3	3	6	2	94	90	94	128	149	51	95	155	99	147	51
1093	WBGene00004425	rpl-13	I	3788036	3788896	861	+	OG0007291	same_OG_in_all_species	CBOVI.g9379	CSP29.g1871	CSP28.g6895	Sp34_10163100	Csp11.Scaffold627.g6743	GCK72_002181	FL83_08181	CSP40.g16461	WBGene00033019	Cni-rpl-13	4	4	4	4	4	8	4	4	4	7	9	336	159	144	187	240	133	168	210	154	146	814
1094	WBGene00004427	rpl-15	IV	653480	654576	1097	-	OG0009854	same_OG_in_all_species	CBOVI.g10811	CSP29.g7612	CSP28.g10912	Sp34_40064100	Csp11.Scaffold629.g8831	GCK72_015117	FL83_11680	CSP40.g10511	WBGene00040086	Cni-rpl-15	3	3	3	3	3	3	3	6	3	3	3	614	454	451	403	485	435	419	795	438	480	423
1095	WBGene00004429	rpl-17	I	1156579	1157487	909	+	OG0006682	same_OG_in_all_species	CBOVI.g10189	CSP29.g16631	CSP28.g10034	Sp34_10266600	Csp11.Scaffold629.g16059	GCK72_002003	FL83_16188	CSP40.g7417	WBGene00030287	Cni-rpl-17	3	3	3	3	3	3	3	3	3	3	3	468	182	168	167	348	150	112	228	160	373	315
1096	WBGene00004430	rpl-18	IV	13777865	13778809	945	+	OG0008860	same_OG_in_all_species	CBOVI.g8874	CSP29.g3524	CSP28.g7466	Sp34_40268800	Csp11.Scaffold629.g16382	GCK72_013153	FL83_07622	CSP40.g16942	WBGene00040945	Cni-rpl-18	5	5	5	5	5	5	5	5	4	5	5	1462	300	342	490	381	302	3843	403	263	2602	445
1097	WBGene00004432	rpl-20	IV	4749123	4749778	656	-	OG0009615	same_OG_in_all_species	CBOVI.g8452	CSP29.g7039	CSP28.g13903	Sp34_40129400	Csp11.Scaffold589.g5003	GCK72_014575	FL83_16050	CSP40.g9974	WBGene00024933	Cni-rpl-20	2	2	2	2	2	2	2	2	2	2	2	50	49	49	46	116	50	47	124	51	107	51
1098	WBGene00004435	rpl-23	III	5705525	5706127	603	-	OG0006173	same_OG_in_all_species	CBOVI.g4182	CSP29.g15138	CSP28.g9745	Sp34_30135800	Csp11.Scaffold568.g4204	GCK72_010604	FL83_18494	CSP40.g6468	WBGene00030677	Cni-rpl-23	2	2	2	2	4	2	2	2	2	2	2	156	74	106	117	183	83	127	223	160	171	136
1099	WBGene00004437	rpl-24.2	I	9669415	9670098	684	+	OG0005914	same_OG_in_all_species	CBOVI.g10251	CSP29.g13496	CSP28.g7761	Sp34_10060300	Csp11.Scaffold629.g14654	GCK72_000562	FL83_11635	CSP40.g609	WBGene00026506	Cni-rpl-24.2	4	3	3	3	3	3	3	3	3	3	3	139	190	206	563	198	181	231	189	98	368	224
1100	WBGene00004439	rpl-25.2	I	8329062	8329647	586	-	OG0005440	same_OG_in_all_species	CBOVI.g9856	CSP29.g11194	CSP28.g3710	Sp34_10133900	Csp11.Scaffold630.g17034	GCK72_000994	FL83_24354	CSP40.g19860	WBGene00026823	Cni-rpl-25.2	3	3	3	3	12	6	3	3	3	3	3	196	114	110	88	148	95	96	155	97	200	89
1101	WBGene00004440	rpl-26	II	8602785	8603581	797	+	OG0007944	same_OG_in_all_species	CBOVI.g7018	CSP29.g21911	CSP28.g8976	Sp34_20342900	Csp11.Scaffold562.g3921	GCK72_004919	FL83_04622	CSP40.g12881	WBGene00023923	Cni-rpl-26	3	3	3	4	10	3	3	3	3	7	3	305	314	316	390	359	334	342	377	374	390	342
1102	WBGene00004442	rpl-28	V	12727593	12728112	520	-	OG0007320	same_OG_in_all_species	CBOVI.g682	CSP29.g18798	CSP28.g5250	Sp34_50177700	Csp11.Scaffold630.g21496	GCK72_018388	FL83_13930	CSP40.g18496	WBGene00030331	Cni-rpl-28	3	2	2	2	4	2	2	1	2	5	2	156	49	49	47	142	50	54	0	50	100	49
1103	WBGene00004445	rpl-31	I	13652949	13653704	756	-	OG0007821	same_OG_in_all_species	CBOVI.g10449	CSP29.g21255	CSP28.g8201	Sp34_10013100	Csp11.Scaffold630.g20982	GCK72_003596	FL83_19324	CSP40.g7361	WBGene00038938	Cni-rpl-31	3	3	3	2	3	2	2	2	2	2	2	366	361	363	317	390	296	317	989	320	373	329
1104	WBGene00004446	rpl-32	II	9056497	9057085	589	-	OG0007592	same_OG_in_all_species	CBOVI.g6676	CSP29.g20165	CSP28.g17151	Sp34_20303900	Csp11.Scaffold629.g7512	GCK72_005655	FL83_09266	CSP40.g989	WBGene00026148	Cni-rpl-32	3	3	3	3	5	3	3	3	3	3	3	894	98	98	95	187	94	98	190	104	105	100
1105	WBGene00004447	rpl-33	II	7105563	7106316	754	+	OG0005751	same_OG_in_all_species	CBOVI.g7479	CSP29.g12591	CSP28.g241	Sp34_20263200	Csp11.Scaffold629.g12159	GCK72_006423	FL83_16981	CSP40.g8396	WBGene00033895	Cni-rpl-33	4	4	4	4	8	4	4	4	4	4	4	885	173	208	545	382	393	146	198	169	239	173
1106	WBGene00004448	rpl-34	IV	12268995	12269490	496	+	OG0009913	same_OG_in_all_species	CBOVI.g8530	CSP29.g7751	CSP28.g11052	Sp34_40240500	Csp11.Scaffold629.g12740	GCK72_014272	FL83_04838	CSP40.g22679	WBGene00028566	Cni-rpl-34	2	2	2	2	2	2	2	2	2	2	2	252	110	104	780	166	48	63	122	61	81	50
1107	WBGene00004449	rpl-35	III	7855134	7855646	513	+	OG0006251	same_OG_in_all_species	CBOVI.g5038	CSP29.g15339	CSP28.g9480	Sp34_30042600	Csp11.Scaffold630.g17222	GCK72_009113	FL83_21130	CSP40.g24137	WBGene00033232	Cni-rpl-35	2	2	2	2	2	2	2	2	2	2	2	48	54	47	47	144	202	52	196	53	99	56
1108	WBGene00004450	rpl-36	III	7180251	7180647	397	+	OG0008477	same_OG_in_all_species	CBOVI.g5651	CSP29.g23898	CSP28.g16432	Sp34_30239800	Csp11.Scaffold489.g2044	GCK72_009833	FL83_22008	CSP40.g16163	WBGene00030158	Cni-rpl-36	2	2	2	2	2	2	2	2	2	2	2	45	54	54	50	85	48	48	91	52	130	50
1109	WBGene00004454	rpl-36.A	II	11096542	11097204	663	-	OG0010153	same_OG_in_all_species	CBOVI.g6508	CSP29.g9102	CSP28.g1133	Sp34_20336900	Csp11.Scaffold629.g16338	GCK72_005418	FL83_18818	CSP40.g11592	WBGene00025927	Cnig_chr_II.g5803	3	3	3	3	6	3	3	11	3	3	3	445	144	151	683	348	305	218	1138	220	1259	320
1110	WBGene00004460	rpn-3	III	8447353	8449346	1994	+	OG0005169	same_OG_in_all_species	CBOVI.g4700	CSP29.g10520	CSP28.g12902	Sp34_30079900	Csp11.Scaffold571.g4266	GCK72_010151	FL83_15079	CSP40.g20710	WBGene00037606	Cni-rpn-3	10	5	10	4	4	4	7	4	4	4	4	664	194	235	149	482	136	3259	357	141	283	137
1111	WBGene00004463	rpn-7	IV	9316631	9318632	2002	+	OG0009961	same_OG_in_all_species	CBOVI.g8756	CSP29.g7928	CSP28.g19273	Sp34_40347700	Csp11.Scaffold630.g20196	GCK72_013398	FL83_09996	CSP40.g22192	WBGene00040409	Cni-rpn-7	9	4	4	3	6	3	3	3	3	3	3	381	137	137	115	772	90	100	301	147	1215	100
1112	WBGene00004464	rpn-8	I	4175319	4177271	1953	+	OG0007453	same_OG_in_all_species	CBOVI.g10280	CSP29.g1951	CSP28.g6984	Sp34_10177900	Csp11.Scaffold627.g6669	GCK72_002258	FL83_08263	CSP40.g16392	WBGene00033094	Cni-rpn-8	9	7	7	7	7	14	7	7	7	7	7	738	475	1073	1809	867	547	537	656	484	778	550
1113	WBGene00004465	rpn-9	II	11237447	11238919	1473	-	OG0007992	same_OG_in_all_species	CBOVI.g6431	CSP29.g22017	CSP28.g17522	Sp34_20333800	Csp11.Scaffold45.g271	GCK72_005384	FL83_18790	CSP40.g17753	WBGene00025900	Cni-rpn-9	7	7	5	6	4	5	3	3	3	4	3	307	312	187	319	312	197	96	291	99	96	94
1114	WBGene00004468	rpn-12	II	11653124	11654192	1069	+	OG0005664	same_OG_in_all_species	CBOVI.g12471	CSP29.g12370	CSP28.g5666	Sp34_20324910	Csp11.Scaffold60.g398	GCK72_005293	FL83_10447	CSP40.g22644	WBGene00025813	Cni-rpn-12	6	4	4	5	5	5	5	5	5	5	5	288	141	149	197	319	174	178	188	206	377	212
1115	WBGene00004469	rps-0	III	4753007	4754051	1045	-	OG0008390	same_OG_in_all_species	CBOVI.g5969	CSP29.g23334	CSP28.g20411	Sp34_30064700	Csp11.Scaffold478.g1798	GCK72_010035	FL83_22467	CSP40.g1242	WBGene00037493	Cni-rps-0	4	4	4	4	4	4	4	4	4	4	4	297	175	204	229	217	196	168	196	147	190	146
1116	WBGene00004470	rps-1	III	4475918	4476876	959	+	OG0006726	same_OG_in_all_species	CBOVI.g5841	CSP29.g16777	CSP28.g9889	Sp34_30073600	Csp11.Scaffold8.g39	GCK72_010091	FL83_14962	CSP40.g18623	WBGene00037551	Cni-rps-1	4	3	2	3	3	3	3	3	3	3	3	162	93	50	99	188	95	95	187	93	213	95
1117	WBGene00004471	rps-2	IV	7925298	7926391	1094	-	OG0009705	same_OG_in_all_species	CBOVI.g11436	CSP29.g7244	CSP28.g5622	Sp34_40103300	Csp11.Scaffold629.g12799	GCK72_014811	FL83_16004	CSP40.g6572	WBGene00037267	Cni-rps-2	3	3	3	3	6	3	3	3	3	3	3	94	100	97	102	278	94	95	274	102	232	96
1118	WBGene00004472	rps-3	III	6206803	6207965	1163	+	OG0006141	same_OG_in_all_species	CBOVI.g5164	CSP29.g14881	CSP28.g11951	Sp34_30151200	Csp11.Scaffold596.g5263	GCK72_010784	FL83_08863	CSP40.g11272	WBGene00042417	Cni-rps-3	5	5	5	5	5	4	5	5	4	8	4	270	192	223	230	422	174	255	260	234	257	198
1119	WBGene00004473	rps-4	IV	7083696	7084682	987	-	OG0009406	same_OG_in_all_species	CBOVI.g8933	CSP29.g6319	CSP28.g2250	Sp34_40289620	Csp11.Scaffold630.g21094	GCK72_013844	FL83_06564	CSP40.g4224	WBGene00028153	Cni-rps-4	4	3	3	3	3	3	3	3	3	3	3	197	157	154	153	210	148	151	222	151	215	160
1120	WBGene00004476	rps-7	I	10330879	10331808	930	+	OG0010322	same_OG_in_all_species	CBOVI.g9950	CSP29.g9699	CSP28.g20585	Sp34_10220510	Csp11.Scaffold545.g3450	GCK72_002344	FL83_05250	CSP40.g15210	WBGene00040147	Cnig_chr_I.g2012	4	4	3	4	4	4	4	4	4	4	4	1072	214	310	502	348	346	177	251	202	217	173
1121	WBGene00004478	rps-9	II	11125371	11126362	992	-	OG0010150	same_OG_in_all_species	CBOVI.g6451	CSP29.g9093	CSP28.g1125	Sp34_20336000	Csp11.Scaffold629.g16333	GCK72_005410	FL83_18810	CSP40.g11602	WBGene00025919	Cni-rps-9	3	3	3	3	3	3	3	3	3	3	3	675	132	157	314	425	194	300	385	269	180	132
1122	WBGene00004479	rps-10	I	4583913	4584505	593	-	OG0008694	same_OG_in_all_species	CBOVI.g10402	CSP29.g2960	CSP28.g14751	Sp34_10304200	Csp11.Scaffold534.g3226	GCK72_001253	FL83_14727	CSP40.g21093	WBGene00040875	Cni-rps-10	3	3	3	3	3	3	3	3	3	6	3	295	97	94	295	146	96	97	120	104	242	104
1123	WBGene00004480	rps-11	IV	11602641	11603280	640	+	OG0009366	same_OG_in_all_species	CBOVI.g8130	CSP29.g615	CSP28.g562	Sp34_40325700	Csp11.Scaffold507.g2481	GCK72_014144	FL83_21343	CSP40.g749	WBGene00028446	Cni-rps-11	3	3	3	3	3	3	3	3	3	3	3	413	118	125	112	175	96	119	161	114	171	98
1124	WBGene00004483	rps-14	III	7178991	7179588	598	-	OG0008476	same_OG_in_all_species	CBOVI.g5653	CSP29.g23897	CSP28.g16433	Sp34_30239900	Csp11.Scaffold489.g2045	GCK72_009834	FL83_22007	CSP40.g16164	WBGene00030159	Cni-rps-14	3	3	3	3	3	3	3	3	3	3	3	136	103	116	96	142	95	117	160	127	193	95
1125	WBGene00004487	rps-18	IV	14825679	14826477	799	+	OG0008832	same_OG_in_all_species	CBOVI.g8772	CSP29.g3433	CSP28.g7552	Sp34_40181600	Csp11.Scaffold629.g15278	GCK72_012859	FL83_15909	CSP40.g5486	WBGene00040255	Cni-rps-18	3	3	3	3	3	3	2	2	3	3	3	129	105	104	387	337	114	222	277	144	190	109
1126	WBGene00004488	rps-19	I	9625049	9625796	748	-	OG0005912	same_OG_in_all_species	CBOVI.g12304	CSP29.g13485	CSP28.g7752	Sp34_10068300	Csp11.Scaffold629.g14687	GCK72_000554	FL83_11629	CSP40.g615	WBGene00026509	Cni-rps-19	3	3	3	3	3	3	3	3	3	3	3	426	168	141	475	310	229	205	287	306	383	329
1127	WBGene00004489	rps-20	I	14468332	14469103	772	-	OG0005872	same_OG_in_all_species	CBOVI.g10040	CSP29.g13390	CSP28.g8270	Sp34_10005800	Csp11.Scaffold630.g19045	GCK72_001485	FL83_24756	CSP40.g4685	WBGene00030492	Cni-rps-20	4	4	4	4	4	4	4	4	4	4	4	1203	271	360	1728	421	174	892	733	269	756	419
1128	WBGene00004490	rps-21	III	7189178	7189631	454	-	OG0008479	same_OG_in_all_species	CBOVI.g10023	CSP29.g23904	CSP28.g16427	Sp34_30239400	Csp11.Scaffold489.g2039	GCK72_009827	FL83_22013	CSP40.g16157	WBGene00036504	Cni-rps-21	3	3	3	3	3	3	3	3	3	3	3	870	175	134	425	190	254	126	260	144	253	155
1129	WBGene00004491	rps-22	III	1950535	1951425	891	+	OG0008167	same_OG_in_all_species	CBOVI.g6073	CSP29.g22563	CSP28.g18608	Sp34_30307300	Csp11.Scaffold629.g14342	GCK72_011594	FL83_08918	CSP40.g4533	WBGene00032819	Cni-rps-22	3	3	3	2	10	2	2	2	2	2	2	465	323	325	298	492	277	294	357	281	357	302
1130	WBGene00004492	rps-23	IV	12390298	12391053	756	-	OG0009927	same_OG_in_all_species	CBOVI.g11618	CSP29.g7782	CSP28.g11084	Sp34_40242900	Csp11.Scaffold629.g12701	GCK72_014297	FL83_04814	CSP40.g22707	WBGene00026205	Cnig_chr_IV.g14225	3	3	3	3	3	3	3	3	3	3	34	441	274	271	281	327	250	282	345	272	342	854
1131	WBGene00004495	rps-26	I	14759930	14760626	697	+	OG0007831	same_OG_in_all_species	CBOVI.g12045	CSP29.g21285	CSP28.g8221	Sp34_10012300	Csp11.Scaffold630.g20962	GCK72_003588	FL83_19315	CSP40.g7351	WBGene00038931	Cni-rps-26	2	2	2	2	2	2	2	2	2	2	2	878	101	99	427	346	89	217	361	98	289	79
1132	WBGene00004496	rps-27	V	103394	104077	684	-	OG0005187	same_OG_in_all_species	CBOVI.g1024	CSP29.g10558	CSP28.g21979	Sp34_50005000	Csp11.Scaffold630.g21458	GCK72_019139	FL83_05431	CSP40.g20871	WBGene00028716	Cni-rps-27	2	2	2	2	4	2	2	2	2	2	2	179	104	111	256	435	170	209	265	192	316	213
1133	WBGene00004499	rps-30	V	7776578	7777225	648	+	OG0009289	same_OG_in_all_species	CBOVI.g328	CSP29.g5728	CSP28.g14477	Sp34_50087300	Csp11.Scaffold630.g20436	GCK72_019387	FL83_22393	CSP40.g10252	WBGene00039542	Cni-rps-30	4	3	3	3	3	3	3	3	3	3	3	227	121	140	154	258	172	274	362	219	222	226
1134	WBGene00004501	rpt-1	V	11980534	11982397	1864	-	OG0010040	same_OG_in_all_species	CBOVI.g2085	CSP29.g829	CSP28.g12029	Sp34_50142600	Csp11.Scaffold629.g7749	GCK72_018154	FL83_10718	CSP40.g14369	WBGene00041716	Cni-rpt-1	14	5	5	6	5	9	5	5	5	10	5	2364	188	184	1263	559	766	251	462	215	529	222
1135	WBGene00004502	rpt-2	V	6016059	6017669	1611	-	OG0007016	same_OG_in_all_species	CBOVI.g1082	CSP29.g17805	CSP28.g6318	Sp34_50205300	Csp11.Scaffold491.g2077	GCK72_017853	FL83_17156	CSP40.g24547	WBGene00030882	Cni-rpt-2	5	4	4	4	4	5	4	4	4	4	4	196	146	158	536	282	188	143	151	145	250	147
1136	WBGene00004507	rpy-1	II	6702213	6705643	3431	-	OG0008397	same_OG_in_all_species	CBOVI.g12881	CSP29.g23444	CSP28.g12620	Sp34_20272800	Csp11.Scaffold629.g12059	GCK72_006320	FL83_13698	CSP40.g8488	WBGene00032384	Cni-rpy-1	24	12	12	14	24	12	12	13	16	11	42	1742	4830	7823	3715	1586	705	727	771	1798	1559	4059
1137	WBGene00004680	rars-2	II	6125559	6127942	2384	+	OG0005709	same_OG_in_all_species	CBOVI.g12651	CSP29.g12493	CSP28.g1429	Sp34_20125300	Csp11.Scaffold629.g16442	GCK72_006180	FL83_04471	CSP40.g8630	WBGene00025605	Cni-rars-2	10	7	6	7	7	7	7	7	7	7	7	799	266	232	381	848	416	274	364	287	1147	1493
1138	WBGene00004702	rsp-5	II	6490165	6491340	1176	+	OG0005749	same_OG_in_all_species	CBOVI.g7259	CSP29.g12580	CSP28.g231	Sp34_20278200	Csp11.Scaffold629.g11561	GCK72_006267	FL83_04556	CSP40.g8536	WBGene00025684	Cni-rsp-5	4	4	4	4	16	3	4	4	4	4	4	472	442	443	435	494	103	431	570	432	550	418
1139	WBGene00004703	rsp-6	IV	7789847	7791229	1383	-	OG0009717	same_OG_in_all_species	CBOVI.g8634	CSP29.g7269	CSP28.g5596	Sp34_40100410	Csp11.Scaffold23.g114	GCK72_014841	FL83_19184	CSP40.g6601	WBGene00037240	Cni-rsp-6	4	9	4	5	5	5	5	6	5	4	2	555	409	591	1018	846	591	607	573	604	807	48
1140	WBGene00004705	rsp-8	III	11826418	11830974	4557	+	OG0008194	no_same_OG_in_all_species	NA	CSP29.g22621	CSP28.g11304	Sp34_30086600	Csp11.Scaffold629.g14922	GCK72_010208	FL83_21019	CSP40.g20642	WBGene00034078	Cni-rsp-8	NA	4	5	5	7	5	4	4	5	5	3	NA	1616	1684	589	3630	564	209	860	493	571	360
1141	WBGene00004706	rsr-1	I	11177848	11182063	4216	-	OG0007801	same_OG_in_all_species	CBOVI.g9630	CSP29.g21147	CSP28.g10212	Sp34_10032400	Csp11.Scaffold597.g5323	GCK72_003499	FL83_17961	CSP40.g4445	WBGene00029842	Cnig_chr_I.g3613	7	4	4	4	4	4	4	4	4	4	4	580	193	207	613	2413	329	771	625	264	1634	1279
1142	WBGene00004719	sad-1	X	13487552	13500668	13117	-	OG0009179	same_OG_in_all_species	CBOVI.g3841	CSP29.g5238	CSP28.g18212	Sp34_X0150500	Csp11.Scaffold630.g22076	GCK72_025720	FL83_01612	CSP40.g3951	WBGene00029492	Cni-sad-1	18	14	13	16	31	14	15	13	15	14	44	4735	4524	7542	10664	10446	2520	4616	2331	9078	19203	9279
1143	WBGene00004721	san-1	I	6407526	6409212	1687	+	OG0010037	same_OG_in_all_species	CBOVI.g9055	CSP29.g8271	CSP28.g4209	Sp34_10326700	Csp11.Scaffold630.g20353	GCK72_002771	FL83_16088	CSP40.g9389	WBGene00033535	Cni-san-1	8	8	7	8	8	8	7	7	6	8	8	325	2518	1522	1108	646	463	650	711	238	450	451
1144	WBGene00004727	sax-1	X	3646318	3650150	3833	-	OG0008986	same_OG_in_all_species	CBOVI.g2427	CSP29.g426	CSP28.g10445	Sp34_X0267100	Csp11.Scaffold630.g18205	GCK72_024137	FL83_00797	CSP40.g22478	WBGene00034813	Cni-sax-1	11	10	10	11	22	11	11	11	11	22	22	1506	456	498	2369	2456	530	579	679	527	1914	1880
1145	WBGene00004728	sax-2	III	5109701	5130676	20976	+	OG0008907	same_OG_in_all_species	CBOVI.g4040	CSP29.g3711	CSP28.g19769	Sp34_30025200	Csp11.Scaffold629.g12512	GCK72_008512	FL83_11035	CSP40.g16869	WBGene00040127	Cni-sax-2	85	20	19	29	42	31	20	22	30	29	83	6299	5476	5259	15025	12414	9748	30873	24877	9585	17834	19282
1146	WBGene00004729	sax-3	X	3451908	3465927	14020	-	OG0009312	same_OG_in_all_species	CBOVI.g2329	CSP29.g5898	CSP28.g10471	Sp34_X0269800	Csp11.Scaffold630.g18177	GCK72_024104	FL83_00830	CSP40.g16259	WBGene00034790	Cni-sax-3	18	12	13	12	24	12	12	7	32	22	20	4966	8112	8544	8739	10201	8936	8711	497	8738	9536	654
1147	WBGene00004736	sca-1	III	10811906	10816850	4945	-	OG0006256	same_OG_in_all_species	CBOVI.g4802	CSP29.g15348	CSP28.g9490	Sp34_30111310	Csp11.Scaffold628.g7291	GCK72_010393	FL83_11466	CSP40.g386	WBGene00037751	Cni-sca-1	18	8	8	8	27	6	7	7	8	15	8	599	1094	1100	1534	1739	935	831	876	1572	1816	1601
1148	WBGene00004738	scc-3	V	12763945	12767933	3989	+	OG0007225	same_OG_in_all_species	CBOVI.g680	CSP29.g18501	CSP28.g4952	Sp34_50179400	Csp11.Scaffold630.g21511	GCK72_018400	FL83_13944	CSP40.g903	WBGene00030345	Cni-scc-3	49	6	6	6	6	6	6	6	6	6	8	2178	257	273	698	701	257	255	462	288	897	237
1149	WBGene00004740	scd-2	V	6633225	6639665	6441	+	OG0009201	same_OG_in_all_species	CBOVI.g2279	CSP29.g5477	CSP28.g8710	Sp34_50217800	Csp11.Scaffold601.g5424	GCK72_017966	FL83_10817	CSP40.g11385	WBGene00038273	Cni-scd-2	17	15	17	22	22	22	22	18	21	22	22	3985	673	988	3741	2575	1356	1563	2770	1481	1681	1402
1150	WBGene00004743	scm-1	I	1862607	1872306	9700	-	OG0008717	same_OG_in_all_species	CBOVI.g9796	CSP29.g3027	CSP28.g7403	Sp34_10239600	Csp11.Scaffold629.g8429	GCK72_001142	FL83_17382	CSP40.g23987	WBGene00040827	Cni-scm-1	9	5	5	5	10	5	5	5	2	5	5	590	357	389	1906	8695	380	829	1229	871	3173	2874
1151	WBGene00004752	sec-5	II	9173166	9177152	3987	-	OG0007973	same_OG_in_all_species	CBOVI.g6748	CSP29.g21980	CSP28.g14376	Sp34_20297700	Csp11.Scaffold630.g21383	GCK72_004753	FL83_19149	CSP40.g1716	WBGene00024236	Cni-sec-5	21	13	11	12	12	5	13	11	12	13	13	1341	892	455	921	1630	1753	8691	5935	9108	50287	8784
1152	WBGene00004756	sec-24.2	IV	12355600	12360792	5193	-	OG0009923	same_OG_in_all_species	CBOVI.g11127	CSP29.g7773	CSP28.g11074	Sp34_40242100	Csp11.Scaffold629.g12708	GCK72_014288	FL83_04823	CSP40.g22696	WBGene00026198	Cni-sec-24.2	20	12	10	12	11	12	12	12	12	12	12	1815	507	432	561	2241	575	668	1066	770	552	535
1153	WBGene00004760	sel-2	III	4596059	4612384	16326	-	OG0006115	same_OG_in_all_species	CBOVI.g4435	CSP29.g14742	CSP28.g13572	Sp34_30069710	Csp11.Scaffold478.g1762	GCK72_010065	FL83_14936	CSP40.g1273	WBGene00037526	Cni-sel-2	30	26	29	41	65	17	22	12	43	65	72	7632	17548	22383	10936	8637	1365	3959	1469	3671	6924	2756
1154	WBGene00004762	sel-5	III	4571764	4578437	6674	-	OG0006118	same_OG_in_all_species	CBOVI.g4444	CSP29.g14753	CSP28.g21876	Sp34_30070600	Csp11.Scaffold478.g1751	GCK72_010076	FL83_14947	CSP40.g1284	WBGene00037536	Cni-sel-5	72	22	21	18	28	25	18	27	18	18	35	1465	9986	12883	2282	3333	1187	4222	1989	1762	1842	1327
1155	WBGene00004764	sel-7	X	14332738	14340481	7744	-	OG0007707	same_OG_in_all_species	CBOVI.g3648	CSP29.g20642	CSP28.g13495	Sp34_X0107410	Csp11.Scaffold628.g7113	GCK72_025910	FL83_10589	CSP40.g553	WBGene00029357	Cni-sel-7	14	7	14	7	7	18	7	7	7	14	24	2664	3833	4342	7694	6772	4607	4764	4702	5487	7731	8857
1156	WBGene00004766	sel-9	V	8301490	8302580	1091	-	OG0006803	same_OG_in_all_species	CBOVI.g1377	CSP29.g17048	CSP28.g4080	Sp34_50109220	Csp11.Scaffold630.g22255	GCK72_018814	FL83_03606	CSP40.g18964	WBGene00032433	Cni-sel-9	4	4	4	4	4	13	4	6	4	4	4	1168	173	308	818	482	1623	500	1033	414	485	274
1157	WBGene00004777	ser-2	X	15286533	15302963	16431	-	OG0008322	same_OG_in_all_species	CBOVI.g2411	CSP29.g23140	CSP28.g20895	Sp34_X0135200	Csp11.Scaffold558.g3815	GCK72_025563	FL83_01765	CSP40.g8828	WBGene00029649	Cni-ser-2	10	10	10	11	65	20	10	11	10	46	20	2923	1638	1691	10375	14970	1565	2158	2146	2594	11004	3900
1158	WBGene00004778	ser-3	I	6820517	6823093	2577	-	OG0006777	same_OG_in_all_species	CBOVI.g10633	CSP29.g16939	CSP28.g16717	Sp34_10341200	Csp11.Scaffold539.g3351	GCK72_001869	FL83_13443	CSP40.g5944	WBGene00033659	Cni-ser-3	8	6	6	7	7	7	7	7	6	6	6	408	287	716	506	747	559	584	618	323	360	360
1159	WBGene00004780	ser-7	X	2673572	2682384	8813	+	OG0006431	same_OG_in_all_species	CBOVI.g3410	CSP29.g15732	CSP28.g18862	Sp34_X0098100	Csp11.Scaffold582.g4647	GCK72_023875	FL83_01024	CSP40.g12534	WBGene00025201	Cni-ser-7	13	6	6	7	18	10	5	6	13	24	13	5464	5227	5490	5690	7507	4655	4963	5839	5327	7668	6745
1160	WBGene00004787	sft-1	III	3086671	3091737	5067	+	OG0006640	same_OG_in_all_species	CBOVI.g5432	CSP29.g16308	CSP28.g22308	Sp34_30321900	Csp11.Scaffold629.g9311	GCK72_011282	FL83_15191	CSP40.g23137	WBGene00041021	Cni-sft-1	18	4	4	6	11	4	4	2	6	6	10	744	2281	222	2697	4098	902	5227	1967	1788	3888	2215
1161	WBGene00004806	skp-1	V	11645481	11650090	4610	+	OG0009814	same_OG_in_all_species	CBOVI.g1828	CSP29.g750	CSP28.g827	Sp34_50151800	Csp11.Scaffold629.g16594	GCK72_018079	FL83_10642	CSP40.g14409	WBGene00041675	Cni-skp-1	13	6	6	6	6	6	6	6	6	12	6	2881	1978	2026	3470	3005	2271	2450	2594	2393	3927	3147
1162	WBGene00004830	slo-1	V	18492261	18508212	15952	+	OG0005523	same_OG_in_all_species	CBOVI.g286	CSP29.g1154	CSP28.g7310	Sp34_50431200	Csp11.Scaffold75.g454	GCK72_022034	FL83_19584	CSP40.g3782	WBGene00033787	Cni-slo-1	98	80	80	19	263	11	19	37	58	155	18	8086	4236	2960	16216	12944	3087	4577	4990	7152	12313	9796
1163	WBGene00004831	slo-2	X	11394605	11405931	11327	-	OG0006478	same_OG_in_all_species	CBOVI.g3924	CSP29.g15821	CSP28.g18769	Sp34_X0088700	Csp11.Scaffold49.g280	GCK72_023786	FL83_01124	CSP40.g12623	WBGene00036999	Cni-slo-2	47	50	37	21	151	18	18	20	35	74	45	3442	2505	1802	8233	7952	4742	2728	5259	4368	11192	2875
1164	WBGene00004856	sma-2	III	8749680	8757089	7410	+	OG0006277	same_OG_in_all_species	CBOVI.g4727	CSP29.g15399	CSP28.g10379	Sp34_30275410	Csp11.Scaffold629.g9905	GCK72_009342	FL83_07500	CSP40.g9113	WBGene00029110	Cni-sma-2	8	4	4	8	23	4	4	4	4	9	14	621	141	138	6502	6082	2846	142	156	547	13763	1050
1165	WBGene00004857	sma-3	III	6860974	6863968	2995	-	OG0008857	same_OG_in_all_species	CBOVI.g6012	CSP29.g352	CSP28.g17313	Sp34_30247300	Csp11.Scaffold629.g14452	GCK72_009897	FL83_12471	CSP40.g3045	WBGene00036452	Cni-sma-3	6	11	11	12	12	13	12	11	12	12	12	255	2130	2167	3865	1897	1010	1077	863	1587	4963	1525
1166	WBGene00004858	sma-4	III	5816232	5820204	3973	+	OG0006169	same_OG_in_all_species	CBOVI.g5896	CSP29.g15113	CSP28.g9713	Sp34_30139700	Csp11.Scaffold444.g1236	GCK72_010632	FL83_19826	CSP40.g21848	WBGene00030753	Cni-sma-4	11	9	20	12	29	10	12	12	12	12	24	3622	511	533	1253	2278	973	1229	1301	2234	2346	2404
1167	WBGene00004860	sma-6	II	6324484	6327355	2872	+	OG0005734	same_OG_in_all_species	CBOVI.g12449	CSP29.g12538	CSP28.g15216	Sp34_20282800	Csp11.Scaffold629.g11597	GCK72_006227	FL83_04516	CSP40.g8573	WBGene00025646	Cni-sma-6	12	10	8	12	12	12	11	11	10	11	11	1568	417	319	1440	964	562	547	519	626	1490	1216
1168	WBGene00004873	smc-3	III	11290904	11306247	15344	+	OG0005180	same_OG_in_all_species	CBOVI.g4839	CSP29.g10539	CSP28.g8495	Sp34_30099500	Csp11.Scaffold406.g906	GCK72_010289	FL83_17654	CSP40.g10039	WBGene00034001	Cni-smc-3	22	9	19	19	25	43	20	20	19	16	16	1928	588	1092	2014	11959	1437	1567	1774	1056	3414	1059
1169	WBGene00004878	smf-3	IV	2618869	2625503	6635	+	OG0007479	same_OG_in_all_species	CBOVI.g11225	CSP29.g19711	CSP28.g2212	Sp34_40004200	Csp11.Scaffold588.g4939	GCK72_015393	FL83_15041	CSP40.g1677	WBGene00034569	Cni-smf-3	12	10	9	12	22	9	11	10	11	11	13	558	4111	4044	6040	4955	4581	4057	3940	4386	5124	3799
1170	WBGene00004879	smg-1	I	6900949	6913579	12631	-	OG0008416	same_OG_in_all_species	CBOVI.g10093	CSP29.g23578	CSP28.g3327	Sp34_10338900	Csp11.Scaffold555.g3733	GCK72_001850	FL83_13459	CSP40.g4830	WBGene00033641	Cni-smg-1	39	44	18	45	84	36	40	35	100	124	31	4859	3621	7140	6390	6419	2564	4389	4321	2527	3449	2531
1171	WBGene00004883	smg-5	I	6734028	6736161	2134	-	OG0005425	same_OG_in_all_species	CBOVI.g10350	CSP29.g11164	CSP28.g3779	Sp34_10297700	Csp11.Scaffold630.g17069	GCK72_001048	FL83_18695	CSP40.g16542	WBGene00026792	Cni-smg-5	14	6	6	5	5	5	6	5	5	9	5	667	238	243	268	487	184	240	192	179	322	141
1172	WBGene00004886	smi-1	III	1878365	1880866	2502	+	OG0008109	same_OG_in_all_species	CBOVI.g4798	CSP29.g22398	CSP28.g18669	Sp34_30306400	Csp11.Scaffold630.g20174	GCK72_011553	FL83_05785	CSP40.g915	WBGene00035511	Cni-smi-1	5	5	5	5	8	5	5	5	4	5	5	273	674	1840	379	1694	919	1808	2164	146	670	831
1173	WBGene00004887	smn-1	I	9511174	9512236	1063	-	OG0009112	same_OG_in_all_species	CBOVI.g9758	CSP29.g4817	CSP28.g20988	Sp34_10070720	Csp11.Scaffold629.g14899	GCK72_000462	FL83_13220	CSP40.g666	WBGene00042589	Cni-smn-1	6	6	5	5	13	4	5	5	5	5	9	919	245	192	303	442	627	481	543	470	210	194
1174	WBGene00004889	smp-1	I	14807466	14815753	8288	+	OG0005862	same_OG_in_all_species	CBOVI.g12360	CSP29.g13375	CSP28.g8256	Sp34_10001500	Csp11.Scaffold572.g4304	GCK72_001443	FL83_21220	CSP40.g9433	WBGene00038880	Cni-smp-1	11	12	11	13	41	7	10	10	11	19	36	6091	2748	2686	5770	6145	1157	2073	4571	5270	10770	7903
1175	WBGene00004892	sms-1	IV	11482662	11498174	15513	-	OG0009322	same_OG_in_all_species	CBOVI.g8176	CSP29.g596	CSP28.g543	Sp34_40328100	Csp11.Scaffold507.g2454	GCK72_014164	FL83_04937	CSP40.g731	WBGene00028463	Cni-sms-1	8	6	6	6	24	7	6	6	7	12	12	1302	1442	1301	1369	14057	8287	1482	1828	7620	8222	8117
1176	WBGene00004894	sms-3	III	1583155	1601144	17990	-	OG0008215	same_OG_in_all_species	CBOVI.g4353	CSP29.g22701	CSP28.g18690	Sp34_30314200	Csp11.Scaffold630.g20282	GCK72_011640	FL83_08975	CSP40.g12207	WBGene00032780	Cni-sms-3	6	7	7	8	47	12	6	6	7	15	11	296	1842	3115	15020	16655	5581	5220	2583	14319	17615	2997
1177	WBGene00004895	smu-1	I	12995803	13012859	17057	+	OG0007789	same_OG_in_all_species	CBOVI.g9589	CSP29.g21107	CSP28.g10170	Sp34_10043600	Csp11.Scaffold629.g12763	GCK72_003423	FL83_21802	CSP40.g16790	WBGene00029813	Cni-smu-1	11	10	8	10	22	10	9	9	9	11	11	2904	749	822	8272	15527	3806	4784	7740	2529	9271	6190
1178	WBGene00004900	snf-1	I	4980307	4983959	3653	+	OG0005234	same_OG_in_all_species	CBOVI.g10206	CSP29.g10690	CSP28.g13096	Sp34_10077800	Csp11.Scaffold629.g9778	GCK72_000288	FL83_07541	CSP40.g17932	WBGene00032056	Cni-snf-1	11	9	8	8	8	7	7	7	7	7	14	2381	466	385	887	1802	1513	6597	7135	1654	1851	873
1179	WBGene00004902	snf-3	II	1092006	1097899	5894	+	OG0006429	same_OG_in_all_species	CBOVI.g12425	CSP29.g1573	CSP28.g15618	Sp34_20019800	Csp11.Scaffold629.g9066	GCK72_008088	FL83_14384	CSP40.g6935	WBGene00029344	Cni-snf-3	9	9	9	10	9	10	10	10	9	9	9	590	3638	3915	3210	4094	1412	702	676	1392	4641	4326
1180	WBGene00004905	snf-6	III	1519962	1532827	12866	-	OG0008209	same_OG_in_all_species	CBOVI.g5303	CSP29.g22670	CSP28.g11657	Sp34_30315600	Csp11.Scaffold630.g17458	GCK72_011624	FL83_08958	CSP40.g11648	WBGene00032799	Cni-snf-6	48	11	9	12	11	26	10	10	12	13	13	3054	1429	5252	4437	10724	4962	4326	4065	7921	11902	8155
1181	WBGene00004910	snf-11	V	11305070	11308446	3377	-	OG0005133	same_OG_in_all_species	CBOVI.g1360	CSP29.g10353	CSP28.g15470	Sp34_50319000	Csp11.Scaffold495.g2198	GCK72_016705	FL83_20651	CSP40.g10096	WBGene00041572	Cni-snf-11	9	6	6	6	6	6	6	6	6	6	12	1040	1215	2751	632	1547	709	2218	2303	925	1075	681
1182	WBGene00004912	sng-1	X	7327601	7329705	2105	+	OG0008686	same_OG_in_all_species	CBOVI.g3254	CSP29.g2933	CSP28.g19906	Sp34_X0203000	Csp11.Scaffold629.g12490	GCK72_024750	FL83_00199	CSP40.g21261	WBGene00032228	Cni-sng-1	6	6	5	6	6	4	6	6	6	6	6	422	570	671	1342	1364	814	607	725	554	1025	624
1183	WBGene00004915	snr-2	I	13339397	13340224	828	+	OG0008234	same_OG_in_all_species	CBOVI.g9806	CSP29.g22796	CSP28.g13276	Sp34_10279100	Csp11.Scaffold630.g17856	GCK72_001705	FL83_20336	CSP40.g22241	WBGene00039366	Cni-snr-2	3	3	3	3	3	3	2	3	2	2	4	92	190	144	125	348	106	60	325	49	316	201
1184	WBGene00004916	snr-3	II	6488830	6489761	932	-	OG0005748	same_OG_in_all_species	CBOVI.g7260	CSP29.g12579	CSP28.g230	Sp34_20278300	Csp11.Scaffold629.g11562	GCK72_006266	FL83_04555	CSP40.g8537	WBGene00025683	Cni-snr-3	4	4	4	4	7	4	4	5	3	4	8	153	142	199	461	554	328	323	786	185	1157	339
1185	WBGene00004919	snr-6	III	12429172	12429629	458	-	OG0005463	same_OG_in_all_species	CBOVI.g4510	CSP29.g11294	CSP28.g13625	Sp34_50010220	Csp11.Scaffold629.g8755	GCK72_011078	FL83_14593	CSP40.g4550	WBGene00032831	Cni-snr-6	2	2	2	2	2	2	2	2	2	2	2	48	50	48	71	188	49	262	345	378	488	567
1186	WBGene00004920	snr-7	I	2727014	2727545	532	+	OG0006937	same_OG_in_all_species	CBOVI.g9411	CSP29.g1757	CSP28.g2975	Sp34_10140800	Csp11.Scaffold627.g6851	GCK72_002076	FL83_13887	CSP40.g23492	WBGene00026850	Cni-snr-7	2	2	2	2	2	2	2	2	2	2	2	58	48	54	53	301	49	51	146	51	168	66
1187	WBGene00004921	snt-1	II	6810963	6816433	5471	+	OG0006885	same_OG_in_all_species	CBOVI.g7080	CSP29.g17439	CSP28.g1227	Sp34_20269300	Csp11.Scaffold629.g12090	GCK72_006355	FL83_13664	CSP40.g8459	WBGene00032329	Cni-snt-1	20	19	17	9	16	8	9	9	9	9	9	3407	2542	2839	4206	4008	2798	3631	3868	4067	5892	6163
1188	WBGene00004923	snt-3	V	1358178	1371014	12837	-	OG0006083	same_OG_in_all_species	CBOVI.g1327	CSP29.g14458	CSP28.g6800	Sp34_50049100	Csp11.Scaffold506.g2441	GCK72_018984	FL83_08341	CSP40.g20933	WBGene00028703	Cni-snt-3	8	6	5	6	18	6	6	10	6	19	7	1440	621	2466	4296	11985	242	407	1674	1923	4343	4197
1189	WBGene00004925	snt-5	V	1393112	1411559	18448	-	OG0006081	same_OG_in_all_species	CBOVI.g1323	CSP29.g14454	CSP28.g6804	Sp34_50048210	Csp11.Scaffold506.g2443	GCK72_018987	FL83_08345	CSP40.g20929	WBGene00028699	Cni-snt-5	10	10	4	7	36	16	10	8	18	10	8	3010	7239	2066	2089	17008	3521	10512	4244	10095	14287	1250
1190	WBGene00004933	sod-4	III	9496884	9500375	3492	-	OG0008777	same_OG_in_all_species	CBOVI.g4707	CSP29.g3268	CSP28.g14092	Sp34_30193100	Csp11.Scaffold630.g18389	GCK72_009440	FL83_07401	CSP40.g3373	WBGene00031551	Cni-sod-4	7	5	4	6	24	6	5	6	12	12	12	2094	582	1333	2111	2821	371	1155	1564	1913	1731	2199
1191	WBGene00004949	sox-2	X	7458280	7463736	5457	-	OG0008677	same_OG_in_all_species	CBOVI.g2853	CSP29.g2906	CSP28.g19938	Sp34_X0205400	Csp11.Scaffold629.g12460	GCK72_024777	FL83_00173	CSP40.g21229	WBGene00036570	Cni-sox-2	5	5	5	5	19	5	5	5	5	5	5	465	491	562	712	4608	513	657	654	643	737	676
1192	WBGene00004951	spc-1	X	3117439	3127079	9641	-	OG0006375	same_OG_in_all_species	CBOVI.g3081	CSP29.g15612	CSP28.g18981	Sp34_X0275700	Csp11.Scaffold629.g16531	GCK72_024039	FL83_00889	CSP40.g9170	WBGene00034737	Cni-spc-1	18	12	12	13	27	13	14	27	13	12	12	2291	2155	2187	1905	2471	1978	2004	2029	2095	2393	1906
1193	WBGene00004953	spd-2	I	8966985	8970081	3097	-	OG0009521	same_OG_in_all_species	CBOVI.g10365	CSP29.g6731	CSP28.g486	Sp34_10119100	Csp11.Scaffold459.g1435	GCK72_002488	FL83_05117	CSP40.g24212	WBGene00033359	Cni-spd-2	14	14	7	10	8	8	8	8	8	8	8	959	4570	1985	870	625	313	387	382	325	1291	365
1194	WBGene00004954	spd-3	IV	6762716	6765200	2485	+	OG0005812	same_OG_in_all_species	CBOVI.g8061	CSP29.g12859	CSP28.g3173	Sp34_40173700	Csp11.Scaffold630.g17799	GCK72_013746	FL83_06635	CSP40.g4147	WBGene00027839	Cni-spd-3	8	8	8	7	7	6	6	6	3	3	6	338	6647	3538	410	1051	228	231	200	340	267	290
1195	WBGene00004960	spe-6	III	11505488	11508930	3443	+	OG0005475	same_OG_in_all_species	CBOVI.g4025	CSP29.g11332	CSP28.g13621	Sp34_30089710	Csp11.Scaffold629.g14943	GCK72_010231	FL83_17601	CSP40.g20618	WBGene00034056	Cni-spe-6	5	5	7	6	6	14	5	6	7	7	7	224	383	261	438	2306	292	221	640	284	380	332
1196	WBGene00004963	spe-9	I	11582743	11586069	3327	-	OG0008966	same_OG_in_all_species	CBOVI.g10624	CSP29.g4131	CSP28.g3946	Sp34_10046600	Csp11.Scaffold630.g19695	GCK72_003236	FL83_15891	CSP40.g1821	WBGene00035655	Cni-spe-9	17	11	12	15	25	22	12	12	15	15	14	1272	3280	708	3935	1344	1139	4250	3240	1703	2414	2078
1197	WBGene00004964	spe-10	V	10384250	10385740	1491	+	OG0007080	same_OG_in_all_species	CBOVI.g1978	CSP29.g18018	CSP28.g4409	Sp34_50289900	Csp11.Scaffold502.g2335	GCK72_016381	FL83_11746	CSP40.g2233	WBGene00031180	Cni-spe-10	6	5	5	4	8	7	4	3	4	4	3	1098	173	180	2481	438	131	487	327	141	376	127
1198	WBGene00004965	spe-11	I	5330578	5332169	1592	-	OG0009564	no_same_OG_in_all_species	NA	CSP29.g691	CSP28.g1727	Sp34_10245400	Csp11.Scaffold629.g10906	GCK72_002565	FL83_07122	CSP40.g24278	WBGene00033294	Cni-spe-11	NA	8	6	7	7	7	7	7	6	7	13	NA	2843	3926	474	695	275	386	948	338	378	493
1199	WBGene00004972	spe-26	IV	10389578	10391927	2350	-	OG0005186	same_OG_in_all_species	CBOVI.g6375	CSP29.g10554	CSP28.g21976	Sp34_10083300	Csp11.Scaffold630.g21047	GCK72_013785	FL83_06598	CSP40.g4187	WBGene00028116	Cni-spe-26	14	5	4	6	6	7	6	6	6	6	5	858	180	135	652	640	2728	231	232	226	461	190
1200	WBGene00004975	spe-39	V	6785451	6787864	2414	+	OG0009238	same_OG_in_all_species	CBOVI.g340	CSP29.g5570	CSP28.g8796	Sp34_50220900	Csp11.Scaffold601.g5455	GCK72_017995	FL83_22314	CSP40.g21550	WBGene00038304	Cni-spe-39	14	8	8	10	13	10	9	8	9	18	9	788	402	411	1223	848	494	475	365	436	4236	467
1201	WBGene00004976	spe-41	III	3439011	3444210	5200	-	OG0009544	same_OG_in_all_species	CBOVI.g5628	CSP29.g6791	CSP28.g16306	Sp34_30218000	Csp11.Scaffold629.g9473	GCK72_009680	FL83_10307	CSP40.g8133	WBGene00031316	Cni-spe-41	38	15	16	13	26	23	15	30	16	16	16	2407	5468	8115	7318	2638	476	647	706	835	1031	926
1202	WBGene00004978	spg-7	I	3467132	3478517	11386	+	OG0007121	same_OG_in_all_species	CBOVI.g9862	CSP29.g1815	CSP28.g20340	Sp34_10171210	Csp11.Scaffold627.g6780	GCK72_002126	FL83_08128	CSP40.g16486	WBGene00035321	Cni-spg-7	10	10	9	9	9	9	9	13	9	9	16	496	1886	1760	6842	9160	1810	1920	1991	1921	2197	433
1203	WBGene00004979	sph-1	IV	8132175	8133558	1384	-	OG0009683	same_OG_in_all_species	CBOVI.g8036	CSP29.g7204	CSP28.g7075	Sp34_40109500	Csp11.Scaffold629.g8482	GCK72_014753	FL83_15955	CSP40.g12903	WBGene00024773	Cni-sph-1	13	4	4	4	4	5	4	4	4	8	8	659	177	164	988	703	189	160	252	777	1525	827
1204	WBGene00004986	spp-1	III	10355098	10355668	571	-	OG0006222	same_OG_in_all_species	CBOVI.g5293	CSP29.g15264	CSP28.g9516	Sp34_30121610	Csp11.Scaffold628.g7406	GCK72_010485	FL83_13484	CSP40.g464	WBGene00042642	Cni-spp-1	3	2	2	2	2	2	2	2	2	2	2	463	62	43	643	247	47	49	110	49	111	48
1205	WBGene00004998	spp-13	X	8417419	8418524	1106	-	OG0009158	same_OG_in_all_species	CBOVI.g3038	CSP29.g5059	CSP28.g9015	Sp34_X0164500	Csp11.Scaffold629.g11023	GCK72_025304	FL83_02016	CSP40.g2629	WBGene00041251	Cni-spp-13	5	5	5	4	4	4	4	4	4	4	4	225	184	322	851	731	325	147	292	302	386	377
1206	WBGene00005003	spp-18	IV	9593712	9594413	702	+	OG0009989	same_OG_in_all_species	CBOVI.g2316	CSP29.g8098	CSP28.g21156	Sp34_40341010	Csp11.Scaffold532.g3174	GCK72_013469	FL83_11902	CSP40.g22234	WBGene00039140	Cni-spp-18	5	4	4	4	7	4	4	4	4	4	8	188	311	255	1119	324	319	352	434	148	291	142
1207	WBGene00005011	F26F4.8	III	4903997	4905473	1477	-	OG0009188	same_OG_in_all_species	CBOVI.g5992	CSP29.g5335	CSP28.g19877	Sp34_30056800	Csp11.Scaffold593.g5165	GCK72_009989	FL83_23415	CSP40.g1198	WBGene00270498	Cni-F26F4.8	5	7	6	8	8	8	8	10	8	8	8	279	1882	1653	1074	571	397	1021	677	422	926	447
1208	WBGene00005014	spt-4	III	69073	69752	680	-	OG0008112	same_OG_in_all_species	CBOVI.g5589	CSP29.g22405	CSP28.g12975	Sp34_30324110	Csp11.Scaffold630.g16726	GCK72_011811	FL83_18619	CSP40.g6903	WBGene00023846	Cni-spt-4	3	2	2	2	2	1	2	2	2	2	2	413	128	893	1010	320	3	549	371	58	687	696
1209	WBGene00005017	sqt-2	II	23325	24458	1134	+	OG0006597	same_OG_in_all_species	CBOVI.g7335	CSP29.g1614	CSP28.g22037	Sp34_20008500	Csp11.Scaffold605.g5551	GCK72_007922	FL83_12260	CSP40.g22576	WBGene00029189	Cni-sqt-2	5	3	3	3	3	12	3	3	3	3	9	1266	151	99	112	240	213	2130	2303	96	209	110
1210	WBGene00005020	sqv-2	II	2889116	2894395	5280	-	OG0008262	same_OG_in_all_species	CBOVI.g6853	CSP29.g22943	CSP28.g15992	Sp34_20044520	Csp11.Scaffold629.g9212	GCK72_006770	FL83_17199	CSP40.g13589	WBGene00038801	Cni-sqv-2	10	7	7	7	4	3	7	8	6	12	6	1585	2950	2811	1376	4290	545	1776	5071	647	1330	969
1211	WBGene00005021	sqv-3	III	9778782	9780354	1573	-	OG0006757	same_OG_in_all_species	CBOVI.g4105	CSP29.g16873	CSP28.g9683	Sp34_30200500	Csp11.Scaffold629.g9441	GCK72_009513	FL83_23433	CSP40.g3446	WBGene00031461	Cni-sqv-3	12	6	6	7	6	12	6	6	6	6	6	237	236	248	1579	706	237	299	286	574	979	261
1212	WBGene00005036	sra-10	II	10893223	10895096	1874	-	OG0006819	same_OG_in_all_species	CBOVI.g7738	CSP29.g17177	CSP28.g16834	Sp34_20079300	Csp11.Scaffold629.g11276	GCK72_005857	FL83_05908	CSP40.g5068	WBGene00039589	Cni-sra-10	5	6	4	6	12	6	6	6	6	6	6	907	422	365	3343	866	229	235	231	461	535	1885
1213	WBGene00005071	srb-6	II	10194905	10196835	1931	+	OG0005763	same_OG_in_all_species	CBOVI.g7597	CSP29.g12658	CSP28.g310	Sp34_20211710	Csp11.Scaffold563.g3960	GCK72_004321	FL83_05496	CSP40.g6713	WBGene00024209	Cni-srb-6	12	8	7	7	7	7	6	6	7	7	7	609	403	304	2998	920	337	1572	1349	867	3220	2649
1214	WBGene00005078	src-2	I	14322237	14328965	6729	+	OG0005883	same_OG_in_all_species	CBOVI.g10252	CSP29.g13416	CSP28.g8293	Sp34_10007610	Csp11.Scaffold630.g19064	GCK72_001469	FL83_09149	CSP40.g4670	WBGene00030476	Cni-src-2	7	9	9	8	8	9	7	6	7	7	7	1864	935	956	6022	5330	3477	2659	1370	1544	1904	1626
1215	WBGene00005110	srd-32	V	4865664	4870392	4729	+	OG0009271	same_OG_in_all_species	CBOVI.g382	CSP29.g5678	CSP28.g14526	Sp34_50081600	Csp11.Scaffold630.g21600	GCK72_019339	FL83_05266	CSP40.g23550	WBGene00030564	Cni-srd-32	6	6	6	6	6	8	4	6	6	6	18	710	604	655	3592	3712	797	969	1134	1403	3255	2828
1216	WBGene00005127	srd-49	V	10094674	10096402	1729	+	OG0009173	same_OG_in_all_species	CBOVI.g1247	CSP29.g5168	CSP28.g14941	Sp34_50181210	Csp11.Scaffold410.g1021	GCK72_018422	FL83_13963	CSP40.g882	WBGene00042803	Cni-srd-49	7	5	3	5	5	8	5	5	5	5	5	564	874	1503	2047	718	251	376	375	363	351	383
1217	WBGene00005641	sro-1	II	7460026	7465619	5594	-	OG0010208	same_OG_in_all_species	CBOVI.g12566	CSP29.g9235	CSP28.g12224	Sp34_20254900	Csp11.Scaffold44.g230	GCK72_006517	FL83_09417	CSP40.g18520	WBGene00033886	Cni-sro-1	8	5	5	5	5	4	3	4	5	6	4	1890	2950	3021	4125	4454	1859	422	911	2969	4207	1679
1218	WBGene00005642	srp-1	V	753283	755124	1842	+	OG0010053	same_OG_in_all_species	CBOVI.g1671	CSP29.g8371	CSP28.g6076	Sp34_50035610	Csp11.Scaffold566.g4129	GCK72_019496	FL83_12924	CSP40.g909	WBGene00028628	Cni-srp-1	5	5	5	5	5	10	5	5	5	5	9	266	713	1857	1566	744	105	252	325	1004	1635	1299
1219	WBGene00005652	srr-1	V	13049730	13053735	4006	-	OG0007372	same_OG_in_all_species	CBOVI.g1113	CSP29.g19119	CSP28.g3091	Sp34_50274300	Csp11.Scaffold461.g1478	GCK72_017682	FL83_07660	CSP40.g9509	WBGene00031026	Cni-srr-1	9	6	6	8	15	13	8	15	7	8	17	485	301	225	4766	2773	392	884	781	956	3182	1145
1220	WBGene00005663	sars-1	IV	10003726	10005578	1853	+	OG0008024	same_OG_in_all_species	CBOVI.g8237	CSP29.g22157	CSP28.g2583	Sp34_40254800	Csp11.Scaffold585.g4817	GCK72_014403	FL83_20957	CSP40.g13056	WBGene00026302	Cni-sars-1	7	3	4	5	10	3	5	5	5	5	5	634	103	531	267	392	126	624	682	275	481	269
1221	WBGene00005718	srv-7	X	5642856	5647984	5129	-	OG0008531	same_OG_in_all_species	CBOVI.g11810	CSP29.g2546	CSP28.g10577	Sp34_X0236310	Csp11.Scaffold626.g6596	GCK72_024453	FL83_00481	CSP40.g17634	WBGene00035129	Cni-srv-7	8	8	8	8	16	8	6	8	8	8	15	660	321	324	397	4082	379	250	412	409	440	316
1222	WBGene00005936	srx-45	III	9303859	9306696	2838	-	OG0008792	same_OG_in_all_species	CBOVI.g4847	CSP29.g3311	CSP28.g20122	Sp34_30266010	Csp11.Scaffold592.g5153	GCK72_009397	FL83_07447	CSP40.g5279	WBGene00031603	Cni-srx-45	11	15	7	8	8	7	8	8	9	27	16	3966	663	678	3360	1755	1025	1301	1330	5927	14011	2088
1223	WBGene00006055	ssr-2	X	2823501	2827752	4252	-	OG0006439	same_OG_in_all_species	CBOVI.g3192	CSP29.g15749	CSP28.g18844	Sp34_X0096200	Csp11.Scaffold582.g4668	GCK72_023858	FL83_01046	CSP40.g12551	WBGene00025182	Cni-ssr-2	8	8	8	9	9	11	8	8	8	17	16	991	710	804	1593	3376	398	850	859	990	2926	3123
1224	WBGene00006059	stc-1	II	8563709	8566139	2431	-	OG0007938	same_OG_in_all_species	CBOVI.g6919	CSP29.g21899	CSP28.g17120	Sp34_20246700	Csp11.Scaffold630.g21351	GCK72_004940	FL83_04606	CSP40.g12865	WBGene00023939	Cni-stc-1	12	8	7	8	8	6	6	6	7	7	22	668	336	298	640	1081	2222	367	778	1206	2889	1791
1225	WBGene00006060	sth-1	V	8052151	8053730	1580	+	OG0010240	no_homologous_fragments_in_all_species	NA	CSP29.g9360	CSP28.g4356	Sp34_50100200	Csp11.Scaffold615.g5993	GCK72_018742	FL83_03664	CSP40.g7574	WBGene00032503	Cni-sth-1	NA	5	4	5	5	3	5	5	5	5	9	NA	194	129	2954	1223	764	293	282	298	1122	928
1226	WBGene00006061	stl-1	I	9486645	9488029	1385	-	OG0009107	same_OG_in_all_species	CBOVI.g9514	CSP29.g4811	CSP28.g20982	Sp34_10071300	Csp11.Scaffold161.g602	GCK72_000468	FL83_11556	CSP40.g660	WBGene00042595	Cni-stl-1	9	5	4	5	10	1	5	5	4	5	5	1577	188	148	3744	409	3	2356	2542	138	437	189
1227	WBGene00006062	stn-1	I	9501266	9505173	3908	+	OG0009110	same_OG_in_all_species	CBOVI.g9510	CSP29.g4814	CSP28.g20985	Sp34_10071000	Csp11.Scaffold629.g14902	GCK72_000465	FL83_11553	CSP40.g663	WBGene00042592	Cni-stn-1	6	5	5	5	15	3	5	5	5	5	5	1713	1089	1203	1631	2684	832	2704	3037	1502	1066	950
1228	WBGene00006064	sto-2	X	5307486	5323387	15902	-	OG0008506	same_OG_in_all_species	CBOVI.g3486	CSP29.g2496	CSP28.g10523	Sp34_X0241100	Csp11.Scaffold527.g3098	GCK72_024404	FL83_00529	CSP40.g17678	WBGene00035084	Cni-sto-2	11	19	19	10	39	28	8	9	16	16	15	2014	1727	1811	3996	14676	3603	1492	3979	3729	6259	2648
1229	WBGene00006065	sto-3	X	11619953	11622097	2145	-	OG0006461	same_OG_in_all_species	CBOVI.g11960	CSP29.g15789	CSP28.g18801	Sp34_X0091600	Csp11.Scaffold44.g254	GCK72_023814	FL83_01092	CSP40.g12593	WBGene00036961	Cni-sto-3	7	6	6	5	6	8	6	6	6	6	6	299	375	273	462	1344	135	427	382	809	1404	1240
1230	WBGene00006307	suf-1	II	8603846	8606744	2899	+	OG0007945	same_OG_in_all_species	CBOVI.g7017	CSP29.g21912	CSP28.g8975	Sp34_20343000	Csp11.Scaffold562.g3920	GCK72_004918	FL83_04623	CSP40.g12882	WBGene00023922	Cni-suf-1	17	12	11	10	10	17	6	6	10	8	7	1653	555	533	719	694	405	471	356	1742	2559	1338
1231	WBGene00006308	sul-1	X	3267294	3270906	3613	-	OG0006369	same_OG_in_all_species	CBOVI.g3068	CSP29.g15593	CSP28.g19001	Sp34_X0273500	Csp11.Scaffold629.g16501	GCK72_024065	FL83_00863	CSP40.g9144	WBGene00034755	Cni-sul-1	21	17	14	14	14	28	15	15	15	29	32	3804	1838	774	761	1486	880	766	743	759	1844	2029
1232	WBGene00006309	sul-2	V	8157746	8159872	2127	+	OG0007349	same_OG_in_all_species	CBOVI.g39	CSP29.g19060	CSP28.g12479	Sp34_50103700	Csp11.Scaffold630.g22185	GCK72_018768	FL83_03643	CSP40.g7546	WBGene00032473	Cni-sul-2	28	6	6	6	5	6	6	12	6	6	6	1628	408	340	1655	771	871	1901	2018	1366	2136	2060
1233	WBGene00006310	sul-3	X	7827085	7834217	7133	-	OG0006599	same_OG_in_all_species	CBOVI.g2887	CSP29.g16148	CSP28.g17622	Sp34_X0211900	Csp11.Scaffold629.g12383	GCK72_024858	FL83_00082	CSP40.g8273	WBGene00036662	Cni-sul-3	42	13	13	16	14	28	11	14	14	14	24	1733	1775	1495	8200	5681	1299	1797	2365	2775	5685	3105
1234	WBGene00006311	sun-1	V	13191700	13193538	1839	-	OG0007882	same_OG_in_all_species	CBOVI.g10793	CSP29.g21750	CSP28.g17376	Sp34_40104800	Csp11.Scaffold629.g12787	GCK72_014797	FL83_15992	CSP40.g6561	WBGene00037278	Cni-sun-1	6	4	4	5	5	5	5	5	4	4	4	235	137	138	184	420	189	186	191	416	622	137
1235	WBGene00006318	sup-9	II	2684669	2687027	2359	-	OG0007835	same_OG_in_all_species	CBOVI.g12560	CSP29.g21343	CSP28.g19511	Sp34_20041300	Csp11.Scaffold629.g9997	GCK72_006819	FL83_10166	CSP40.g3234	WBGene00038758	Cnig_chr_II.g6988	7	9	5	8	8	8	8	4	8	8	15	388	1811	1605	4155	1372	1702	1263	317	921	2882	1160
1236	WBGene00006324	sup-17	I	8792964	8797295	4332	+	OG0006939	same_OG_in_all_species	CBOVI.g9188	CSP29.g17578	CSP28.g1590	Sp34_10124010	Csp11.Scaffold630.g20539	GCK72_002527	FL83_05079	CSP40.g24243	WBGene00033327	Cni-sup-17	28	14	14	15	28	12	10	10	11	12	25	1525	9515	13110	2034	1566	4454	614	1156	500	1221	3291
1237	WBGene00006331	sup-26	III	4276196	4280224	4029	-	OG0005835	same_OG_in_all_species	CBOVI.g5539	CSP29.g1315	CSP28.g5343	Sp34_30046300	Csp11.Scaffold629.g12575	GCK72_009182	FL83_07957	CSP40.g1070	WBGene00033266	Cni-sup-26	4	10	10	5	99	8	5	4	20	42	10	179	405	266	952	2389	1000	1425	1819	1396	3996	2188
1238	WBGene00006342	sup-37	V	8786545	8792781	6237	+	OG0005823	same_OG_in_all_species	CBOVI.g1502	CSP29.g12923	CSP28.g9320	Sp34_50124700	Csp11.Scaffold564.g3993	GCK72_018927	FL83_08289	CSP40.g21931	WBGene00024103	Cni-sup-37	45	9	9	9	47	5	8	22	15	17	30	2749	2216	2102	3066	3249	527	3006	4279	2737	4671	3220
1239	WBGene00006351	sur-5	X	7301389	7305570	4182	-	OG0008652	same_OG_in_all_species	CBOVI.g2635	CSP29.g2839	CSP28.g20014	Sp34_X0202400	Csp11.Scaffold629.g12497	GCK72_024744	FL83_00203	CSP40.g21267	WBGene00032224	Cni-sur-5	15	13	11	12	12	12	12	12	12	12	12	826	687	546	1050	2082	752	826	804	1069	1974	1370
1240	WBGene00006353	sur-7	X	16376588	16380058	3471	+	OG0009076	no_homologous_fragments_in_all_species	NA	CSP29.g4675	CSP28.g16171	Sp34_X0042200	Csp11.Scaffold629.g13348	GCK72_023174	FL83_02371	CSP40.g10957	WBGene00036329	Cni-sur-7	NA	7	6	7	17	9	7	4	7	7	7	NA	1144	1136	1531	2470	2132	2573	1899	1294	2687	1048
1241	WBGene00006359	swp-1	III	5702204	5705525	3322	-	OG0006174	same_OG_in_all_species	CBOVI.g4181	CSP29.g15139	CSP28.g9746	Sp34_30135700	Csp11.Scaffold568.g4203	GCK72_010603	FL83_18495	CSP40.g6469	WBGene00030676	Cni-swp-1	51	9	9	10	59	8	8	8	15	23	7	1131	820	824	2986	965	789	788	804	695	819	697
1242	WBGene00006364	syd-2	X	10549106	10555239	6134	-	OG0006551	same_OG_in_all_species	CBOVI.g12968	CSP29.g15998	CSP28.g11916	Sp34_X0073510	Csp11.Scaffold629.g13769	GCK72_023605	FL83_01300	CSP40.g20308	WBGene00027155	Cni-syd-2	19	21	21	21	40	18	18	18	20	21	64	3114	1566	1619	2892	2780	935	988	1320	1350	4020	3762
1243	WBGene00006365	syg-1	X	2509313	2515324	6012	-	OG0006421	same_OG_in_all_species	CBOVI.g3428	CSP29.g15709	CSP28.g18884	Sp34_X0100300	Csp11.Scaffold582.g4623	GCK72_023894	FL83_01003	CSP40.g12515	WBGene00025219	Cni-syg-1	16	16	32	16	48	16	16	15	48	17	49	1767	1872	1963	2056	3822	2433	1701	1687	2041	3474	3481
1244	WBGene00006368	sym-3	X	5773771	5778884	5114	+	OG0008541	same_OG_in_all_species	CBOVI.g2622	CSP29.g2561	CSP28.g10592	Sp34_X0234600	Csp11.Scaffold626.g6574	GCK72_024469	FL83_00465	CSP40.g14009	WBGene00035152	Cni-sym-3	7	7	8	8	22	14	7	6	7	8	7	1654	320	390	4540	4186	443	658	785	580	3699	1025
1245	WBGene00006371	syx-3	X	5349098	5352016	2919	+	OG0008510	same_OG_in_all_species	CBOVI.g3491	CSP29.g2504	CSP28.g10531	Sp34_X0240510	Csp11.Scaffold527.g3086	GCK72_024411	FL83_00524	CSP40.g17670	WBGene00035094	Cni-syx-3	15	6	6	6	6	6	7	6	5	6	6	900	397	418	693	2001	344	1241	336	214	1158	807
1246	WBGene00006372	syx-2	X	13960149	13962830	2682	+	OG0007670	same_OG_in_all_species	CBOVI.g3680	CSP29.g20464	CSP28.g18125	Sp34_X0117000	Csp11.Scaffold629.g11089	GCK72_025795	FL83_01531	CSP40.g10990	WBGene00029415	Cni-syx-2	9	8	7	8	8	6	6	7	7	8	24	712	750	537	1676	1785	422	516	656	1201	2404	1679
1247	WBGene00006377	syp-3	I	8663045	8664445	1401	-	OG0009535	same_OG_in_all_species	CBOVI.g10426	CSP29.g6757	CSP28.g14388	Sp34_10300910	Csp11.Scaffold630.g22307	GCK72_001268	FL83_14706	CSP40.g21127	WBGene00040853	Cni-syp-3	5	5	5	5	10	5	5	5	5	3	3	204	679	1232	191	729	188	259	401	193	595	110
1248	WBGene00006380	tab-1	II	6803324	6804863	1540	+	OG0006884	same_OG_in_all_species	CBOVI.g7081	CSP29.g17435	CSP28.g1231	Sp34_20269400	Csp11.Scaffold629.g12088	GCK72_006353	FL83_13666	CSP40.g8461	WBGene00032327	Cni-tab-1	6	8	8	4	8	4	4	4	8	4	4	1354	138	136	417	949	456	630	595	356	2296	929
1249	WBGene00006386	taf-5	I	7848864	7853640	4777	+	OG0005211	same_OG_in_all_species	CBOVI.g12102	CSP29.g10633	CSP28.g2894	Sp34_10075510	Csp11.Scaffold551.g3629	GCK72_000385	FL83_10873	CSP40.g14244	WBGene00042006	Cni-taf-5	15	7	6	7	14	14	7	7	6	6	18	3922	537	3000	984	2833	3187	10086	7427	732	1957	402
1250	WBGene00006389	taf-7.2	III	12670689	12673423	2735	-	OG0006028	same_OG_in_all_species	CBOVI.g5521	CSP29.g1417	CSP28.g6633	Sp34_30008100	Csp11.Scaffold630.g17151	GCK72_008797	FL83_10209	CSP40.g16812	WBGene00026403	Cni-taf-7.2	5	2	2	3	2	3	3	3	3	3	3	845	47	54	458	2027	95	235	441	93	453	104
1251	WBGene00006391	taf-9	III	13624276	13626007	1732	+	OG0008888	same_OG_in_all_species	CBOVI.g5384	CSP29.g3616	CSP28.g13694	Sp34_30105100	Csp11.Scaffold628.g7231	GCK72_010346	FL83_18174	CSP40.g13214	WBGene00037702	Cni-taf-9	5	3	3	3	3	3	3	3	3	3	3	766	1436	104	614	1183	107	552	146	661	419	98
1252	WBGene00006392	taf-10	V	4687103	4687899	797	+	OG0009269	same_OG_in_all_species	CBOVI.g599	CSP29.g5675	CSP28.g14530	Sp34_50079800	Csp11.Scaffold630.g21566	GCK72_019298	FL83_05304	CSP40.g13728	WBGene00030525	Cni-taf-10	3	4	5	4	8	4	4	4	4	3	3	93	143	198	851	260	145	364	463	147	306	155
1253	WBGene00006406	srgp-1	IV	11570500	11578699	8200	+	OG0009346	same_OG_in_all_species	CBOVI.g8137	CSP29.g609	CSP28.g556	Sp34_40326200	Csp11.Scaffold507.g2474	GCK72_014151	FL83_23748	CSP40.g742	WBGene00028452	Cni-srgp-1	10	5	6	6	21	6	6	5	6	12	6	490	305	3971	4799	4962	3281	3725	254	3361	6009	2801
1254	WBGene00006408	tag-18	X	3731894	3734036	2143	-	OG0009030	same_OG_in_all_species	CBOVI.g2448	CSP29.g446	CSP28.g10426	Sp34_X0265500	Csp11.Scaffold630.g18223	GCK72_024156	FL83_00779	CSP40.g22457	WBGene00034832	Cni-tag-18	5	5	5	5	5	11	5	5	5	5	5	690	623	646	717	1540	1914	810	1016	741	1053	1146
1255	WBGene00006409	hdl-2	IV	8874147	8877022	2876	+	OG0005530	same_OG_in_all_species	CBOVI.g6010	CSP29.g11591	CSP28.g19894	Sp34_30058800	Csp11.Scaffold593.g5176	GCK72_009999	FL83_21464	CSP40.g1207	WBGene00037453	Cni-hdl-2	12	12	26	12	12	17	11	15	12	11	11	1627	4132	3431	7697	1043	859	876	1010	500	586	586
1256	WBGene00006411	octr-1	X	5609110	5611255	2146	-	OG0008528	same_OG_in_all_species	CBOVI.g11807	CSP29.g2538	CSP28.g10568	Sp34_X0236900	Csp11.Scaffold626.g6601	GCK72_024448	FL83_00484	CSP40.g17638	WBGene00035124	Cni-octr-1	18	18	16	9	18	17	9	9	18	9	19	1197	1007	897	842	1021	751	810	810	826	1032	967
1257	WBGene00006414	raga-1	II	11301359	11302776	1418	+	OG0007988	same_OG_in_all_species	CBOVI.g6566	CSP29.g22008	CSP28.g17513	Sp34_20332600	Csp11.Scaffold45.g263	GCK72_005374	FL83_14212	CSP40.g17762	WBGene00025891	Cni-raga-1	8	6	6	4	4	5	5	5	4	4	4	517	231	232	737	482	184	188	499	140	502	147
1258	WBGene00006423	asd-2	I	6877059	6892143	15085	-	OG0008415	same_OG_in_all_species	CBOVI.g10094	CSP29.g23575	CSP28.g3332	Sp34_10339500	Csp11.Scaffold555.g3728	GCK72_001853	FL83_13457	CSP40.g19642	WBGene00033645	Cni-asd-2	5	6	10	8	33	6	5	11	13	30	6	1372	846	4278	4546	13437	2754	933	2131	7695	10733	1322
1259	WBGene00006424	ctbp-1	X	5862708	5873347	10640	+	OG0008550	same_OG_in_all_species	CBOVI.g2611	CSP29.g2575	CSP28.g10607	Sp34_X0233200	Csp11.Scaffold626.g6562	GCK72_024483	FL83_00450	CSP40.g14008	WBGene00035167	Cnig_chr_X.g24393	35	14	14	14	23	20	13	14	20	32	9	9411	5324	4927	6653	8482	1656	5549	5248	1631	6968	815
1260	WBGene00006431	tag-52	X	3674041	3678557	4517	-	OG0009010	same_OG_in_all_species	CBOVI.g2439	CSP29.g436	CSP28.g10436	Sp34_X0266400	Csp11.Scaffold630.g18212	GCK72_024146	FL83_00789	CSP40.g22467	WBGene00034820	Cni-tag-52	12	8	8	10	10	9	9	9	8	9	9	766	350	403	683	2777	596	589	719	618	1503	1126
1261	WBGene00006432	atrn-1	X	14711579	14718787	7209	+	OG0008343	same_OG_in_all_species	CBOVI.g3205	CSP29.g23183	CSP28.g13343	Sp34_X0142800	Csp11.Scaffold629.g10047	GCK72_025653	FL83_01686	CSP40.g8752	WBGene00029573	Cni-tag-53	50	15	21	23	22	20	19	10	18	17	54	1731	2843	1403	2594	3871	2286	2121	2845	1623	4103	5650
1262	WBGene00006433	sdhb-1	II	9350714	9352731	2018	-	OG0007956	same_OG_in_all_species	CBOVI.g6783	CSP29.g21942	CSP28.g14338	Sp34_20296200	Csp11.Scaffold629.g15060	GCK72_004349	FL83_05510	CSP40.g6731	WBGene00024197	Cni-sdhb-1	8	6	6	6	6	6	6	6	6	6	6	962	371	420	646	1124	494	2696	4154	883	2302	2888
1263	WBGene00006434	prdx-2	II	5378195	5379631	1437	+	OG0010332	same_OG_in_all_species	CBOVI.g12736	CSP29.g9732	CSP28.g16939	Sp34_20101400	Csp11.Scaffold629.g11463	GCK72_006008	FL83_06040	CSP40.g7169	WBGene00050905	Cni-prdx-2	3	2	3	2	8	2	3	2	2	2	2	98	899	404	61	822	69	466	237	50	164	65
1264	WBGene00006443	pak-2	V	11036461	11039429	2969	-	OG0007046	same_OG_in_all_species	CBOVI.g977	CSP29.g17908	CSP28.g882	Sp34_50307800	Csp11.Scaffold486.g1969	GCK72_016526	FL83_12181	CSP40.g1030	WBGene00041500	Cni-pak-2	14	5	5	6	12	3	6	5	6	7	6	1276	187	258	2115	1403	88	4662	3250	315	240	242
1265	WBGene00006444	shn-1	II	11384466	11390965	6500	-	OG0007979	same_OG_in_all_species	CBOVI.g6884	CSP29.g21992	CSP28.g17495	Sp34_20330610	Csp11.Scaffold554.g3726	GCK72_005356	FL83_14194	CSP40.g17784	WBGene00025869	Cni-shn-1	25	23	23	12	33	10	10	10	21	12	23	1597	1160	1221	3526	3080	1596	1876	1984	2109	1892	2333
1266	WBGene00006445	tag-68	I	10501585	10505949	4365	+	OG0010310	same_OG_in_all_species	CBOVI.g10642	CSP29.g9654	CSP28.g8351	Sp34_10216300	Csp11.Scaffold547.g3521	GCK72_002389	FL83_05207	CSP40.g15167	WBGene00025315	Cni-tag-68	7	9	6	9	9	8	9	9	9	9	18	439	554	1298	6239	3120	833	2011	1743	1381	1716	875
1267	WBGene00006447	tag-72	I	10159982	10161883	1902	-	OG0010328	same_OG_in_all_species	CBOVI.g9957	CSP29.g9711	CSP28.g20600	Sp34_10186300	Csp11.Scaffold629.g11625	GCK72_002331	FL83_18873	CSP40.g18189	WBGene00033215	Cni-tag-72	8	5	3	5	6	6	6	6	6	13	12	346	194	95	1900	762	264	2643	634	243	1209	380
1268	WBGene00006448	glod-4	III	4153599	4154649	1051	+	OG0005981	same_OG_in_all_species	CBOVI.g4783	CSP29.g1376	CSP28.g5397	Sp34_30189000	Csp11.Scaffold629.g11487	GCK72_008900	FL83_07256	CSP40.g5407	WBGene00039226	Cni-glod-4	7	4	5	4	4	8	4	4	4	4	4	534	137	188	929	208	310	1521	2699	756	1987	1753
1269	WBGene00006459	tag-89	IV	11394543	11396724	2182	+	OG0009869	same_OG_in_all_species	CBOVI.g10767	CSP29.g7661	CSP28.g10961	Sp34_40321800	Csp11.Scaffold629.g8089	GCK72_014110	FL83_21432	CSP40.g19559	WBGene00028415	Cni-tag-89	7	6	6	6	6	3	6	6	6	6	6	719	483	512	4901	991	113	785	785	844	873	734
1270	WBGene00006460	ppm-1.A	V	10532890	10536388	3499	-	OG0007062	same_OG_in_all_species	CBOVI.g362	CSP29.g17965	CSP28.g4458	Sp34_50294010	Csp11.Scaffold629.g15531	GCK72_016427	FL83_11781	CSP40.g1484	WBGene00031191	Cni-ppm-1	8	6	6	7	19	6	6	5	6	5	10	434	713	738	3286	2095	908	1874	1580	778	1857	801
1271	WBGene00006462	svh-5	X	15369974	15377824	7851	-	OG0008319	same_OG_in_all_species	CBOVI.g2456	CSP29.g23132	CSP28.g20887	Sp34_X0134400	Csp11.Scaffold558.g3824	GCK72_025551	FL83_01775	CSP40.g8867	WBGene00029658	Cni-tag-97	9	9	9	11	16	20	4	7	9	10	16	1226	4787	3267	6176	6372	1272	177	1667	4973	5779	964
1272	WBGene00006465	fntb-1	V	14447651	14449593	1943	+	OG0005601	same_OG_in_all_species	CBOVI.g462	CSP29.g12012	CSP28.g2694	Sp34_50359600	Csp11.Scaffold630.g19834	GCK72_017505	FL83_22352	CSP40.g4586	WBGene00027250	Cni-fntb-1	6	6	6	6	12	6	6	6	5	5	5	639	1213	368	767	740	340	323	348	551	428	277
1273	WBGene00006467	magu-2	V	8792760	8801028	8269	-	OG0005822	same_OG_in_all_species	CBOVI.g1501	CSP29.g12922	CSP28.g9319	Sp34_50124800	Csp11.Scaffold629.g9901	GCK72_018928	FL83_08290	CSP40.g21930	WBGene00024102	Cni-magu-2	34	7	6	11	18	6	11	7	11	24	23	5407	523	754	10446	5779	762	5527	379	6906	17095	3852
1274	WBGene00006468	rhgf-1	X	10697834	10711869	14036	-	OG0006542	same_OG_in_all_species	CBOVI.g2921	CSP29.g15974	CSP28.g5507	Sp34_X0075500	Csp11.Scaffold629.g13791	GCK72_023624	FL83_01276	CSP40.g3865	WBGene00027171	Cni-rhgf-1	55	26	26	26	26	51	26	51	27	26	50	8389	5496	6008	10079	10127	6703	6784	6789	10051	14480	8237
1275	WBGene00006472	tag-123	X	8418650	8422055	3406	-	OG0009157	same_OG_in_all_species	CBOVI.g3039	CSP29.g5058	CSP28.g9016	Sp34_X0164600	Csp11.Scaffold629.g11024	GCK72_025303	FL83_02017	CSP40.g2628	WBGene00041252	Cni-tag-123	13	8	6	8	8	7	8	7	8	8	8	628	595	1256	5623	1441	359	1314	931	1449	1844	1592
1276	WBGene00006473	tag-124	II	9591292	9592936	1645	+	OG0005342	same_OG_in_all_species	CBOVI.g6148	CSP29.g1098	CSP28.g195	Sp34_20190210	Csp11.Scaffold50.g312	GCK72_003696	FL83_08454	CSP40.g3218	WBGene00024264	Cni-tag-124	10	7	7	6	6	3	6	6	5	7	7	474	1242	309	406	439	103	2387	1730	190	1344	1202
1277	WBGene00006475	tyra-3	X	4948049	4955358	7310	+	OG0006347	same_OG_in_all_species	CBOVI.g11883	CSP29.g15546	CSP28.g19045	Sp34_X0248300	Csp11.Scaffold409.g997	GCK72_024336	FL83_00591	CSP40.g12386	WBGene00035023	Cni-tyra-3	14	12	12	11	31	10	11	11	23	22	11	2037	1718	1805	3548	5531	1032	2042	3562	4023	4392	1949
1278	WBGene00006478	tag-131	III	4317702	4320337	2636	+	OG0006717	same_OG_in_all_species	CBOVI.g5860	CSP29.g16760	CSP28.g20540	Sp34_30077300	Csp11.Scaffold630.g21921	GCK72_010125	FL83_14989	CSP40.g20740	WBGene00037581	Cni-tag-131	7	6	6	6	6	6	6	6	6	6	6	1420	350	509	641	1658	355	411	547	867	334	406
1279	WBGene00006479	tmbi-4	X	9150694	9160650	9957	+	OG0009007	same_OG_in_all_species	CBOVI.g2792	CSP29.g4332	CSP28.g3629	Sp34_X0226900	Csp11.Scaffold630.g18746	GCK72_025038	FL83_03455	CSP40.g19484	WBGene00023627	Cni-tmbi-4	4	4	4	7	7	1	4	4	4	8	3	1773	139	591	5221	9129	3	2244	787	789	10621	798
1280	WBGene00006483	dgk-4	IV	8631333	8644019	12687	+	OG0008936	same_OG_in_all_species	CBOVI.g10727	CSP29.g3983	CSP28.g10237	Sp34_40071100	Csp11.Scaffold629.g12174	GCK72_015215	FL83_13095	CSP40.g18800	WBGene00026360	Cni-dgk-4	48	13	9	20	37	18	15	15	35	70	46	3789	871	834	12432	8670	13433	17409	13166	13131	26120	11652
1281	WBGene00006486	zipt-16	V	11463013	11466770	3758	+	OG0005130	same_OG_in_all_species	CBOVI.g1300	CSP29.g10335	CSP28.g15506	Sp34_50323900	Csp11.Scaffold629.g7489	GCK72_016742	FL83_16741	CSP40.g14485	WBGene00041604	Cni-tag-140	20	6	6	6	12	6	5	10	6	12	6	1535	1245	985	1396	2207	1584	3138	5318	1243	1854	1381
1282	WBGene00006487	zipt-17	IV	17364791	17367394	2604	-	OG0005489	same_OG_in_all_species	CBOVI.g11345	CSP29.g11434	CSP28.g9142	Sp34_40213700	Csp11.Scaffold441.g1163	GCK72_012004	FL83_19483	CSP40.g11794	WBGene00023792	Cni-tag-141	7	7	7	7	14	5	5	6	6	6	12	1488	2685	2166	1212	1578	185	718	785	376	490	430
1283	WBGene00006493	ivns-1	X	12624655	12634354	9700	-	OG0007699	same_OG_in_all_species	CBOVI.g2767	CSP29.g20576	CSP28.g17692	Sp34_X0223000	Csp11.Scaffold630.g18795	GCK72_024972	FL83_03381	CSP40.g12146	WBGene00023586	Cni-tag-147	12	11	12	11	22	10	12	11	12	12	12	1115	1306	1330	1412	7249	861	1371	1580	1385	8099	1653
1284	WBGene00006494	zipt-7.2	X	15506037	15507880	1844	-	OG0008308	same_OG_in_all_species	CBOVI.g11824	CSP29.g23113	CSP28.g20868	Sp34_X0132100	Csp11.Scaffold629.g14809	GCK72_025525	FL83_01797	CSP40.g8889	WBGene00029678	Cni-hke-4.2	6	3	3	5	5	4	5	5	5	5	5	378	87	96	409	458	138	285	310	463	836	972
1285	WBGene00006497	tag-151	II	4710277	4713690	3414	+	OG0007551	same_OG_in_all_species	CBOVI.g12647	CSP29.g20053	CSP28.g8037	Sp34_20223900	Csp11.Scaffold492.g2110	GCK72_026049	FL83_22710	CSP40.g3189	WBGene00026999	Cni-tag-151	16	5	6	8	12	11	4	7	7	7	13	2962	220	257	1210	1059	1809	448	3497	3278	2035	2081
1286	WBGene00006503	snx-3	I	9063278	9064403	1126	-	OG0008432	same_OG_in_all_species	CBOVI.g9974	CSP29.g23606	CSP28.g15436	Sp34_10116100	Csp11.Scaffold501.g2291	GCK72_002456	FL83_05150	CSP40.g24183	WBGene00033386	Cni-snx-3	3	5	4	4	4	4	3	3	4	4	4	97	337	745	162	640	173	130	199	167	451	146
1287	WBGene00006504	kcc-1	IV	7206269	7218002	11734	+	OG0008067	same_OG_in_all_species	CBOVI.g8791	CSP29.g22289	CSP28.g22193	Sp34_40292910	Csp11.Scaffold630.g21130	GCK72_013888	FL83_20910	CSP40.g18746	WBGene00028190	Cni-kcc-1	28	11	12	15	61	12	12	15	12	27	12	2043	514	595	7099	8016	837	696	5807	606	6819	622
1288	WBGene00006505	lagr-1	I	13724577	13732046	7470	-	OG0006162	same_OG_in_all_species	CBOVI.g10375	CSP29.g15089	CSP28.g3868	Sp34_10018700	Csp11.Scaffold525.g3053	GCK72_001793	FL83_17459	CSP40.g23333	WBGene00034374	Cni-lagr-1	8	7	7	7	7	7	7	7	7	14	15	796	1322	273	1442	6390	278	486	515	1520	4339	4021
1289	WBGene00006508	tns-1	I	5583407	5607529	24123	-	OG0006813	same_OG_in_all_species	CBOVI.g9149	CSP29.g17089	CSP28.g9399	Sp34_10299800	Csp11.Scaffold629.g15134	GCK72_001293	FL83_06389	CSP40.g23243	WBGene00035282	Cni-tns-1	21	8	9	24	143	10	19	33	34	76	15	6082	4777	15713	35524	19858	1729	6957	6052	14602	22373	12723
1290	WBGene00006510	mtrr-1	II	9285975	9289132	3158	+	OG0007959	same_OG_in_all_species	CBOVI.g6778	CSP29.g21947	CSP28.g14343	Sp34_20300800	Csp11.Scaffold562.g3957	GCK72_004711	FL83_15841	CSP40.g22836	WBGene00024201	Cni-mtrr-1	31	10	10	11	11	9	11	5	11	11	22	795	958	696	4734	1112	433	5000	6151	4091	6065	4108
1291	WBGene00006514	tdp-1	II	8997825	8999725	1901	+	OG0007597	same_OG_in_all_species	CBOVI.g7253	CSP29.g20188	CSP28.g8991	Sp34_20305000	Csp11.Scaffold630.g20725	GCK72_005647	FL83_09276	CSP40.g999	WBGene00026137	Cni-tdp-1	26	8	8	7	14	7	7	7	7	7	7	2948	619	487	521	659	427	462	471	417	473	441
1292	WBGene00006516	vps-16	III	6433239	6436502	3264	+	OG0010025	same_OG_in_all_species	CBOVI.g4830	CSP29.g8234	CSP28.g137	Sp34_30172500	Csp11.Scaffold629.g16133	GCK72_010711	FL83_16452	CSP40.g3634	WBGene00038846	Cni-vps-16	16	6	7	10	10	7	7	5	8	8	13	1366	435	266	1851	708	658	529	1821	600	624	599
1293	WBGene00006518	bckd-1B	I	7727257	7729092	1836	+	OG0005311	same_OG_in_all_species	CBOVI.g10709	CSP29.g10875	CSP28.g8666	Sp34_10105110	Csp11.Scaffold629.g8153	GCK72_000025	FL83_13148	CSP40.g1595	WBGene00023706	Cni-tag-173	7	5	4	5	8	7	6	6	6	4	7	833	181	142	282	738	88	1815	1582	2147	1157	3108
1294	WBGene00006519	cox-6A	III	5081724	5082995	1272	+	OG0006107	same_OG_in_all_species	CBOVI.g5331	CSP29.g1465	CSP28.g6678	Sp34_30013720	Csp11.Scaffold629.g14491	GCK72_008307	FL83_06474	CSP40.g10126	WBGene00041440	Cnig_chr_III.g11691	4	4	4	3	12	3	3	3	3	3	3	622	237	242	1506	888	245	925	1115	664	969	2081
1295	WBGene00006525	tax-2	I	9020945	9025608	4664	+	OG0009537	same_OG_in_all_species	CBOVI.g10279	CSP29.g6761	CSP28.g14392	Sp34_10117200	Csp11.Scaffold459.g1452	GCK72_002466	FL83_05136	CSP40.g24194	WBGene00033375	Cni-tax-2	18	13	12	15	14	27	11	14	8	15	33	3188	7724	10975	1374	2264	1392	562	4325	522	4278	469
1296	WBGene00006526	tax-4	III	9181546	9185888	4343	+	OG0008803	same_OG_in_all_species	CBOVI.g4297	CSP29.g3331	CSP28.g20100	Sp34_30262300	Csp11.Scaffold630.g18428	GCK72_009373	FL83_07472	CSP40.g9086	WBGene00029133	Cni-tax-4	8	10	10	12	10	9	10	9	10	9	9	684	492	510	8154	2144	2152	1673	1606	1664	4658	2599
1297	WBGene00006527	tax-6	IV	10492869	10501600	8732	-	OG0009776	same_OG_in_all_species	CBOVI.g8690	CSP29.g7416	CSP28.g21727	Sp34_40076500	Csp11.Scaffold629.g9244	GCK72_015004	FL83_18231	CSP40.g14125	WBGene00030166	Cni-tax-6	25	25	25	12	61	10	11	10	23	16	24	3683	3514	3386	7471	7077	3824	5926	6203	6288	8149	8974
1298	WBGene00006540	tbg-1	III	9626536	9629154	2619	-	OG0008764	same_OG_in_all_species	CBOVI.g5782	CSP29.g3233	CSP28.g14053	Sp34_30196400	Csp11.Scaffold630.g18346	GCK72_009477	FL83_21739	CSP40.g3408	WBGene00031519	Cni-tbg-1	8	7	5	6	6	6	7	10	9	6	12	1967	290	191	708	1287	234	284	1076	1006	377	237
1299	WBGene00006543	tbx-2	III	5130923	5136296	5374	-	OG0008908	same_OG_in_all_species	CBOVI.g4041	CSP29.g3712	CSP28.g19770	Sp34_30025300	Csp11.Scaffold629.g12511	GCK72_008511	FL83_11038	CSP40.g16868	WBGene00040126	Cni-tbx-2	6	5	5	5	5	10	5	5	5	5	5	1237	1944	1876	4324	4105	2959	4254	4975	3022	5258	5010
1300	WBGene00006561	tcl-2	IV	179083	183254	4172	+	OG0009648	same_OG_in_all_species	CBOVI.g11572	CSP29.g7117	CSP28.g5550	Sp34_40120410	Csp11.Scaffold629.g12259	GCK72_014648	FL83_19256	CSP40.g19520	WBGene00024863	Cnig_chr_IV.g14679	7	5	5	5	9	5	5	5	5	5	5	531	385	348	1727	2867	478	950	1196	273	801	431
1301	WBGene00006562	tdc-1	II	8270597	8273615	3019	+	OG0007902	same_OG_in_all_species	CBOVI.g6393	CSP29.g21820	CSP28.g17012	Sp34_20138300	Csp11.Scaffold629.g8236	GCK72_005038	FL83_08733	CSP40.g19306	WBGene00024028	Cni-tdc-1	13	20	20	10	18	6	10	10	7	10	27	816	878	909	2396	819	681	1100	1275	727	1412	1088
1302	WBGene00006563	teg-1	III	11312213	11318231	6019	-	OG0006695	same_OG_in_all_species	CBOVI.g4841	CSP29.g16695	CSP28.g8497	Sp34_30099300	Csp11.Scaffold630.g20775	GCK72_010291	FL83_17656	CSP40.g10041	WBGene00033999	Cnig_chr_III.g9797	9	4	4	5	10	5	5	5	5	5	5	1821	534	144	589	4960	289	444	447	236	691	321
1303	WBGene00006566	tgt-1	IV	11957547	11959804	2258	-	OG0009883	same_OG_in_all_species	CBOVI.g11650	CSP29.g7687	CSP28.g10992	Sp34_40234700	Csp11.Scaffold629.g15589	GCK72_014209	FL83_04887	CSP40.g17594	WBGene00028508	Cni-tgt-1	10	3	3	3	3	2	3	3	3	3	3	3493	95	90	1194	1022	99	207	308	93	562	96
1304	WBGene00006567	tgt-2	V	18998345	19000918	2574	+	OG0007419	same_OG_in_all_species	CBOVI.g134	CSP29.g19299	CSP28.g7182	Sp34_50421810	Csp11.Scaffold520.g2825	GCK72_021595	FL83_16286	CSP40.g3084	WBGene00041988	Cni-tgt-2	8	5	4	4	3	9	4	6	3	4	4	477	2309	947	286	1455	284	375	1282	235	3931	1206
1305	WBGene00006568	thk-1	IV	10279459	10281582	2124	-	OG0009756	same_OG_in_all_species	CBOVI.g8786	CSP29.g7367	CSP28.g21680	Sp34_40088900	Csp11.Scaffold630.g17713	GCK72_014922	FL83_14051	CSP40.g6686	WBGene00027082	Cni-thk-1	5	6	6	5	9	9	5	5	5	5	4	220	227	225	1346	1317	955	1124	1138	940	1210	532
1306	WBGene00006570	tig-2	V	4726721	4730161	3441	-	OG0009267	same_OG_in_all_species	CBOVI.g88	CSP29.g5666	CSP28.g14540	Sp34_50078900	Csp11.Scaffold630.g21577	GCK72_019306	FL83_05297	CSP40.g13735	WBGene00030533	Cni-tig-2	10	7	7	8	8	7	8	8	8	11	11	621	314	275	2060	2343	685	353	424	1229	2861	1798
1307	WBGene00006572	tin-9.1	IV	7044058	7044602	545	-	OG0005516	same_OG_in_all_species	CBOVI.g11301	CSP29.g11509	CSP28.g9257	Sp34_40288800	Csp11.Scaffold630.g21079	GCK72_013815	FL83_06577	CSP40.g4213	WBGene00028143	Cni-tin-9.1	2	2	2	2	2	2	2	2	2	2	2	51	434	238	1105	311	174	296	355	220	550	65
1308	WBGene00006575	tir-1	III	3869590	3901466	31877	-	OG0006001	same_OG_in_all_species	CBOVI.g4562	CSP29.g1395	CSP28.g6602	Sp34_30006900	Csp11.Scaffold603.g5498	GCK72_008809	FL83_10197	CSP40.g16856	WBGene00026441	Cni-tir-1	6	9	12	4	90	4	4	4	8	39	8	787	4321	1448	1958	28317	1721	1612	1790	2137	31207	2096
1309	WBGene00006576	tkr-1	III	9383796	9387704	3909	+	OG0008786	same_OG_in_all_species	CBOVI.g4773	CSP29.g3294	CSP28.g20082	Sp34_30268700	Csp11.Scaffold629.g9376	GCK72_009417	FL83_07426	CSP40.g3348	WBGene00031580	Cni-tkr-1	8	7	6	8	8	6	8	8	8	8	8	1696	359	438	3464	2691	380	1018	1030	1338	1990	2029
1310	WBGene00006578	tli-1	I	10536115	10538088	1974	-	OG0010308	same_OG_in_all_species	CBOVI.g9870	CSP29.g9648	CSP28.g8345	Sp34_10214700	Csp11.Scaffold547.g3526	GCK72_002395	FL83_05204	CSP40.g15162	WBGene00025323	Cni-tli-1	18	4	4	6	5	6	6	6	6	4	8	1948	139	548	792	1245	357	672	813	1076	472	402
1311	WBGene00006582	tmd-2	V	8334660	8340756	6097	+	OG0006805	same_OG_in_all_species	CBOVI.g1466	CSP29.g17058	CSP28.g4097	Sp34_50110200	Csp11.Scaffold630.g22264	GCK72_018820	FL83_23555	CSP40.g2896	WBGene00032426	Cni-tmd-2	10	10	8	9	24	8	9	9	10	18	9	961	844	988	4270	4111	682	1430	1446	2520	3502	2840
1312	WBGene00006583	tnc-2	II	10466852	10468358	1507	+	OG0006850	same_OG_in_all_species	CBOVI.g12850	CSP29.g17356	CSP28.g17235	Sp34_20218600	Csp11.Scaffold629.g9004	GCK72_005531	FL83_23142	CSP40.g16074	WBGene00026031	Cni-tnc-2	5	4	5	5	5	4	5	5	5	10	5	240	202	257	3814	1027	334	1100	631	436	864	528
1313	WBGene00006584	tni-1	X	11375887	11377470	1584	-	OG0006481	same_OG_in_all_species	CBOVI.g11950	CSP29.g15824	CSP28.g18766	Sp34_X0088400	Csp11.Scaffold31.g131	GCK72_023783	FL83_01127	CSP40.g12626	WBGene00037002	Cni-tni-1	10	5	5	6	6	6	6	6	6	6	6	192	199	193	316	834	297	254	282	263	3833	1114
1314	WBGene00006585	tni-3	V	16833638	16835128	1491	-	OG0007413	same_OG_in_all_species	CBOVI.g3025	CSP29.g19279	CSP28.g5694	Sp34_50375600	Csp11.Scaffold408.g971	GCK72_019821	FL83_02847	CSP40.g19331	WBGene00042489	Cni-tni-3	7	5	6	4	4	5	4	4	4	4	4	426	1130	541	1098	711	187	328	456	3192	4168	1966
1315	WBGene00006587	tnt-2	X	8721546	8723550	2005	-	OG0009060	same_OG_in_all_species	CBOVI.g4000	CSP29.g4623	CSP28.g16231	Sp34_X0169200	Csp11.Scaffold629.g10968	GCK72_025258	FL83_02064	CSP40.g2585	WBGene00035678	Cnig_chr_X.g25461	9	5	6	6	6	6	6	6	6	6	6	380	192	243	538	721	234	348	535	373	475	273
1316	WBGene00006590	toc-1	III	5275251	5277802	2552	+	OG0006155	same_OG_in_all_species	CBOVI.g4142	CSP29.g14962	CSP28.g19739	Sp34_30017600	Csp11.Scaffold87.g539	GCK72_008443	FL83_06198	CSP40.g7822	WBGene00040035	Cni-toc-1	12	6	6	9	16	5	6	7	7	7	22	1103	247	249	1519	1214	377	2282	2163	1652	4337	3444
1317	WBGene00006591	toh-1	III	3804772	3809030	4259	-	OG0006626	same_OG_in_all_species	CBOVI.g4716	CSP29.g16276	CSP28.g22284	Sp34_30227710	Csp11.Scaffold552.g3652	GCK72_009742	FL83_10247	CSP40.g8193	WBGene00030856	Cni-toh-1	8	4	8	8	8	8	8	8	8	7	10	4557	602	1441	6711	3017	1607	1783	1822	1625	3382	1132
1318	WBGene00006592	dpy-31	III	7202206	7207664	5459	+	OG0009305	same_OG_in_all_species	CBOVI.g5137	CSP29.g5795	CSP28.g16403	Sp34_30239000	Csp11.Scaffold489.g2034	GCK72_009821	FL83_22017	CSP40.g16152	WBGene00036508	Cni-dpy-31	16	9	9	7	16	8	8	8	8	15	9	3342	5970	4980	4179	3683	923	960	1157	1429	2519	2069
1319	WBGene00006594	tom-1	I	5546118	5561689	15572	+	OG0008690	same_OG_in_all_species	CBOVI.g9888	CSP29.g2951	CSP28.g14744	Sp34_10300510	Csp11.Scaffold617.g6033	GCK72_001285	FL83_06395	CSP40.g11839	WBGene00035264	Cnig_chr_I.g817	53	52	46	25	148	9	16	43	50	142	32	6293	9591	6421	11420	11969	2111	4581	7545	4325	12580	9354
1320	WBGene00006595	top-1	I	13292506	13297558	5053	+	OG0008244	same_OG_in_all_species	CBOVI.g10307	CSP29.g22824	CSP28.g13248	Sp34_10261200	Csp11.Scaffold484.g1919	GCK72_001726	FL83_20314	CSP40.g2561	WBGene00039354	Cni-top-1	17	7	5	5	9	5	6	11	5	9	5	1006	1726	626	389	2635	294	782	1507	485	2673	3029
1321	WBGene00006599	tpa-1	IV	91980	110819	18840	+	OG0009654	same_OG_in_all_species	CBOVI.g8676	CSP29.g7127	CSP28.g5561	Sp34_40118700	Csp11.Scaffold629.g12274	GCK72_014663	FL83_16322	CSP40.g13000	WBGene00024851	Cnig_chr_IV.g14691	20	11	11	12	32	6	11	6	11	25	8	10486	4459	4440	13591	16728	519	6689	3272	7690	9889	2191
1322	WBGene00006600	tph-1	II	7549335	7551983	2649	+	OG0010197	same_OG_in_all_species	CBOVI.g12622	CSP29.g9214	CSP28.g12245	Sp34_20252200	Csp11.Scaffold629.g15036	GCK72_006546	FL83_09395	CSP40.g17151	WBGene00033840	Cni-tph-1	11	11	9	11	20	51	11	11	11	11	33	644	442	341	537	1053	1395	1139	1953	936	909	975
1323	WBGene00006601	tpi-1	II	12036835	12039139	2305	-	OG0005975	same_OG_in_all_species	CBOVI.g12739	CSP29.g13693	CSP28.g1302	Sp34_20061600	Csp11.Scaffold630.g19525	GCK72_006593	FL83_09776	CSP40.g5665	WBGene00039902	Cni-tpi-1	4	5	5	3	3	4	4	4	3	3	6	145	1839	1131	113	1564	184	152	312	93	263	95
[truncated: 3,413 more rows]
