# Supplementary material for: Visualizing genomic evolution in Caenorhabditis through WormSynteny
Source: BMC Genomics. 2024 Oct 28;25:1009. doi: 10.1186/s12864-024-10919-6 (PMC11520455; doi:10.1186/s12864-024-10919-6)
Supplement: Supplementary file 3 — Supplementary Material 3 [file 12864_2024_10919_MOESM3_ESM.xlsx]

## Sheet: Table_of_duplicated_genes_two_g
	gene_id	gene_name	seqnames	start	end	length	strand	Orthogroup	Duplication_time	C. becei	C. bovis	C. briggsae	C. elegans	C. inopinata	C. latens	C. nigoni	C. panamensis	C. remanei	C. tribulationis	C. tropicalis
1	WBGene00000005	aat-4	IV	6272529	6275721	3193	-	OG0004629	Recent	CSP29.g4193.t1	CBOVI.g10526.t1	CBG23659a.1	T13A10.10a.1, Y53H1C.1a.1	Sp34_10049200.t1	FL83_20481	Cnig_chr_I.g3548	CSP28.g3978.t1	GCK72_003336.t1	CSP40.g7277.t1	Csp11.Scaffold630.g19142.t2
2	WBGene00000010	aat-9	I	11388682	11396662	7981	-	OG0004629	Recent	CSP29.g4193.t1	CBOVI.g10526.t1	CBG23659a.1	T13A10.10a.1, Y53H1C.1a.1	Sp34_10049200.t1	FL83_20481	Cnig_chr_I.g3548	CSP28.g3978.t1	GCK72_003336.t1	CSP40.g7277.t1	Csp11.Scaffold630.g19142.t2
3	WBGene00000079	adr-1	I	7773416	7777655	4240	+	OG0003578	Recent	CSP29.g10880.t2	CBOVI.g9482.t1	CBG19440a.1	D2005.1.1, H15N14.1c.1	Sp34_10101200.t1	FL83_13159.1	Cnig_chr_I.g244.2	CSP28.g8671.t1	GCK72_000013.t1	CSP40.g19063.t1	Csp11.Scaffold629.g8143.t1
4	WBGene00000102	akt-1	V	10248905	10252845	3941	+	OG0002461	Recent	CSP29.g18026.t2	CBOVI.g1810.t2	CBG09565a.1	C12D8.10b.1, F28H6.1a.1	Sp34_50284110.t1, Sp34_50284700.t1	FL83_07754	Cnig_chr_V.g19511.2	CSP28.g4400.t2	GCK72_017570.t1	CSP40.g2264.t2	Csp11.Scaffold516.g2687.t1, Csp11.Scaffold516.g2688.t1
5	WBGene00000103	akt-2	X	14147700	14152070	4371	+	OG0002461	Recent	CSP29.g18026.t2	CBOVI.g1810.t2	CBG09565a.1	C12D8.10b.1, F28H6.1a.1	Sp34_50284110.t1, Sp34_50284700.t1	FL83_07754	Cnig_chr_V.g19511.2	CSP28.g4400.t2	GCK72_017570.t1	CSP40.g2264.t2	Csp11.Scaffold516.g2687.t1, Csp11.Scaffold516.g2688.t1
6	WBGene00000105	alg-1	X	13949110	13956261	7152	+	OG0000900	Old	CSP29.g15044.t2, CSP29.g20463.t2, CSP29.g23428.t1	CBOVI.g3679.t1	CBG07340.1, CBG24316.1	F48F7.1b.1, T07D3.7a.1	Sp34_X0117100.t1	FL83_01533.1, FL83_14432, FL83_24233	Cnig_chr_II.g7671.1, Cnig_chr_X.g26256.1	CSP28.g3884.t1	GCK72_007236.t1, GCK72_025794.t1, GCK72_026148.t1	CSP40.g10989.t1, CSP40.g12107.t1, CSP40.g21421.t1	Csp11.Scaffold608.g5813.t1, Csp11.Scaffold629.g11090.t1
7	WBGene00000106	alg-2	II	873212	879885	6674	+	OG0000900	Old	CSP29.g15044.t2, CSP29.g20463.t2, CSP29.g23428.t1	CBOVI.g3679.t1	CBG07340.1, CBG24316.1	F48F7.1b.1, T07D3.7a.1	Sp34_X0117100.t1	FL83_01533.1, FL83_14432, FL83_24233	Cnig_chr_II.g7671.1, Cnig_chr_X.g26256.1	CSP28.g3884.t1	GCK72_007236.t1, GCK72_025794.t1, GCK72_026148.t1	CSP40.g10989.t1, CSP40.g12107.t1, CSP40.g21421.t1	Csp11.Scaffold608.g5813.t1, Csp11.Scaffold629.g11090.t1
8	WBGene00000107	alh-1	III	5077764	5080661	2898	+	OG0002912	Recent	CSP29.g1463.t1	CBOVI.g7804.t1	CBG23008.1	F54D8.3a.1, K04F1.15.1	Sp34_30013200.t1, Sp34_30013500.t1	FL83_06471	Cnig_chr_III.g11694	CSP28.g6676.t1	GCK72_008304.t1	CSP40.g10128.t1	Csp11.Scaffold629.g14493.t1
9	WBGene00000108	alh-2	V	1644169	1647728	3560	+	OG0002912	Recent	CSP29.g1463.t1	CBOVI.g7804.t1	CBG23008.1	F54D8.3a.1, K04F1.15.1	Sp34_30013200.t1, Sp34_30013500.t1	FL83_06471	Cnig_chr_III.g11694	CSP28.g6676.t1	GCK72_008304.t1	CSP40.g10128.t1	Csp11.Scaffold629.g14493.t1
10	WBGene00000120	aly-1	IV	9108931	9109753	823	+	OG0000273	Old	CSP29.g19515.t1, CSP29.g4037.t1, CSP29.g4039.t1	NA	CBG21775.1, CBG21776.1, CBG30846.1	C01F6.5.1, F23B2.6.1	Sp34_40175500.t1, Sp34_40176300.t1, Sp34_40178000.t1, Sp34_40178500.t1, Sp34_40276700.t1, Sp34_40276800.t1, Sp34_40276900.t1, Sp34_40320600.t1, Sp34_40320700.t1, Sp34_40320900.t1, Sp34_40321100.t1, Sp34_40321200.t1, Sp34_40321400.t1, Sp34_40321600.t1, Sp34_40331000.t1, Sp34_40331100.t1, Sp34_40331200.t1, Sp34_40331300.t1, Sp34_40331400.t1, Sp34_40331500.t1, Sp34_40333800.t1, Sp34_40352900.t1	FL83_16551, FL83_16556, FL83_21088	Cni-aly-2, Cnig_chr_IV.g13027, Cnig_chr_IV.g13028.1	CSP28.g19246.t1, CSP28.g19251.t1	GCK72_013279.t1, GCK72_013330.t1, GCK72_013336.t1	CSP40.g12739.t1, CSP40.g12743.t1, CSP40.g7232.t1	Csp11.Scaffold629.g10846.t1, Csp11.Scaffold630.g20279.t1
11	WBGene00000121	aly-2	IV	9147468	9148579	1112	+	OG0000273	Old	CSP29.g19515.t1, CSP29.g4037.t1, CSP29.g4039.t1	NA	CBG21775.1, CBG21776.1, CBG30846.1	C01F6.5.1, F23B2.6.1	Sp34_40175500.t1, Sp34_40176300.t1, Sp34_40178000.t1, Sp34_40178500.t1, Sp34_40276700.t1, Sp34_40276800.t1, Sp34_40276900.t1, Sp34_40320600.t1, Sp34_40320700.t1, Sp34_40320900.t1, Sp34_40321100.t1, Sp34_40321200.t1, Sp34_40321400.t1, Sp34_40321600.t1, Sp34_40331000.t1, Sp34_40331100.t1, Sp34_40331200.t1, Sp34_40331300.t1, Sp34_40331400.t1, Sp34_40331500.t1, Sp34_40333800.t1, Sp34_40352900.t1	FL83_16551, FL83_16556, FL83_21088	Cni-aly-2, Cnig_chr_IV.g13027, Cnig_chr_IV.g13028.1	CSP28.g19246.t1, CSP28.g19251.t1	GCK72_013279.t1, GCK72_013330.t1, GCK72_013336.t1	CSP40.g12739.t1, CSP40.g12743.t1, CSP40.g7232.t1	Csp11.Scaffold629.g10846.t1, Csp11.Scaffold630.g20279.t1
12	WBGene00000168	apx-1	V	3210196	3223221	13026	+	OG0000832	Recent	CSP29.g17732.t1, CSP29.g23044.t1	CBOVI.g546.t1	CBG10645.1, CBG21821.1	F31A9.3.1, K08D9.3a.1	Sp34_50069200.t1, Sp34_X0111600.t1, Sp34_X0126400.t1, Sp34_X0151800.t1	FL83_02333, FL83_02410, FL83_12902	Cni-apx-1.1, Cnig_chr_X.g26461, Cnig_chr_X.g26700.2	CSP28.g14171.t1, CSP28.g7365.t1	GCK72_019462.t1, GCK72_023133.t1	CSP40.g17197.t1, CSP40.g18156.t1	Csp11.Scaffold518.g2759.t2
13	WBGene00000185	arg-1	X	1786907	1788405	1499	+	OG0000832	Recent	CSP29.g17732.t1, CSP29.g23044.t1	CBOVI.g546.t1	CBG10645.1, CBG21821.1	F31A9.3.1, K08D9.3a.1	Sp34_50069200.t1, Sp34_X0111600.t1, Sp34_X0126400.t1, Sp34_X0151800.t1	FL83_02333, FL83_02410, FL83_12902	Cni-apx-1.1, Cnig_chr_X.g26461, Cnig_chr_X.g26700.2	CSP28.g14171.t1, CSP28.g7365.t1	GCK72_019462.t1, GCK72_023133.t1	CSP40.g17197.t1, CSP40.g18156.t1	Csp11.Scaffold518.g2759.t2
14	WBGene00000209	asg-1	I	8692946	8693468	523	+	OG0001013	Ancient	CSP29.g2756.t1, CSP29.g701.t1	CBOVI.g11680.t1, CBOVI.g9189.t1	CBG10906.1, CBG12341.1	C53B7.4.1, K07A12.3.1	Sp34_10246000.t1, Sp34_X0194900.t1	FL83_00283, FL83_05049	Cnig_chr_I.g2232, Cnig_chr_X.g24628	CSP28.g11625.t1, CSP28.g1777.t1	GCK72_002556.t1, GCK72_024658.t1	CSP40.g18784.t1, CSP40.g24269.t1	Csp11.Scaffold320.g807.t1, Csp11.Scaffold630.g20512.t1
15	WBGene00000210	asg-2	X	6841258	6842121	864	+	OG0001013	Ancient	CSP29.g2756.t1, CSP29.g701.t1	CBOVI.g11680.t1, CBOVI.g9189.t1	CBG10906.1, CBG12341.1	C53B7.4.1, K07A12.3.1	Sp34_10246000.t1, Sp34_X0194900.t1	FL83_00283, FL83_05049	Cnig_chr_I.g2232, Cnig_chr_X.g24628	CSP28.g11625.t1, CSP28.g1777.t1	GCK72_002556.t1, GCK72_024658.t1	CSP40.g18784.t1, CSP40.g24269.t1	Csp11.Scaffold320.g807.t1, Csp11.Scaffold630.g20512.t1
16	WBGene00000239	bas-1	III	5612274	5614660	2387	+	OG0001081	Old	CSP29.g15157.t1, CSP29.g15158.t1	CBOVI.g4304.t1	CBG08967.1	C05D2.3.1, C05D2.4b.1	Sp34_30131900.t1	FL83_06068, FL83_18517, FL83_18518	Cnig_chr_III.g9442	CSP28.g9610.t1, CSP28.g9611.t1	GCK72_006042.t1, GCK72_010581.t1, GCK72_010582.t1	CSP40.g19693.t1, CSP40.g6486.t1, CSP40.g6939.t1, CSP40.g7138.t1	Csp11.Scaffold626.g6373.t1
17	WBGene00000253	bli-3	I	145968	154855	8888	-	OG0003596	Recent	CSP29.g11006.t1	CBOVI.g12331.t1	CBG05103.1	F53G12.3.1, F56C11.1.1	Sp34_10247800.t1	FL83_06360	Cnig_chr_I.g416.1	CSP28.g11527.t1	GCK72_001329.t1	CSP40.g5320.t1	Csp11.Scaffold629.g12845.t1
18	WBGene00000262	bra-1	X	13598449	13599687	1239	+	OG0000487	Old	CSP29.g13741.t1, CSP29.g13749.t1, CSP29.g13763.t1, CSP29.g22490.t1, CSP29.g22491.t1	CBOVI.g4333.t1	CBG07410.1, CBG15169.1, CBG15170a.1	F23H11.1.1, F54B11.6.1	Sp34_30333800.t1, Sp34_X0124400.t1	FL83_01593, FL83_16433, FL83_23772	Cni-bra-1, Cnig_chr_III.g8457, Cnig_chr_III.g8458.1	CSP28.g11795.t1, CSP28.g18655.t1, CSP28.g18656.t1	GCK72_010731.t1, GCK72_011822.t1, GCK72_011852.t1, GCK72_011858.t1, GCK72_025739.t1	CSP40.g11867.t1, CSP40.g11869.t1, CSP40.g17502.t1	Csp11.Scaffold630.g16696.t1, Csp11.Scaffold630.g16706.t1, Csp11.Scaffold630.g22058.t1
19	WBGene00000264	brc-1	III	3853102	3862968	9867	-	OG0006020	Recent	CSP29.g1410.t1	CBOVI.g5526.t1	CBG03614a.1	C36A4.8a.1, F42A6.5.1	Sp34_30007200.t1	FL83_10202	Cnig_chr_III.g11209.1	CSP28.g6618.t1	NA	CSP40.g16859.t2	Csp11.Scaffold603.g5501.t1
20	WBGene00000387	cdc-25.2	V	1567076	1585532	18457	+	OG0001375	Old	CSP29.g3543.t1, CSP29.g3544.t1	CBOVI.g1180.t1	CBG06594.1, CBG08176.1	F16B4.8a.1, ZK637.11.1	Sp34_50042800.t1, Sp34_50067700.t1	FL83_03288, FL83_08382	Cnig_chr_V.g18453, Cnig_chr_X.g22315	CSP28.g4474.t1, CSP28.g4476.t1	GCK72_019031.t1, GCK72_022123.t1	CSP40.g1853.t1	Csp11.Scaffold17.g69.t1
21	WBGene00000388	cdc-25.3	III	8916351	8917929	1579	-	OG0001375	Old	CSP29.g3543.t1, CSP29.g3544.t1	CBOVI.g1180.t1	CBG06594.1, CBG08176.1	F16B4.8a.1, ZK637.11.1	Sp34_50042800.t1, Sp34_50067700.t1	FL83_03288, FL83_08382	Cnig_chr_V.g18453, Cnig_chr_X.g22315	CSP28.g4474.t1, CSP28.g4476.t1	GCK72_019031.t1, GCK72_022123.t1	CSP40.g1853.t1	Csp11.Scaffold17.g69.t1
22	WBGene00000424	ced-10	IV	3506328	3509527	3200	-	OG0008022	Recent	CSP29.g22155.t1	CBOVI.g10717.t1	CBG15031.1	C09G12.8b.1, K03D3.10.1	Sp34_40252900.t1	NA	Cnig_chr_IV.g12952	CSP28.g2577.t1	GCK72_013278.t1	CSP40.g7225.t1	Csp11.Scaffold630.g20312.t1
23	WBGene00000487	che-6	IV	2104056	2111408	7353	-	OG0001364	Old	CSP29.g22316.t1	CBOVI.g8797.t1	CBG16807.1, CBG22517a.1	C23H5.7.1, Y76B12C.1a.1	Sp34_40038200.t1, Sp34_40038300.t1	FL83_15565, FL83_15568	Cnig_chr_IV.g15981.1, Cnig_chr_IV.g15982	CSP28.g3399.t1	GCK72_016060.t1, GCK72_016070.t1	CSP40.g16017.t1, CSP40.g6048.t1	Csp11.Scaffold629.g10738.t1, Csp11.Scaffold629.g10747.t1
24	WBGene00000499	chk-2	V	19908086	19916023	7938	-	OG0005570	Recent	CSP29.g11892.t1	CBOVI.g2108.t1	CBG20512b.1	T08D2.7.1, Y60A3A.12.1	Sp34_50413310.t1	FL83_21203	nigoni.pc_2016.07.11_007.g27136	NA	GCK72_001426.t1	CSP40.g5869.t1	Csp11.Scaffold482.g1883.t1
25	WBGene00000535	cpi-1	IV	6092603	6093680	1078	-	OG0000762	Old	CSP29.g10440.t1, CSP29.g10441.t1, CSP29.g10444.t1, CSP29.g16478.t1	NA	CBG05524.1, CBG05525.1	K08B4.6.1, K08B4.7.1	Sp34_40160120.t1, Sp34_40160300.t1, Sp34_40160400.t1, Sp34_40160500.t1, Sp34_40160600.t1	FL83_20358, FL83_20359	Cnig_chr_IV.g13309, Cnig_chr_IV.g13476, Cnig_chr_IV.g13477	CSP28.g21091.t1, CSP28.g21093.t1, CSP28.g21095.t1	GCK72_013644.t1	CSP40.g10683.t1	Csp11.Scaffold630.g17338.t1, Csp11.Scaffold630.g19592.t1
26	WBGene00000593	col-2	IV	10084439	10085451	1013	-	OG0001171	Ancient	CSP29.g10485.t1, CSP29.g22120.t1	CBOVI.g11509.t1, CBOVI.g4176.t1	CBG03420.1, CBG15783.1	W01B6.7.1, ZK1010.7.1	Sp34_30294910.t1, Sp34_40255800.t1	FL83_14527	Cni-col-2, Cni-col-97.1	CSP28.g1872.t1, CSP28.g2562.t1	GCK72_014389.t1	CSP40.g13071.t1, CSP40.g24491.t1	Csp11.Scaffold585.g4804.t1, Csp11.Scaffold629.g15994.t2
27	WBGene00000597	col-8	III	7019583	7020600	1018	-	OG0001356	Old	CSP29.g20725.t1, CSP29.g6360.t1	CBOVI.g5489.t1	CBG08166.1, CBG16497.1	F11H8.3.1, ZK1193.1.1	Sp34_30253000.t1, Sp34_X0022400.t1	FL83_18880	Cni-col-19, Cni-col-8	CSP28.g13436.t1, CSP28.g20638.t1	GCK72_022148.t1	CSP40.g19544.t1, CSP40.g3010.t1	Csp11.Scaffold629.g14412.t2, Csp11.Scaffold629.g15248.t1
28	WBGene00000608	col-19	X	421707	422691	985	+	OG0001356	Old	CSP29.g20725.t1, CSP29.g6360.t1	CBOVI.g5489.t1	CBG08166.1, CBG16497.1	F11H8.3.1, ZK1193.1.1	Sp34_30253000.t1, Sp34_X0022400.t1	FL83_18880	Cni-col-19, Cni-col-8	CSP28.g13436.t1, CSP28.g20638.t1	GCK72_022148.t1	CSP40.g19544.t1, CSP40.g3010.t1	Csp11.Scaffold629.g14412.t2, Csp11.Scaffold629.g15248.t1
29	WBGene00000618	col-41	X	15175032	15176481	1450	-	OG0000889	Ancient	CSP29.g1317.t1, CSP29.g23151.t1	CBOVI.g13096.t1, CBOVI.g5680.t1	CBG07618.1, CBG12293.1, CBG12296.1	C29E4.1.1, T10B10.1.1	Sp34_30046200.t1, Sp34_X0136800.t1	FL83_01750, FL83_07958	Cni-col-41.1, Cni-col-90	CSP28.g13307.t1, CSP28.g5347.t1	GCK72_009184.t1, GCK72_025576.t1	CSP40.g1063.t1, CSP40.g8815.t1	Csp11.Scaffold558.g3800.t1, Csp11.Scaffold629.g12577.t1
30	WBGene00000627	col-50	I	3651236	3652702	1467	-	OG0001343	Ancient	CSP29.g1852.t1, CSP29.g1853.t1	CBOVI.g9281.t1, CBOVI.g9282.t1	CBG11984.1, CBG11985.1	T28F2.6.1, T28F2.8.1	Sp34_10166100.t1, Sp34_10166200.t1	FL83_08162, FL83_08163	Cni-col-50.1, Cni-col-51.1	CSP28.g6870.t1, CSP28.g6871.t1	NA	CSP40.g16478.t1	Csp11.Scaffold627.g6764.t1, Csp11.Scaffold627.g6765.t1
31	WBGene00000628	col-51	I	3653997	3655265	1269	+	OG0001343	Ancient	CSP29.g1852.t1, CSP29.g1853.t1	CBOVI.g9281.t1, CBOVI.g9282.t1	CBG11984.1, CBG11985.1	T28F2.6.1, T28F2.8.1	Sp34_10166100.t1, Sp34_10166200.t1	FL83_08162, FL83_08163	Cni-col-50.1, Cni-col-51.1	CSP28.g6870.t1, CSP28.g6871.t1	NA	CSP40.g16478.t1	Csp11.Scaffold627.g6764.t1, Csp11.Scaffold627.g6765.t1
32	WBGene00000665	col-90	III	7948838	7950068	1231	+	OG0000889	Ancient	CSP29.g1317.t1, CSP29.g23151.t1	CBOVI.g13096.t1, CBOVI.g5680.t1	CBG07618.1, CBG12293.1, CBG12296.1	C29E4.1.1, T10B10.1.1	Sp34_30046200.t1, Sp34_X0136800.t1	FL83_01750, FL83_07958	Cni-col-41.1, Cni-col-90	CSP28.g13307.t1, CSP28.g5347.t1	GCK72_009184.t1, GCK72_025576.t1	CSP40.g1063.t1, CSP40.g8815.t1	Csp11.Scaffold558.g3800.t1, Csp11.Scaffold629.g12577.t1
33	WBGene00000670	col-95	III	11703994	11705091	1098	+	OG0000605	Old	CSP29.g11275.t1, CSP29.g11276.t1	CBOVI.g5829.t1, CBOVI.g5830.t1, CBOVI.g5831.t1, CBOVI.g5832.t1	CBG13239.1, CBG13240.1	Y41C4A.16.1, Y41C4A.19.1	Sp34_20039900.t1, Sp34_20045900.t1, Sp34_30092300.t1, Sp34_30094100.t1, Sp34_30094800.t1, Sp34_30094900.t1, Sp34_30095000.t1	NA	Cnig_chr_III.g9834, Cnig_chr_III.g9835, Cnig_chr_III.g9837.1	CSP28.g8456.t1, CSP28.g8457.t1	GCK72_010257.t1, GCK72_010259.t1	CSP40.g20585.t1, CSP40.g20587.t1, CSP40.g20588.t1	Csp11.Scaffold488.g1990.t1, Csp11.Scaffold488.g2000.t3
34	WBGene00000671	col-96	III	11705652	11706765	1114	-	OG0000605	Old	CSP29.g11275.t1, CSP29.g11276.t1	CBOVI.g5829.t1, CBOVI.g5830.t1, CBOVI.g5831.t1, CBOVI.g5832.t1	CBG13239.1, CBG13240.1	Y41C4A.16.1, Y41C4A.19.1	Sp34_20039900.t1, Sp34_20045900.t1, Sp34_30092300.t1, Sp34_30094100.t1, Sp34_30094800.t1, Sp34_30094900.t1, Sp34_30095000.t1	NA	Cnig_chr_III.g9834, Cnig_chr_III.g9835, Cnig_chr_III.g9837.1	CSP28.g8456.t1, CSP28.g8457.t1	GCK72_010257.t1, GCK72_010259.t1	CSP40.g20585.t1, CSP40.g20587.t1, CSP40.g20588.t1	Csp11.Scaffold488.g1990.t1, Csp11.Scaffold488.g2000.t3
35	WBGene00000672	col-97	III	12992405	12993707	1303	-	OG0001171	Ancient	CSP29.g10485.t1, CSP29.g22120.t1	CBOVI.g11509.t1, CBOVI.g4176.t1	CBG03420.1, CBG15783.1	W01B6.7.1, ZK1010.7.1	Sp34_30294910.t1, Sp34_40255800.t1	FL83_14527	Cni-col-2, Cni-col-97.1	CSP28.g1872.t1, CSP28.g2562.t1	GCK72_014389.t1	CSP40.g13071.t1, CSP40.g24491.t1	Csp11.Scaffold585.g4804.t1, Csp11.Scaffold629.g15994.t2
36	WBGene00000693	col-119	IV	8978926	8979795	870	-	OG0001244	Old	CSP29.g22078.t1, CSP29.g4074.t1	CBOVI.g11630.t1, CBOVI.g8356.t1	CBG03393.1, CBG21735.1	C24F3.6.1, C53B4.5.1	Sp34_40051800.t1, Sp34_40051900.t1, Sp34_40053400.t1	NA	Cnig_chr_IV.g13077, Cnig_chr_IV.g14303	CSP28.g12605.t1, CSP28.g2503.t1	GCK72_013371.t1, GCK72_014355.t1	CSP40.g13102.t1, CSP40.g1374.t1	Csp11.Scaffold585.g4779.t1
37	WBGene00000698	col-124	IV	10216451	10217617	1167	+	OG0001244	Old	CSP29.g22078.t1, CSP29.g4074.t1	CBOVI.g11630.t1, CBOVI.g8356.t1	CBG03393.1, CBG21735.1	C24F3.6.1, C53B4.5.1	Sp34_40051800.t1, Sp34_40051900.t1, Sp34_40053400.t1	NA	Cnig_chr_IV.g13077, Cnig_chr_IV.g14303	CSP28.g12605.t1, CSP28.g2503.t1	GCK72_013371.t1, GCK72_014355.t1	CSP40.g13102.t1, CSP40.g1374.t1	Csp11.Scaffold585.g4779.t1
38	WBGene00000719	col-146	V	9629943	9631012	1070	+	OG0000543	Recent	CSP29.g18328.t1, CSP29.g18330.t1, CSP29.g2022.t1	CBOVI.g2022.t1, CBOVI.g2024.t1	CBG12558.1, CBG19328.1, CBG19329.1	T06E4.4.1, T06E4.6.1	Sp34_50246900.t1, Sp34_50251200.t1, Sp34_50251300.t1, Sp34_50251600.t1, Sp34_50251900.t1	FL83_06995	Cnig_chr_I.g2384, Cnig_chr_V.g20259, Cnig_chr_V.g20261	CSP28.g17187.t1, CSP28.g21548.t1, CSP28.g4788.t1, CSP28.g4789.t1	GCK72_016999.t1, GCK72_017002.t1	CSP40.g23810.t1, CSP40.g23812.t1, CSP40.g6129.t1	Csp11.Scaffold629.g7741.t1, Csp11.Scaffold629.g7742.t1, Csp11.Scaffold630.g20403.t1
39	WBGene00000720	col-147	V	9632029	9633338	1310	-	OG0000543	Recent	CSP29.g18328.t1, CSP29.g18330.t1, CSP29.g2022.t1	CBOVI.g2022.t1, CBOVI.g2024.t1	CBG12558.1, CBG19328.1, CBG19329.1	T06E4.4.1, T06E4.6.1	Sp34_50246900.t1, Sp34_50251200.t1, Sp34_50251300.t1, Sp34_50251600.t1, Sp34_50251900.t1	FL83_06995	Cnig_chr_I.g2384, Cnig_chr_V.g20259, Cnig_chr_V.g20261	CSP28.g17187.t1, CSP28.g21548.t1, CSP28.g4788.t1, CSP28.g4789.t1	GCK72_016999.t1, GCK72_017002.t1	CSP40.g23810.t1, CSP40.g23812.t1, CSP40.g6129.t1	Csp11.Scaffold629.g7741.t1, Csp11.Scaffold629.g7742.t1, Csp11.Scaffold630.g20403.t1
40	WBGene00000734	col-161	V	13317029	13318011	983	-	OG0001187	Recent	CSP29.g12832.t1, CSP29.g18685.t1, CSP29.g18687.t1	CBOVI.g6297.t1, CBOVI.g6298.t1, CBOVI.g7322.t1	CBG06704.1, CBG06744.1	C50B6.4.1, Y2H9A.3.1	Sp34_50158510.t1	NA	Cnig_chr_V.g18550, Cnig_chr_V.g18587	CSP28.g20198.t1, CSP28.g5136.t1, CSP28.g5138.t1	NA	CSP40.g2515.t1, CSP40.g7758.t1	Csp11.Scaffold282.g718.t1, Csp11.Scaffold630.g19809.t1
41	WBGene00000735	col-162	V	13441961	13443419	1459	+	OG0001187	Recent	CSP29.g12832.t1, CSP29.g18685.t1, CSP29.g18687.t1	CBOVI.g6297.t1, CBOVI.g6298.t1, CBOVI.g7322.t1	CBG06704.1, CBG06744.1	C50B6.4.1, Y2H9A.3.1	Sp34_50158510.t1	NA	Cnig_chr_V.g18550, Cnig_chr_V.g18587	CSP28.g20198.t1, CSP28.g5136.t1, CSP28.g5138.t1	NA	CSP40.g2515.t1, CSP40.g7758.t1	Csp11.Scaffold282.g718.t1, Csp11.Scaffold630.g19809.t1
42	WBGene00000812	csk-1	I	71425	81156	9732	+	OG0001733	Old	CSP29.g3080.t1	CBOVI.g9761.t2	CBG03910.1, CBG03911.1	Y48G1C.10a.1, Y48G1C.2b.1	Sp34_10224900.t1, Sp34_10225000.t1	FL83_18565	Cni-Y48G1C.10, Cni-csk-1.1	CSP28.g15137.t1	GCK72_000809.t1, GCK72_000810.t1	CSP40.g19747.t1, CSP40.g19748.t1	Csp11.Scaffold591.g5125.t1
43	WBGene00000836	cul-1	III	10471237	10475129	3893	+	OG0000731	Old	CSP29.g15276.t1	CBOVI.g5940.t1	CBG17038.1, CBG18382.1	D2045.6.1, K08E7.7a.1	Sp34_30123910.t1	FL83_09943, FL83_11409, FL83_22881	Cni-cul-1, Cnig_chr_V.g21901, nigoni.pc_2016.07.11_015.g27946.1	CSP28.g10321.t1, CSP28.g10324.t1, CSP28.g9425.t1	GCK72_003993.t1, GCK72_004152.t1, GCK72_007293.t1, GCK72_010464.t1	CSP40.g11479.t1, CSP40.g12974.t1, CSP40.g12975.t1, CSP40.g445.t1	Csp11.Scaffold511.g2558.t1, Csp11.Scaffold628.g7368.t1
44	WBGene00000841	cul-6	IV	12586485	12590451	3967	-	OG0000731	Old	CSP29.g15276.t1	CBOVI.g5940.t1	CBG17038.1, CBG18382.1	D2045.6.1, K08E7.7a.1	Sp34_30123910.t1	FL83_09943, FL83_11409, FL83_22881	Cni-cul-1, Cnig_chr_V.g21901, nigoni.pc_2016.07.11_015.g27946.1	CSP28.g10321.t1, CSP28.g10324.t1, CSP28.g9425.t1	GCK72_003993.t1, GCK72_004152.t1, GCK72_007293.t1, GCK72_010464.t1	CSP40.g11479.t1, CSP40.g12974.t1, CSP40.g12975.t1, CSP40.g445.t1	Csp11.Scaffold511.g2558.t1, Csp11.Scaffold628.g7368.t1
45	WBGene00000863	cya-1	III	9106699	9109272	2574	-	OG0001365	Recent	CSP29.g22739.t1, CSP29.g3348.t1	CBOVI.g5801.t1	CBG06936.1	C02B8.1.1, ZK507.6.1	Sp34_30259700.t1	FL83_05680, FL83_06148, FL83_06149, FL83_07489	Cni-cya-1.1	CSP28.g125.t1, CSP28.g20129.t1	GCK72_009356.t1, GCK72_020959.t1, GCK72_020961.t1	CSP40.g9096.t1	Csp11.Scaffold629.g9754.t1
46	WBGene00000878	cyn-2	III	13692668	13693811	1144	+	OG0010781	Recent	CSP29.g12743.t1, CSP29.g12745.t1	NA	CBG02743.1	Y17G9B.4a.1, ZK520.5.1	Sp34_20235800.t1	FL83_10529	Cnig_chr_II.g6036	NA	GCK72_005214.t1	CSP40.g6213.t1	NA
47	WBGene00000879	cyn-3	V	15189927	15190926	1000	+	OG0000608	Old	CSP29.g12052.t1, CSP29.g17526.t1	CBOVI.g7168.t1	CBG07031.1, CBG18577.1, CBG18578.1	Y75B12B.2.1, Y75B12B.5.1	Sp34_50398700.t1, Sp34_50398810.t1	FL83_12276, FL83_19644	Cnig_chr_II.g8265, nigoni.pc_2016.07.11_007.g26874, nigoni.pc_2016.07.11_007.g26875	CSP28.g18299.t1, CSP28.g2726.t1	GCK72_007936.t1, GCK72_019591.t1	CSP40.g14608.t1, CSP40.g14609.t1, CSP40.g22504.t1	Csp11.Scaffold605.g5631.t1, Csp11.Scaffold629.g14000.t1, Csp11.Scaffold629.g14285.t1, Csp11.Scaffold629.g7898.t1, Csp11.Scaffold629.g9553.t1, Csp11.Scaffold629.g9555.t1, Csp11.Scaffold630.g20752.t3
48	WBGene00000883	cyn-7	V	15186582	15187378	797	-	OG0000608	Old	CSP29.g12052.t1, CSP29.g17526.t1	CBOVI.g7168.t1	CBG07031.1, CBG18577.1, CBG18578.1	Y75B12B.2.1, Y75B12B.5.1	Sp34_50398700.t1, Sp34_50398810.t1	FL83_12276, FL83_19644	Cnig_chr_II.g8265, nigoni.pc_2016.07.11_007.g26874, nigoni.pc_2016.07.11_007.g26875	CSP28.g18299.t1, CSP28.g2726.t1	GCK72_007936.t1, GCK72_019591.t1	CSP40.g14608.t1, CSP40.g14609.t1, CSP40.g22504.t1	Csp11.Scaffold605.g5631.t1, Csp11.Scaffold629.g14000.t1, Csp11.Scaffold629.g14285.t1, Csp11.Scaffold629.g7898.t1, Csp11.Scaffold629.g9553.t1, Csp11.Scaffold629.g9555.t1, Csp11.Scaffold630.g20752.t3
49	WBGene00000970	dhs-6	II	5617128	5619319	2192	-	OG0000906	Old	CSP29.g17499.t1, CSP29.g17902.t1	CBOVI.g7037.t2	CBG06955.1, CBG06958.1, CBG23100.1	C17G10.8.1, C45B11.3.1	Sp34_20111900.t1, Sp34_50308200.t1	FL83_14357, FL83_22204	Cnig_chr_II.g7117.1, Cnig_chr_II.g8335, Cnig_chr_V.g19275	CSP28.g18326.t1, CSP28.g878.t1	GCK72_008127.t1, GCK72_016576.t1	CSP40.g2149.t1, CSP40.g22516.t1	Csp11.Scaffold486.g1961.t1, Csp11.Scaffold605.g5601.t1
50	WBGene00000981	dhs-18	V	11045705	11046833	1129	-	OG0000906	Old	CSP29.g17499.t1, CSP29.g17902.t1	CBOVI.g7037.t2	CBG06955.1, CBG06958.1, CBG23100.1	C17G10.8.1, C45B11.3.1	Sp34_20111900.t1, Sp34_50308200.t1	FL83_14357, FL83_22204	Cnig_chr_II.g7117.1, Cnig_chr_II.g8335, Cnig_chr_V.g19275	CSP28.g18326.t1, CSP28.g878.t1	GCK72_008127.t1, GCK72_016576.t1	CSP40.g2149.t1, CSP40.g22516.t1	Csp11.Scaffold486.g1961.t1, Csp11.Scaffold605.g5601.t1
51	WBGene00001020	dnj-2	IV	11312476	11313980	1505	-	OG0003093	Recent	CSP29.g19657.t1	CBOVI.g11539.t1	CBG06069.1	B0035.2.1, C47A4.1.1	Sp34_40318900.t1	FL83_21444	Cnig_chr_IV.g13994.1	CSP28.g20924.t1	GCK72_014096.t1	CSP40.g19570.t1	Csp11.Scaffold629.g8069.t1, Csp11.Scaffold629.g8070.t1
52	WBGene00001045	dnj-27	I	11877803	11887278	9476	+	OG0003878	Recent	CSP29.g15064.t1	CBOVI.g9817.t1	CBG15846.1	Y47H9C.5a.1, Y73B6BL.12.1	Sp34_10028300.t1	FL83_09244	Cni-dnj-27	CSP28.g3887.t1	GCK72_001583.t1	CSP40.g13793.t1	Csp11.Scaffold629.g11741.t1
53	WBGene00001051	cks-1	IV	8513919	8514725	807	+	OG0000723	Old	CSP29.g1092.t1, CSP29.g4020.t1	CBOVI.g8140.t1	CBG12081.1, CBG15632.1	C09G4.3.1, Y71G12B.27.1	Sp34_10240600.t1, Sp34_40068810.t1, Sp34_40190020.t1, Sp34_40196900.t1, Sp34_50391100.t1	FL83_08252	Cni-cks-1, Cnig_chr_I.g1958	CSP28.g11894.t1, CSP28.g11895.t1, CSP28.g11896.t1, CSP28.g16448.t1	GCK72_002248.t1, GCK72_015255.t1	CSP40.g16400.t1, CSP40.g2752.t1, CSP40.g4302.t1	Csp11.Scaffold627.g6676.t1, Csp11.Scaffold629.g9863.t1
54	WBGene00001150	ech-1.1	V	15357664	15361512	3849	-	OG0003437	Recent	CSP29.g9556.t1	CBOVI.g9452.t1	CBG12562.1	C29F3.1.1, T08B2.7a.1	Sp34_10319400.t1	FL83_06992	Cnig_chr_I.g2388.1	CSP28.g1560.t1, CSP28.g1942.t1	GCK72_002699.t1	CSP40.g6136.t1	Csp11.Scaffold630.g20391.t1
55	WBGene00001157	ech-8	IV	10236626	10239176	2551	-	OG0001534	Old	CSP29.g22072.t1	CBOVI.g778.t1	CBG03387.1, CBG03388.1	F01G10.2.1, F01G10.3a.1	Sp34_40248200.t1, Sp34_40248920.t1	FL83_04763	Cnig_chr_IV.g14296, Cnig_chr_IV.g14297.1	CSP28.g2496.t1	GCK72_014348.t1, GCK72_014349.t1	CSP40.g13109.t1, CSP40.g13110.t1	Csp11.Scaffold585.g4764.t1, Csp11.Scaffold585.g4765.t1
56	WBGene00001158	ech-9	IV	10233310	10235329	2020	-	OG0001534	Old	CSP29.g22072.t1	CBOVI.g778.t1	CBG03387.1, CBG03388.1	F01G10.2.1, F01G10.3a.1	Sp34_40248200.t1, Sp34_40248920.t1	FL83_04763	Cnig_chr_IV.g14296, Cnig_chr_IV.g14297.1	CSP28.g2496.t1	GCK72_014348.t1, GCK72_014349.t1	CSP40.g13109.t1, CSP40.g13110.t1	Csp11.Scaffold585.g4764.t1, Csp11.Scaffold585.g4765.t1
57	WBGene00001159	eff-1	II	8346684	8350563	3880	+	OG0002530	Recent	CSP29.g21836.t1	CBOVI.g7430.t1	CBG00700a.1	C26D10.5a.1, C26D10.7.1	Sp34_20136000.t1	FL83_08700, FL83_12250	Cnig_chr_II.g4708.2, Cnig_chr_II.g4709	CSP28.g16995.t1	GCK72_005002.t1	CSP40.g19371.t1	Csp11.Scaffold630.g22135.t1
58	WBGene00001168	eef-1A.1	III	6970026	6971712	1687	-	OG0000732	Recent	CSP29.g16147.t1, CSP29.g22319.t1, CSP29.g23000.t1, CSP29.g306.t1	CBOVI.g2888.t1, CBOVI.g4684.t1	CBG16491.1, CBG16828.1, CBG24566.1	F31E3.5.1, R03G5.1.1	Sp34_30252200.t1, Sp34_X0211800.t1	FL83_00083, FL83_18889	Cnig_chr_X.g24913.2, nigoni.pc_2016.07.11_023.g28419.1	CSP28.g17621.t1, CSP28.g20612.t1, CSP28.g20613.t1	GCK72_009943.t1, GCK72_024856.t1	CSP40.g3001.t1, CSP40.g8272.t1	Csp11.Scaffold629.g12384.t1, Csp11.Scaffold629.g14422.t1
59	WBGene00001169	eef-1A.2	X	7823654	7825769	2116	+	OG0000732	Recent	CSP29.g16147.t1, CSP29.g22319.t1, CSP29.g23000.t1, CSP29.g306.t1	CBOVI.g2888.t1, CBOVI.g4684.t1	CBG16491.1, CBG16828.1, CBG24566.1	F31E3.5.1, R03G5.1.1	Sp34_30252200.t1, Sp34_X0211800.t1	FL83_00083, FL83_18889	Cnig_chr_X.g24913.2, nigoni.pc_2016.07.11_023.g28419.1	CSP28.g17621.t1, CSP28.g20612.t1, CSP28.g20613.t1	GCK72_009943.t1, GCK72_024856.t1	CSP40.g3001.t1, CSP40.g8272.t1	Csp11.Scaffold629.g12384.t1, Csp11.Scaffold629.g14422.t1
60	WBGene00001204	egl-38	IV	10106599	10110517	3919	-	OG0004371	Recent	CSP29.g22213.t1	CBOVI.g11129.t1	CBG13498a.1	C04G2.7.1, K06B9.5a.1	Sp34_40019400.t1	FL83_12149	Cnig_chr_IV.g16276.2	CSP28.g2654.t1	GCK72_016141.t1	CSP40.g16189.t1	Csp11.Scaffold629.g10691.t1
61	WBGene00001263	emb-9	III	9336881	9344447	7567	-	OG0000742	Ancient	CSP29.g3301.t1, CSP29.g4674.t3	CBOVI.g3883.t4, CBOVI.g4146.t1	CBG10116b.1, CBG16372a.1	F01G12.5b.1, K04H4.1a.1	Sp34_30267400.t1, Sp34_X0042300.t1	FL83_02370.1, FL83_03989.1, FL83_07437, FL83_12521, FL83_13182	Cni-emb-9, Cni-let-2.2	CSP28.g16172.t1, CSP28.g20075.t1	GCK72_009408.t1, GCK72_022838.t1, GCK72_023175.t1	CSP40.g10956.t1, CSP40.g3338.t1	Csp11.Scaffold629.g13347.t3, Csp11.Scaffold629.g9385.t1
62	WBGene00001320	ent-1	IV	11653417	11655470	2054	-	OG0002184	Recent	CSP29.g23089.t1	CBOVI.g11722.t1	CBG07732.1, CBG15231.1, CBG15234.1	K09A9.3.1, ZK809.4a.1	Sp34_X0131300.t1	FL83_01805	Cnig_chr_III.g8388, Cnig_chr_X.g25792	CSP28.g20847.t1	GCK72_025516.t1	CSP40.g8898.t1	Csp11.Scaffold629.g11158.t1
63	WBGene00001398	fat-6	IV	11913692	11915687	1996	-	OG0002656	Recent	CSP29.g7676.t1	CBOVI.g10832.t1	CBG06190.1, CBG17045.1	F10D2.9.1, VZK822L.1a.1	Sp34_40232910.t1	FL83_04897	Cnig_chr_IV.g14106.1, Cnig_chr_V.g21892	CSP28.g10980.t1	GCK72_014197.t1	CSP40.g17604.t1	Csp11.Scaffold629.g15603.t3
64	WBGene00001399	fat-7	V	7151353	7153146	1794	-	OG0002656	Recent	CSP29.g7676.t1	CBOVI.g10832.t1	CBG06190.1, CBG17045.1	F10D2.9.1, VZK822L.1a.1	Sp34_40232910.t1	FL83_04897	Cnig_chr_IV.g14106.1, Cnig_chr_V.g21892	CSP28.g10980.t1	GCK72_014197.t1	CSP40.g17604.t1	Csp11.Scaffold629.g15603.t3
65	WBGene00001401	fbf-1	II	6078263	6080843	2581	-	OG0014585	Recent	CSP29.g12484.t1	CBOVI.g5374.t2	NA	F21H12.5.1, H12I13.4.1	Sp34_20124000.t1	NA	NA	CSP28.g1402.t1	NA	NA	Csp11.Scaffold629.g16434.t1
66	WBGene00001402	fbf-2	II	6088863	6091480	2618	-	OG0014585	Recent	CSP29.g12484.t1	CBOVI.g5374.t2	NA	F21H12.5.1, H12I13.4.1	Sp34_20124000.t1	NA	NA	CSP28.g1402.t1	NA	NA	Csp11.Scaffold629.g16434.t1
67	WBGene00001427	fkb-2	I	12918722	12919280	559	+	OG0004292	Recent	CSP29.g21093.t1	CBOVI.g9533.t1	CBG04365.1	Y18D10A.19.1, Y18D10A.25.1	Sp34_10042200.t1	FL83_15222	Cni-fkb-2	CSP28.g10156.t1	GCK72_003377.t1	CSP40.g13492.t1	Csp11.Scaffold503.g2360.t1
68	WBGene00001433	fkb-8	I	12915166	12918131	2966	+	OG0004292	Recent	CSP29.g21093.t1	CBOVI.g9533.t1	CBG04365.1	Y18D10A.19.1, Y18D10A.25.1	Sp34_10042200.t1	FL83_15222	Cni-fkb-2	CSP28.g10156.t1	GCK72_003377.t1	CSP40.g13492.t1	Csp11.Scaffold503.g2360.t1
69	WBGene00001492	frm-5.1	IV	32463	48880	16418	-	OG0002229	Recent	CSP29.g7129.t2	CBOVI.g11059.t1, CBOVI.g11061.t1	CBG01639c.1	Y38C1AB.4a.1, Y38C1AB.8b.1	Sp34_40118400.t1	FL83_16329.1	Cnig_chr_IV.g14694, Cnig_chr_IV.g14696.1	CSP28.g5564.t1	GCK72_014665.t1, GCK72_014667.t1	CSP40.g12998.t1	Csp11.Scaffold630.g20137.t1
70	WBGene00001507	fut-4	II	2819435	2822535	3101	-	OG0001314	Old	CSP29.g12604.t1	CBOVI.g6362.t1	CBG13432.1, CBG19588a.1	K12H6.3.1, T05A7.5.1	Sp34_20227500.t1	FL83_06782, FL83_21151	Cnig_chr_II.g4524.1, Cnig_chr_II.g6958.1	CSP28.g251.t1	GCK72_004441.t1, GCK72_006792.t1	CSP40.g10185.t1, CSP40.g13560.t1, CSP40.g20782.t1	Csp11.Scaffold629.g14627.t1, Csp11.Scaffold629.g8266.t1
71	WBGene00001520	gas-1	X	15586786	15590397	3612	-	OG0001007	Ancient	CSP29.g23107.t1, CSP29.g8224.t1	CBOVI.g11736.t1, CBOVI.g4818.t1	CBG07730a.1, CBG19683.1	K09A9.5.1, T26A5.3.1	Sp34_30173900.t1, Sp34_X0131500.t1	FL83_01803, FL83_16464	Cnig_chr_III.g9286, Cnig_chr_X.g25794	CSP28.g147.t1, CSP28.g20862.t1	GCK72_010698.t1, GCK72_025518.t1	CSP40.g3647.t1, CSP40.g8895.t1	Csp11.Scaffold629.g11161.t1, Csp11.Scaffold630.g17483.t1
72	WBGene00001541	gcy-15	II	3192349	3197066	4718	-	OG0004309	Recent	CSP29.g21357.t2	CBOVI.g7381.t1	CBG19543.1	F22E5.3.1, ZC239.7.1	Sp34_20040800.t1	FL83_19754	Cnig_chr_II.g7025	CSP28.g20312.t1	GCK72_006874.t1	CSP40.g3270.t1	Csp11.Scaffold629.g9983.t1
73	WBGene00001546	gcy-21	II	2659664	2664686	5023	+	OG0004309	Recent	CSP29.g21357.t2	CBOVI.g7381.t1	CBG19543.1	F22E5.3.1, ZC239.7.1	Sp34_20040800.t1	FL83_19754	Cnig_chr_II.g7025	CSP28.g20312.t1	GCK72_006874.t1	CSP40.g3270.t1	Csp11.Scaffold629.g9983.t1
74	WBGene00001550	gcy-27	IV	17432977	17436652	3676	-	OG0001109	Recent	CSP29.g21102.t1, CSP29.g5229.t1	CBOVI.g2705.t1	CBG07425a.1, CBG19453.1	C06A12.4a.1, R01E6.1.1	Sp34_40215900.t1, Sp34_X0125500.t1, Sp34_X0125600.t1	FL83_01601	Cnig_chr_I.g268.1, Cnig_chr_X.g26156.1, Cnig_chr_X.g26157.2	CSP28.g18223.t1	GCK72_025730.t1	CSP40.g22632.t1, CSP40.g3939.t1	Csp11.Scaffold605.g5658.t1, Csp11.Scaffold630.g22066.t1, Csp11.Scaffold630.g22067.t3
75	WBGene00001552	gcy-32	V	13912080	13915490	3411	-	OG0001091	Old	CSP29.g18041.t1, CSP29.g18675.t1	CBOVI.g1237.t1	CBG04937.1, CBG06726.1	C06B3.8.1, M04G12.3.1	Sp34_50156700.t1	FL83_03715, FL83_03838	Cnig_chr_V.g18565, Cnig_chr_V.g20919.1	CSP28.g4488.t1, CSP28.g5128.t1	GCK72_018563.t1, GCK72_018688.t1, GCK72_020522.t1	CSP40.g13236.t1, CSP40.g1966.t1	Csp11.Scaffold629.g16251.t1, Csp11.Scaffold630.g19779.t1
76	WBGene00001554	gcy-34	V	13383019	13385898	2880	-	OG0001091	Old	CSP29.g18041.t1, CSP29.g18675.t1	CBOVI.g1237.t1	CBG04937.1, CBG06726.1	C06B3.8.1, M04G12.3.1	Sp34_50156700.t1	FL83_03715, FL83_03838	Cnig_chr_V.g18565, Cnig_chr_V.g20919.1	CSP28.g4488.t1, CSP28.g5128.t1	GCK72_018563.t1, GCK72_018688.t1, GCK72_020522.t1	CSP40.g13236.t1, CSP40.g1966.t1	Csp11.Scaffold629.g16251.t1, Csp11.Scaffold630.g19779.t1
77	WBGene00001577	gem-4	IV	11745640	11748689	3050	+	OG0001189	Old	CSP29.g13938.t2	CBOVI.g7925.t1	CBG00380a.1, CBG06080.1	T12A7.1.1, T28F3.1a.1	Sp34_40207000.t1, Sp34_40207300.t1	FL83_13821.2, FL83_21431	Cnig_chr_IV.g12046.2, Cnig_chr_IV.g14007	CSP28.g14199.t2	GCK72_012075.t1, GCK72_014111.t1	CSP40.g11762.t2, CSP40.g19558.t1	Csp11.Scaffold441.g1185.t1, Csp11.Scaffold441.g1186.t1, Csp11.Scaffold629.g8088.t1
78	WBGene00001581	gfi-1	V	6392537	6399931	7395	-	OG0002614	Recent	CSP29.g5536.t1	CBOVI.g464.t1	CBG18927.1	F57F4.3.1, F57F4.4.1	Sp34_50211400.t1	FL83_10773	Cnig_chr_V.g19834	CSP28.g8762.t1	GCK72_017915.t1	CSP40.g11746.t1, CSP40.g9927.t1, CSP40.g9928.t1	Csp11.Scaffold630.g17531.t1
79	WBGene00001609	glp-1	III	9092241	9099698	7458	+	OG0000587	Old	CSP29.g3351.t1, CSP29.g3358.t2, CSP29.g4911.t2	CBOVI.g5804.t1, CBOVI.g5806.t1	CBG06809.1, CBG06829.1	F02A9.6.1, R107.8.1	Sp34_30258500.t1, Sp34_30259220.t1	FL83_18921, FL83_18928	Cni-glp-1, nigoni.pc_2016.07.11_010.g27410, nigoni.pc_2016.07.11_010.g27411.1	CSP28.g20133.t1, CSP28.g20140.t1, CSP28.g3472.t1, CSP28.g3473.t1	GCK72_009244.t1, GCK72_009250.t1	CSP40.g12693.t1, CSP40.g12700.t1	Csp11.Scaffold333.g828.t1, Csp11.Scaffold629.g14773.t1, Csp11.Scaffold629.g14777.t2, Csp11.Scaffold629.g14794.t1, Csp11.Scaffold629.g15120.t1, Csp11.Scaffold629.g15129.t1
80	WBGene00001638	gly-13	X	9293666	9296622	2957	-	OG0001752	Old	CSP29.g6199.t1, CSP29.g7545.t1	CBOVI.g3223.t1	CBG09783a.1, CBG16168.1	B0416.6.1, M01F1.1.1	Sp34_X0052700.t1	FL83_02271	Cnig_chr_III.g10513.1, Cnig_chr_X.g22571.2	CSP28.g10837.t1, CSP28.g11447.t1	GCK72_023276.t1	CSP40.g4788.t1, CSP40.g8142.t1	Csp11.Scaffold629.g13419.t1
81	WBGene00001639	gly-14	III	3490337	3493238	2902	-	OG0001752	Old	CSP29.g6199.t1, CSP29.g7545.t1	CBOVI.g3223.t1	CBG09783a.1, CBG16168.1	B0416.6.1, M01F1.1.1	Sp34_X0052700.t1	FL83_02271	Cnig_chr_III.g10513.1, Cnig_chr_X.g22571.2	CSP28.g10837.t1, CSP28.g11447.t1	GCK72_023276.t1	CSP40.g4788.t1, CSP40.g8142.t1	Csp11.Scaffold629.g13419.t1
82	WBGene00001688	gpr-1	III	8628932	8630776	1845	+	OG0004562	Recent	CSP29.g3292.t1	CBOVI.g6869.t1	CBG10100.1	C38C10.4.1, F22B7.13.1	Sp34_30269000.t1, Sp34_30269300.t1	FL83_07424	NA	CSP28.g20084.t1	GCK72_009419.t1	CSP40.g3350.t1	Csp11.Scaffold629.g9374.t1
83	WBGene00001689	gpr-2	III	9391330	9393164	1835	-	OG0004562	Recent	CSP29.g3292.t1	CBOVI.g6869.t1	CBG10100.1	C38C10.4.1, F22B7.13.1	Sp34_30269000.t1, Sp34_30269300.t1	FL83_07424	NA	CSP28.g20084.t1	GCK72_009419.t1	CSP40.g3350.t1	Csp11.Scaffold629.g9374.t1
84	WBGene00001692	grd-3	IV	3439655	3440453	799	+	OG0002743	Recent	CSP29.g10005.t1, CSP29.g5045.t1	CBOVI.g3051.t1	CBG25135.1	T01B10.1.1, W05E7.1.1	NA	FL83_02029	Cnig_chr_X.g25509	CSP28.g3283.t1, CSP28.g9029.t1	GCK72_025290.t1	CSP40.g2613.t1	Csp11.Scaffold629.g11004.t1
85	WBGene00001693	grd-4	X	8501222	8502288	1067	+	OG0002743	Recent	CSP29.g10005.t1, CSP29.g5045.t1	CBOVI.g3051.t1	CBG25135.1	T01B10.1.1, W05E7.1.1	NA	FL83_02029	Cnig_chr_X.g25509	CSP28.g3283.t1, CSP28.g9029.t1	GCK72_025290.t1	CSP40.g2613.t1	Csp11.Scaffold629.g11004.t1
86	WBGene00001694	grd-5	V	8619032	8619870	839	+	OG0004221	Recent	CSP29.g19938.t1	CBOVI.g77.t1	CBG01473.1	F09D12.1.1, F41E6.2.1	Sp34_50117310.t1	FL83_21770	Cnig_chr_V.g16746	CSP28.g1991.t1	GCK72_018889.t1	CSP40.g2803.t1	Csp11.Scaffold541.g3390.t1
87	WBGene00001699	grd-10	IV	3441055	3441841	787	+	OG0004221	Recent	CSP29.g19938.t1	CBOVI.g77.t1	CBG01473.1	F09D12.1.1, F41E6.2.1	Sp34_50117310.t1	FL83_21770	Cnig_chr_V.g16746	CSP28.g1991.t1	GCK72_018889.t1	CSP40.g2803.t1	Csp11.Scaffold541.g3390.t1
88	WBGene00001702	grd-13	IV	3438312	3439507	1196	+	OG0004675	Recent	CSP29.g5046.t1	CBOVI.g3050.t1	CBG22788.1	T01B10.2.1, W05E7.3.1	Sp34_X0165900.t1	FL83_02028	Cnig_chr_X.g25510	CSP28.g9028.t1	GCK72_025292.t1	CSP40.g2614.t1	Csp11.Scaffold629.g11005.t1
89	WBGene00001703	grd-14	X	8500021	8501037	1017	+	OG0004675	Recent	CSP29.g5046.t1	CBOVI.g3050.t1	CBG22788.1	T01B10.2.1, W05E7.3.1	Sp34_X0165900.t1	FL83_02028	Cnig_chr_X.g25510	CSP28.g9028.t1	GCK72_025292.t1	CSP40.g2614.t1	Csp11.Scaffold629.g11005.t1
90	WBGene00001747	gsp-1	V	10682422	10686537	4116	+	OG0000830	Ancient	CSP29.g16342.t1, CSP29.g17634.t1	CBOVI.g4466.t1, CBOVI.g484.t1	CBG00598.1, CBG09676.1	F29F11.6.1, F56C9.1.1	Sp34_30035400.t1, Sp34_50298400.t1	FL83_11818, FL83_20188	Cnig_chr_III.g11905.1, Cnig_chr_V.g19395	CSP28.g13769.t1, CSP28.g8536.t1	GCK72_002929.t1, GCK72_008698.t1, GCK72_016467.t1	CSP40.g1345.t1, CSP40.g1523.t1	Csp11.Scaffold505.g2410.t1, Csp11.Scaffold629.g15245.t1, Csp11.Scaffold629.g15534.t1
91	WBGene00001748	gsp-2	III	7336587	7338765	2179	+	OG0000830	Ancient	CSP29.g16342.t1, CSP29.g17634.t1	CBOVI.g4466.t1, CBOVI.g484.t1	CBG00598.1, CBG09676.1	F29F11.6.1, F56C9.1.1	Sp34_30035400.t1, Sp34_50298400.t1	FL83_11818, FL83_20188	Cnig_chr_III.g11905.1, Cnig_chr_V.g19395	CSP28.g13769.t1, CSP28.g8536.t1	GCK72_002929.t1, GCK72_008698.t1, GCK72_016467.t1	CSP40.g1345.t1, CSP40.g1523.t1	Csp11.Scaffold505.g2410.t1, Csp11.Scaffold629.g15245.t1, Csp11.Scaffold629.g15534.t1
92	WBGene00001829	hcp-1	V	6594194	6599208	5015	+	OG0000891	Recent	CSP29.g13673.t1, CSP29.g13676.t1, CSP29.g16202.t1, CSP29.g19504.t1	CBOVI.g5001.t1	CBG16534.1	T06E4.1.1, ZK1055.1.1	Sp34_50216220.t1	FL83_02839	Cnig_chr_III.g10237, Cnig_chr_III.g10240, Cnig_chr_III.g10299, Cnig_chr_III.g10621.1	CSP28.g11606.t1, CSP28.g11607.t1, CSP28.g16831.t1, CSP28.g18426.t1, CSP28.g7127.t1	GCK72_002535.t1, GCK72_019836.t1	CSP40.g3039.t1	Csp11.Scaffold629.g14446.t1
93	WBGene00001830	hcp-2	V	9645859	9650211	4353	+	OG0000891	Recent	CSP29.g13673.t1, CSP29.g13676.t1, CSP29.g16202.t1, CSP29.g19504.t1	CBOVI.g5001.t1	CBG16534.1	T06E4.1.1, ZK1055.1.1	Sp34_50216220.t1	FL83_02839	Cnig_chr_III.g10237, Cnig_chr_III.g10240, Cnig_chr_III.g10299, Cnig_chr_III.g10621.1	CSP28.g11606.t1, CSP28.g11607.t1, CSP28.g16831.t1, CSP28.g18426.t1, CSP28.g7127.t1	GCK72_002535.t1, GCK72_019836.t1	CSP40.g3039.t1	Csp11.Scaffold629.g14446.t1
94	WBGene00001973	hmg-3	I	5815609	5818132	2524	-	OG0001186	Recent	CSP29.g12813.t1	CBOVI.g5250.t1	CBG04066.1, CBG09136.1	C32F10.5.1, T20B12.8.1	Sp34_10296300.t1	FL83_14292, FL83_23305	Cnig_chr_I.g1126, Cnig_chr_III.g11352	CSP28.g3722.t1, CSP28.g7695.t1	GCK72_001004.t1, GCK72_009041.t1	CSP40.g19849.t1, CSP40.g20178.t1	Csp11.Scaffold629.g12610.t1, Csp11.Scaffold630.g17051.t1, Csp11.Scaffold630.g17052.t1
95	WBGene00001974	hmg-4	III	7379143	7381596	2454	-	OG0001186	Recent	CSP29.g12813.t1	CBOVI.g5250.t1	CBG04066.1, CBG09136.1	C32F10.5.1, T20B12.8.1	Sp34_10296300.t1	FL83_14292, FL83_23305	Cnig_chr_I.g1126, Cnig_chr_III.g11352	CSP28.g3722.t1, CSP28.g7695.t1	GCK72_001004.t1, GCK72_009041.t1	CSP40.g19849.t1, CSP40.g20178.t1	Csp11.Scaffold629.g12610.t1, Csp11.Scaffold630.g17051.t1, Csp11.Scaffold630.g17052.t1
96	WBGene00001980	hmr-1	I	11075755	11134667	58913	-	OG0001110	Old	CSP29.g21145.t1	CBOVI.g9987.t1	CBG07964.1, CBG31419.1	W02B9.1b.1, Y52B11A.11.1	Sp34_10033310.t1, Sp34_10033320.t1	FL83_17967.1, FL83_17968	Cnig_chr_I.g3604, Cnig_chr_I.g3605.1	CSP28.g10152.t1, CSP28.g10209.t1, CSP28.g10210.t1	GCK72_003489.t1, GCK72_003492.t1	CSP40.g4455.t1, CSP40.g4456.t1	Csp11.Scaffold630.g17390.t1, Csp11.Scaffold630.g17396.t1
97	WBGene00002007	hsp-3	X	6089028	6092124	3097	-	OG0000852	Old	CSP29.g2609.t1, CSP29.g9263.t1	CBOVI.g3328.t2	CBG13144.1, CBG14829.1	C15H9.6a.1, F43E2.8a.1	Sp34_20257100.t1, Sp34_X0230200.t1	FL83_00417, FL83_09443, FL83_09450	Cnig_chr_II.g5331, Cnig_chr_X.g24080.2, Cnig_chr_X.g24438.1	CSP28.g10641.t1, CSP28.g12196.t1	GCK72_006489.t1, GCK72_024516.t1	CSP40.g13976.t1, CSP40.g5822.t1, CSP40.g8339.t1	Csp11.Scaffold526.g3080.t1, Csp11.Scaffold626.g6526.t1
98	WBGene00002008	hsp-4	II	7350112	7352645	2534	-	OG0000852	Old	CSP29.g2609.t1, CSP29.g9263.t1	CBOVI.g3328.t2	CBG13144.1, CBG14829.1	C15H9.6a.1, F43E2.8a.1	Sp34_20257100.t1, Sp34_X0230200.t1	FL83_00417, FL83_09443, FL83_09450	Cnig_chr_II.g5331, Cnig_chr_X.g24080.2, Cnig_chr_X.g24438.1	CSP28.g10641.t1, CSP28.g12196.t1	GCK72_006489.t1, GCK72_024516.t1	CSP40.g13976.t1, CSP40.g5822.t1, CSP40.g8339.t1	Csp11.Scaffold526.g3080.t1, Csp11.Scaffold626.g6526.t1
99	WBGene00002032	htp-1	IV	5390189	5391557	1369	-	OG0001581	Recent	CSP29.g9424.t1	CBOVI.g12170.t1	CBG05444.1, CBG23415.1	F41H10.10.1, Y73B6BL.2.1	Sp34_50090600.t1, Sp34_50090800.t1	FL83_06681, FL83_15271	Cnig_chr_IV.g13550, Cnig_chr_V.g18936	CSP28.g4290.t1	GCK72_013698.t1, GCK72_019126.t1	CSP40.g18132.t1, CSP40.g4090.t1	Csp11.Scaffold630.g19986.t1
100	WBGene00002033	htp-2	IV	6419522	6420898	1377	+	OG0001581	Recent	CSP29.g9424.t1	CBOVI.g12170.t1	CBG05444.1, CBG23415.1	F41H10.10.1, Y73B6BL.2.1	Sp34_50090600.t1, Sp34_50090800.t1	FL83_06681, FL83_15271	Cnig_chr_IV.g13550, Cnig_chr_V.g18936	CSP28.g4290.t1	GCK72_013698.t1, GCK72_019126.t1	CSP40.g18132.t1, CSP40.g4090.t1	Csp11.Scaffold630.g19986.t1
101	WBGene00002041	hum-8	IV	429209	440554	11346	-	OG0001245	Old	CSP29.g22240.t1, CSP29.g2973.t1	CBOVI.g12144.t4	CBG13543.1, CBG22283.1	F47G6.4a.1, Y66H1A.6c.1	Sp34_10306200.t1, Sp34_40020500.t1	FL83_12144, FL83_14740	Cnig_chr_I.g703.3, Cnig_chr_IV.g16234	CSP28.g14764.t1, CSP28.g2674.t1	NA	CSP40.g21106.t1, CSP40.g23956.t1	Csp11.Scaffold451.g1330.t2, Csp11.Scaffold629.g10705.t1, Csp11.Scaffold629.g10706.t1
102	WBGene00002051	ifa-3	X	16267197	16270069	2873	-	OG0001746	Recent	CSP29.g4681.t1	CBOVI.g3588.t1	CBG16384.1, CBG16385.1	F52E10.5.1, W10G6.3.1	Sp34_X0041400.t1	FL83_02379	Cnig_chr_X.g22370.1, Cnig_chr_X.g22371.1	CSP28.g16163.t1	GCK72_023167.t1, GCK72_023168.t1	CSP40.g1876.t1, CSP40.g1877.t1	Csp11.Scaffold629.g13356.t1, Csp11.Scaffold629.g13357.t1
103	WBGene00002055	ifc-1	V	2881393	2883753	2361	+	OG0001106	Old	CSP29.g20745.t2	CBOVI.g3502.t1	CBG06468.1, CBG08136a.1	F37B4.2.1, M6.1e.1	Sp34_50054400.t1, Sp34_X0019000.t1	FL83_03226, FL83_12639	Cni-ifc-1.1, Cni-ifc-2, Cnig_chr_X.g22275	CSP28.g13415.t2	GCK72_020752.t1, GCK72_022184.t1	CSP40.g14264.t1, CSP40.g4233.t1	Csp11.Scaffold629.g12345.t1, Csp11.Scaffold629.g15649.t1, Csp11.Scaffold629.g15650.t1
104	WBGene00002056	ifc-2	X	642156	654904	12749	-	OG0001106	Old	CSP29.g20745.t2	CBOVI.g3502.t1	CBG06468.1, CBG08136a.1	F37B4.2.1, M6.1e.1	Sp34_50054400.t1, Sp34_X0019000.t1	FL83_03226, FL83_12639	Cni-ifc-1.1, Cni-ifc-2, Cnig_chr_X.g22275	CSP28.g13415.t2	GCK72_020752.t1, GCK72_022184.t1	CSP40.g14264.t1, CSP40.g4233.t1	Csp11.Scaffold629.g12345.t1, Csp11.Scaffold629.g15649.t1, Csp11.Scaffold629.g15650.t1
105	WBGene00002057	ifd-1	X	8820703	8824448	3746	-	OG0001234	Old	CSP29.g20760.t1	CBOVI.g3501.t1	CBG08109.1, CBG15464.1, CBG26680.1	F25E2.4.1, R04E5.10.1	Sp34_X0016300.t1, Sp34_X0173100.t1	FL83_02098, FL83_03199	Cni-ifd-1.3, Cni-ifd-2	CSP28.g13399.t1	GCK72_022210.t1, GCK72_025230.t1	CSP40.g4257.t1, CSP40.g9878.t1	Csp11.Scaffold412.g1074.t1, Csp11.Scaffold629.g10939.t1
106	WBGene00002058	ifd-2	X	813854	815929	2076	-	OG0001234	Old	CSP29.g20760.t1	CBOVI.g3501.t1	CBG08109.1, CBG15464.1, CBG26680.1	F25E2.4.1, R04E5.10.1	Sp34_X0016300.t1, Sp34_X0173100.t1	FL83_02098, FL83_03199	Cni-ifd-1.3, Cni-ifd-2	CSP28.g13399.t1	GCK72_022210.t1, GCK72_025230.t1	CSP40.g4257.t1, CSP40.g9878.t1	Csp11.Scaffold412.g1074.t1, Csp11.Scaffold629.g10939.t1
107	WBGene00002064	iff-1	III	9745862	9747193	1332	-	OG0001205	Old	CSP29.g16883.t1, CSP29.g21897.t1	CBOVI.g6921.t1	CBG00567.1, CBG10008.1	F54C9.1.1, T05G5.10a.1	Sp34_20246500.t1, Sp34_30199310.t1	FL83_04604, FL83_23729	Cnig_chr_II.g4832, Cnig_chr_III.g10745	CSP28.g17122.t1, CSP28.g9693.t1	GCK72_004942.t1, GCK72_009500.t1	CSP40.g12863.t1, CSP40.g3431.t1	Csp11.Scaffold630.g21349.t1
108	WBGene00002065	iff-2	II	8559375	8561367	1993	-	OG0001205	Old	CSP29.g16883.t1, CSP29.g21897.t1	CBOVI.g6921.t1	CBG00567.1, CBG10008.1	F54C9.1.1, T05G5.10a.1	Sp34_20246500.t1, Sp34_30199310.t1	FL83_04604, FL83_23729	Cnig_chr_II.g4832, Cnig_chr_III.g10745	CSP28.g17122.t1, CSP28.g9693.t1	GCK72_004942.t1, GCK72_009500.t1	CSP40.g12863.t1, CSP40.g3431.t1	Csp11.Scaffold630.g21349.t1
109	WBGene00002083	inf-1	III	6930134	6931953	1820	+	OG0002578	Recent	CSP29.g2812.t1, CSP29.g321.t1	CBOVI.g6046.t1	CBG16478.1	F57B9.3.1, F57B9.6a.1	Sp34_30249300.t1	FL83_18898	nigoni.pc_2016.07.11_023.g28431.1	CSP28.g17291.t1, CSP28.g20042.t1	GCK72_009954.t1	CSP40.g2991.t1	Csp11.Scaffold629.g14433.t1
110	WBGene00002094	ins-11	II	5556731	5557173	443	+	OG0001545	Old	CSP29.g23505.t1, CSP29.g23506.t1	NA	CBG02438.1, CBG02440.1	C17C3.19.1, C17C3.4.1	Sp34_20109600.t1	FL83_06087, FL83_06089	Cni-ins-11, Cni-ins-12	CSP28.g12653.t1, CSP28.g12654.t1	GCK72_006064.t1, GCK72_006066.t1	CSP40.g7109.t1, CSP40.g7111.t1	Csp11.Scaffold629.g9334.t1
111	WBGene00002095	ins-12	II	5554617	5555361	745	+	OG0001545	Old	CSP29.g23505.t1, CSP29.g23506.t1	NA	CBG02438.1, CBG02440.1	C17C3.19.1, C17C3.4.1	Sp34_20109600.t1	FL83_06087, FL83_06089	Cni-ins-11, Cni-ins-12	CSP28.g12653.t1, CSP28.g12654.t1	GCK72_006064.t1, GCK72_006066.t1	CSP40.g7109.t1, CSP40.g7111.t1	Csp11.Scaffold629.g9334.t1
112	WBGene00002102	ins-19	II	3126037	3126441	405	-	OG0016108	Recent	NA	CBOVI.g12899.t1, CBOVI.g12904.t1, CBOVI.g13089.t1	NA	T10D4.13.1, T10D4.4.1	NA	NA	NA	NA	NA	NA	NA
113	WBGene00002103	ins-20	II	6010844	6011321	478	+	OG0001108	Recent	CSP29.g21074.t1, CSP29.g5220.t1	NA	CBG02557.1, CBG07123.1, CBG07124.1, CBG30768.1	W09C5.4.1, ZK84.7.1	Sp34_20122700.t1, Sp34_X0145200.t1	FL83_01659, FL83_04452	Cnig_chr_II.g6225, Cnig_chr_II.g8161.1, Cnig_chr_II.g8162	CSP28.g10115.t1	GCK72_006163.t1, GCK72_025679.t1	CSP40.g8613.t1	Csp11.Scaffold629.g10082.t1, Csp11.Scaffold629.g16424.t1
114	WBGene00002108	ins-25	I	14020361	14021312	952	+	OG0017346	Recent	NA	NA	NA	ZC334.10.1, ZC334.8.1	Sp34_10025800.t1	NA	NA	NA	NA	CSP40.g13332.t1	NA
115	WBGene00002112	ins-29	I	14018799	14019759	961	+	OG0017346	Recent	NA	NA	NA	ZC334.10.1, ZC334.8.1	Sp34_10025800.t1	NA	NA	NA	NA	CSP40.g13332.t1	NA
116	WBGene00002114	ins-31	II	3127041	3127831	791	+	OG0016108	Recent	NA	CBOVI.g12899.t1, CBOVI.g12904.t1, CBOVI.g13089.t1	NA	T10D4.13.1, T10D4.4.1	NA	NA	NA	NA	NA	NA	NA
117	WBGene00002116	ins-33	I	13637845	13639311	1467	-	OG0001108	Recent	CSP29.g21074.t1, CSP29.g5220.t1	NA	CBG02557.1, CBG07123.1, CBG07124.1, CBG30768.1	W09C5.4.1, ZK84.7.1	Sp34_20122700.t1, Sp34_X0145200.t1	FL83_01659, FL83_04452	Cnig_chr_II.g6225, Cnig_chr_II.g8161.1, Cnig_chr_II.g8162	CSP28.g10115.t1	GCK72_006163.t1, GCK72_025679.t1	CSP40.g8613.t1	Csp11.Scaffold629.g10082.t1, Csp11.Scaffold629.g16424.t1
118	WBGene00002130	inx-8	IV	11673843	11675635	1793	+	OG0000325	Recent	CSP29.g12064.t1, CSP29.g1283.t1, CSP29.g13751.t1, CSP29.g13752.t1, CSP29.g13755.t1, CSP29.g13757.t1, CSP29.g13758.t1, CSP29.g13759.t1, CSP29.g13762.t1, CSP29.g13781.t1, CSP29.g20852.t1, CSP29.g20853.t1, CSP29.g20854.t1, CSP29.g22320.t1, CSP29.g3843.t1, CSP29.g3844.t1, CSP29.g648.t1, CSP29.g649.t1, CSP29.g650.t1	CBOVI.g11716.t1, CBOVI.g11717.t1, CBOVI.g2403.t1, CBOVI.g2426.t1, CBOVI.g2581.t1, CBOVI.g8459.t1, CBOVI.g8480.t1, CBOVI.g8481.t1, CBOVI.g8482.t1, CBOVI.g8499.t1	CBG06096.1	ZK792.2.1, ZK792.3.1	Sp34_40323700.t1	FL83_03993, FL83_21323	Cnig_chr_IV.g14022	CSP28.g17996.t1, CSP28.g18200.t1, CSP28.g581.t1	GCK72_014125.t1, GCK72_022853.t1	CSP40.g769.t1	NA
119	WBGene00002131	inx-9	IV	11676354	11678497	2144	+	OG0000325	Recent	CSP29.g12064.t1, CSP29.g1283.t1, CSP29.g13751.t1, CSP29.g13752.t1, CSP29.g13755.t1, CSP29.g13757.t1, CSP29.g13758.t1, CSP29.g13759.t1, CSP29.g13762.t1, CSP29.g13781.t1, CSP29.g20852.t1, CSP29.g20853.t1, CSP29.g20854.t1, CSP29.g22320.t1, CSP29.g3843.t1, CSP29.g3844.t1, CSP29.g648.t1, CSP29.g649.t1, CSP29.g650.t1	CBOVI.g11716.t1, CBOVI.g11717.t1, CBOVI.g2403.t1, CBOVI.g2426.t1, CBOVI.g2581.t1, CBOVI.g8459.t1, CBOVI.g8480.t1, CBOVI.g8481.t1, CBOVI.g8482.t1, CBOVI.g8499.t1	CBG06096.1	ZK792.2.1, ZK792.3.1	Sp34_40323700.t1	FL83_03993, FL83_21323	Cnig_chr_IV.g14022	CSP28.g17996.t1, CSP28.g18200.t1, CSP28.g581.t1	GCK72_014125.t1, GCK72_022853.t1	CSP40.g769.t1	NA
120	WBGene00002186	kel-10	III	10098469	10101452	2984	-	OG0004406	Recent	CSP29.g22480.t1	CBOVI.g7056.t1	CBG13307.1	F47D12.7.1, T16H12.6.1	Sp34_30086000.t1	FL83_21013	Cnig_chr_III.g9906	CSP28.g12964.t1	GCK72_010200.t1	CSP40.g20648.t1	Csp11.Scaffold126.g566.t1
121	WBGene00002187	kgb-1	IV	405621	410035	4415	-	OG0002362	Recent	CSP29.g11571.t3, CSP29.g22229.t1	CBOVI.g8663.t1	CBG13536.1	T07A9.3.1, ZC416.4.1	Sp34_40020100.t1	FL83_12137	Cnig_chr_IV.g16240	CSP28.g14271.t1, CSP28.g2659.t1	GCK72_016155.t1	CSP40.g23950.t1	Csp11.Scaffold629.g10698.t1
122	WBGene00002188	kgb-2	IV	3606784	3609229	2446	+	OG0002362	Recent	CSP29.g11571.t3, CSP29.g22229.t1	CBOVI.g8663.t1	CBG13536.1	T07A9.3.1, ZC416.4.1	Sp34_40020100.t1	FL83_12137	Cnig_chr_IV.g16240	CSP28.g14271.t1, CSP28.g2659.t1	GCK72_016155.t1	CSP40.g23950.t1	Csp11.Scaffold629.g10698.t1
123	WBGene00002214	klc-1	IV	11083735	11086050	2316	+	OG0000895	Old	CSP29.g14180.t1	CBOVI.g2116.t1	CBG09366a.1, CBG09367.1, CBG09436.1	C18C4.10b.1, M7.2b.1	Sp34_50196610.t1	FL83_07641, FL83_09575, FL83_12026, FL83_23605	Cnig_chr_V.g19621, Cnig_chr_V.g19687, Cnig_chr_V.g19689.1	CSP28.g15818.t1	GCK72_004031.t1, GCK72_017690.t1, GCK72_017760.t1	CSP40.g24629.t1, CSP40.g9514.t1	Csp11.Scaffold460.g1464.t1, Csp11.Scaffold461.g1487.t2
124	WBGene00002215	klc-2	V	5576472	5581412	4941	-	OG0000895	Old	CSP29.g14180.t1	CBOVI.g2116.t1	CBG09366a.1, CBG09367.1, CBG09436.1	C18C4.10b.1, M7.2b.1	Sp34_50196610.t1	FL83_07641, FL83_09575, FL83_12026, FL83_23605	Cnig_chr_V.g19621, Cnig_chr_V.g19687, Cnig_chr_V.g19689.1	CSP28.g15818.t1	GCK72_004031.t1, GCK72_017690.t1, GCK72_017760.t1	CSP40.g24629.t1, CSP40.g9514.t1	Csp11.Scaffold460.g1464.t1, Csp11.Scaffold461.g1487.t2
125	WBGene00002225	klp-15	I	5577070	5579194	2125	-	OG0001185	Recent	CSP29.g12750.t1	CBOVI.g4838.t1	CBG12675.1, CBG29951.1	C41G7.2.1, M01E11.6.1	Sp34_30250400.t1, Sp34_30250800.t1, Sp34_30251200.t1, Sp34_30251600.t1, Sp34_30256200.t1	FL83_05062, FL83_05175	Cnig_chr_I.g2299.1, Cnig_chr_I.g2501	CSP28.g10977.t1	GCK72_002432.t1, GCK72_002545.t1	CSP40.g6131.t1	Csp11.Scaffold486.g1962.t1
126	WBGene00002226	klp-16	I	9512452	9514637	2186	+	OG0001185	Recent	CSP29.g12750.t1	CBOVI.g4838.t1	CBG12675.1, CBG29951.1	C41G7.2.1, M01E11.6.1	Sp34_30250400.t1, Sp34_30250800.t1, Sp34_30251200.t1, Sp34_30251600.t1, Sp34_30256200.t1	FL83_05062, FL83_05175	Cnig_chr_I.g2299.1, Cnig_chr_I.g2501	CSP28.g10977.t1	GCK72_002432.t1, GCK72_002545.t1	CSP40.g6131.t1	Csp11.Scaffold486.g1962.t1
127	WBGene00002255	lbp-3	X	3257372	3258155	784	+	OG0001195	Ancient	CSP29.g15596.t1	CBOVI.g3071.t1, CBOVI.g336.t1	CBG14167.1, CBG20572b.1	F40F4.4a.1, ZK742.5.1	Sp34_50086110.t1, Sp34_X0273700.t1	FL83_00868, FL83_22941	Cnig_chr_V.g17036, Cnig_chr_X.g23830.1	CSP28.g14489.t1, CSP28.g18998.t1	GCK72_019376.t1, GCK72_024061.t1	CSP40.g10269.t1, CSP40.g9148.t1	Csp11.Scaffold630.g18318.t1
128	WBGene00002256	lbp-4	V	7820578	7821477	900	+	OG0001195	Ancient	CSP29.g15596.t1	CBOVI.g3071.t1, CBOVI.g336.t1	CBG14167.1, CBG20572b.1	F40F4.4a.1, ZK742.5.1	Sp34_50086110.t1, Sp34_X0273700.t1	FL83_00868, FL83_22941	Cnig_chr_V.g17036, Cnig_chr_X.g23830.1	CSP28.g14489.t1, CSP28.g18998.t1	GCK72_019376.t1, GCK72_024061.t1	CSP40.g10269.t1, CSP40.g9148.t1	Csp11.Scaffold630.g18318.t1
129	WBGene00002259	lbp-7	V	13879552	13880213	662	+	OG0009972	Recent	CSP29.g7988.t1	NA	CBG11457.1	T22G5.2.1, T22G5.6.1	Sp34_50094600.t1	FL83_03726	Cnig_chr_V.g16387	CSP28.g18525.t1	GCK72_018673.t1	CSP40.g7652.t1	Csp11.Scaffold629.g14171.t1
130	WBGene00002260	lbp-8	V	13890773	13891364	592	+	OG0009972	Recent	CSP29.g7988.t1	NA	CBG11457.1	T22G5.2.1, T22G5.6.1	Sp34_50094600.t1	FL83_03726	Cnig_chr_V.g16387	CSP28.g18525.t1	GCK72_018673.t1	CSP40.g7652.t1	Csp11.Scaffold629.g14171.t1
131	WBGene00002280	let-2	X	16380597	16389340	8744	-	OG0000742	Ancient	CSP29.g3301.t1, CSP29.g4674.t3	CBOVI.g3883.t4, CBOVI.g4146.t1	CBG10116b.1, CBG16372a.1	F01G12.5b.1, K04H4.1a.1	Sp34_30267400.t1, Sp34_X0042300.t1	FL83_02370.1, FL83_03989.1, FL83_07437, FL83_12521, FL83_13182	Cni-emb-9, Cni-let-2.2	CSP28.g16172.t1, CSP28.g20075.t1	GCK72_009408.t1, GCK72_022838.t1, GCK72_023175.t1	CSP40.g10956.t1, CSP40.g3338.t1	Csp11.Scaffold629.g13347.t3, Csp11.Scaffold629.g9385.t1
132	WBGene00002335	let-60	IV	11688227	11691088	2862	-	OG0001017	Ancient	CSP29.g634.t1, CSP29.g7939.t1	CBOVI.g10954.t1, CBOVI.g8497.t1	CBG06092.1, CBG21720.1	C27B7.8.1, ZK792.6.1	Sp34_40323400.t1, Sp34_40348700.t1	FL83_09981, FL83_21320	Cni-let-60, Cni-rap-1.2	CSP28.g12609.t1, CSP28.g584.t1	GCK72_013389.t1, GCK72_014122.t1	CSP40.g22206.t1, CSP40.g772.t1	Csp11.Scaffold629.g13322.t1, Csp11.Scaffold629.g15215.t1
133	WBGene00002990	lin-1	IV	2275861	2300286	24426	-	OG0008074	Recent	CSP29.g22301.t1	CBOVI.g11461.t1	CBG13868.1	C37F5.1a.1, Y73B3A.5.1	Sp34_40035900.t1	FL83_17404	Cnig_chr_IV.g15954	CSP28.g22205.t1	NA	CSP40.g6062.t1	Csp11.Scaffold629.g10775.t1
134	WBGene00002994	lin-5	II	7860574	7863563	2990	+	OG0000636	Recent	CSP29.g10831.t1	CBOVI.g4790.t1, CBOVI.g7153.t1	CBG23227.1	F01G10.5.1, T09A5.10.1	Sp34_10075000.t1, Sp34_30126600.t1, Sp34_30126700.t1, Sp34_30233600.t1, Sp34_30233700.t1, Sp34_30233900.t1, Sp34_30234100.t1, Sp34_30234200.t1, Sp34_30234400.t1, Sp34_40026300.t1, Sp34_40026500.t1	FL83_09952, FL83_18555, FL83_19001, FL83_19002	Cnig_chr_V.g19144	CSP28.g8623.t1	GCK72_000799.t1, GCK72_013364.t1, GCK72_013367.t1, GCK72_016234.t1	NA	Csp11.Scaffold488.g2007.t1
135	WBGene00003001	lin-12	III	9060221	9071472	11252	-	OG0000587	Old	CSP29.g3351.t1, CSP29.g3358.t2, CSP29.g4911.t2	CBOVI.g5804.t1, CBOVI.g5806.t1	CBG06809.1, CBG06829.1	F02A9.6.1, R107.8.1	Sp34_30258500.t1, Sp34_30259220.t1	FL83_18921, FL83_18928	Cni-glp-1, nigoni.pc_2016.07.11_010.g27410, nigoni.pc_2016.07.11_010.g27411.1	CSP28.g20133.t1, CSP28.g20140.t1, CSP28.g3472.t1, CSP28.g3473.t1	GCK72_009244.t1, GCK72_009250.t1	CSP40.g12693.t1, CSP40.g12700.t1	Csp11.Scaffold333.g828.t1, Csp11.Scaffold629.g14773.t1, Csp11.Scaffold629.g14777.t2, Csp11.Scaffold629.g14794.t1, Csp11.Scaffold629.g15120.t1, Csp11.Scaffold629.g15129.t1
136	WBGene00003041	lin-61	I	7248827	7251282	2456	-	OG0001172	Old	CSP29.g10768.t1	CBOVI.g9201.t1	CBG07435.1, CBG13678.1, CBG21916.1	R06C7.7b.1, Y48G1A.6a.1	Sp34_10086900.t1	FL83_03326, FL83_10391	Cnig_chr_I.g1760, Cnig_chr_IV.g12161, Cnig_chr_X.g26146.2	CSP28.g13016.t1	GCK72_000181.t1, GCK72_022076.t1	CSP40.g13449.t1, CSP40.g16742.t1	Csp11.Scaffold628.g7091.t1, Csp11.Scaffold630.g17304.t1
137	WBGene00003057	lon-3	V	12197437	12198645	1209	-	OG0000998	Ancient	CSP29.g19420.t1, CSP29.g20253.t1	CBOVI.g410.t1, CBOVI.g6184.t1	CBG03154.1, CBG23407.1	T01B7.7.1, ZK836.1.1	Sp34_20315000.t1, Sp34_50130500.t1	FL83_09335, FL83_13038	Cni-lon-3, Cni-rol-6	CSP28.g17055.t1, CSP28.g21247.t1	GCK72_005584.t1, GCK72_018218.t1	CSP40.g18129.t1, CSP40.g22417.t1	Csp11.Scaffold51.g325.t1, Csp11.Scaffold629.g10390.t1
138	WBGene00003090	lys-1	V	10277904	10279056	1153	+	OG0000693	Old	CSP29.g18032.t1, CSP29.g18034.t1	CBOVI.g1941.t1	CBG09572.1, CBG09573.1	Y22F5A.4.1, Y22F5A.5.1	Sp34_50284900.t1, Sp34_50285010.t1, Sp34_50285100.t1, Sp34_50285510.t1, Sp34_50285520.t1, Sp34_50285800.t1, Sp34_50286200.t1	FL83_22369, FL83_22370	Cnig_chr_V.g19506, Cnig_chr_V.g19507	CSP28.g4393.t1, CSP28.g4395.t1	GCK72_017562.t1, GCK72_017563.t1	CSP40.g13424.t1, CSP40.g2259.t1, CSP40.g2260.t1	Csp11.Scaffold516.g2693.t1, Csp11.Scaffold516.g2695.t2
139	WBGene00003091	lys-2	V	10280307	10281474	1168	-	OG0000693	Old	CSP29.g18032.t1, CSP29.g18034.t1	CBOVI.g1941.t1	CBG09572.1, CBG09573.1	Y22F5A.4.1, Y22F5A.5.1	Sp34_50284900.t1, Sp34_50285010.t1, Sp34_50285100.t1, Sp34_50285510.t1, Sp34_50285520.t1, Sp34_50285800.t1, Sp34_50286200.t1	FL83_22369, FL83_22370	Cnig_chr_V.g19506, Cnig_chr_V.g19507	CSP28.g4393.t1, CSP28.g4395.t1	GCK72_017562.t1, GCK72_017563.t1	CSP40.g13424.t1, CSP40.g2259.t1, CSP40.g2260.t1	Csp11.Scaffold516.g2693.t1, Csp11.Scaffold516.g2695.t2
140	WBGene00003180	med-1	X	12430609	12431133	525	+	OG0000513	Recent	CSP29.g1698.t1, CSP29.g4105.t1, CSP29.g4729.t1, CSP29.g6516.t1	NA	CBG15489.1, CBG18154.1, CBG18155.1	K04C2.6.1, T24D3.1.1	Sp34_30267600.t1, Sp34_30267900.t1	FL83_04217, FL83_09054, FL83_09064, FL83_15321	Cnig_chr_III.g9959, Cnig_chr_III.g9960, Cnig_chr_X.g25125, Cnig_chr_X.g25354	CSP28.g7079.t1	GCK72_007649.t1, GCK72_021004.t1, GCK72_021005.t1, GCK72_021010.t1, GCK72_021507.t1, GCK72_021509.t1, GCK72_022379.t1	NA	Csp11.Scaffold318.g795.t1, Csp11.Scaffold629.g13920.t1, Csp11.Scaffold629.g13924.t1, Csp11.Scaffold629.g13942.t1, Csp11.Scaffold630.g22001.t1
141	WBGene00003181	med-2	III	6884503	6885027	525	+	OG0000513	Recent	CSP29.g1698.t1, CSP29.g4105.t1, CSP29.g4729.t1, CSP29.g6516.t1	NA	CBG15489.1, CBG18154.1, CBG18155.1	K04C2.6.1, T24D3.1.1	Sp34_30267600.t1, Sp34_30267900.t1	FL83_04217, FL83_09054, FL83_09064, FL83_15321	Cnig_chr_III.g9959, Cnig_chr_III.g9960, Cnig_chr_X.g25125, Cnig_chr_X.g25354	CSP28.g7079.t1	GCK72_007649.t1, GCK72_021004.t1, GCK72_021005.t1, GCK72_021010.t1, GCK72_021507.t1, GCK72_021509.t1, GCK72_022379.t1	NA	Csp11.Scaffold318.g795.t1, Csp11.Scaffold629.g13920.t1, Csp11.Scaffold629.g13924.t1, Csp11.Scaffold629.g13942.t1, Csp11.Scaffold630.g22001.t1
142	WBGene00003219	mes-1	X	11857478	11862373	4896	+	OG0004733	Recent	CSP29.g6161.t1	CBOVI.g3857.t1	CBG16200.1	B0198.3a.1, F54F7.5.1	Sp34_X0050300.t1	FL83_02296	Cnig_chr_X.g22542.1	CSP28.g17934.t1	GCK72_023249.t1	CSP40.g4820.t1	Csp11.Scaffold629.g13392.t2
143	WBGene00003230	mex-5	IV	13353723	13356104	2382	+	OG0004162	Recent	CSP29.g1897.t1	CBOVI.g7948.t1	CBG12031.1	AH6.5.1, W02A2.7.1	Sp34_10157000.t1	FL83_08206	Cnig_chr_I.g1898	CSP28.g6935.t1	GCK72_002206.t1	CSP40.g16437.t1	Csp11.Scaffold627.g6722.t1
144	WBGene00003231	mex-6	II	9524174	9526359	2186	+	OG0004162	Recent	CSP29.g1897.t1	CBOVI.g7948.t1	CBG12031.1	AH6.5.1, W02A2.7.1	Sp34_10157000.t1	FL83_08206	Cnig_chr_I.g1898	CSP28.g6935.t1	GCK72_002206.t1	CSP40.g16437.t1	Csp11.Scaffold627.g6722.t1
145	WBGene00003403	mps-1	II	6292452	6294361	1910	-	OG0001643	Ancient	CSP29.g12530.t3	CBOVI.g12668.t1, CBOVI.g12670.t1	CBG02619.1, CBG30128.1	C29F5.3.1, C29F5.4.1	Sp34_20284000.t1, Sp34_20284110.t1	FL83_04510	Cnig_chr_II.g6158	CSP28.g1521.t2	GCK72_006219.t1	CSP40.g8579.t1, CSP40.g8580.t1	Csp11.Scaffold629.g11601.t1, Csp11.Scaffold629.g11602.t2
146	WBGene00003406	mrg-1	III	12871029	12874656	3628	-	OG0000604	Old	CSP29.g10473.t1	CBOVI.g2666.t1, CBOVI.g4260.t1	CBG15768a.1, CBG23216.1	Y37D8A.11a.1, Y37D8A.9b.1	Sp34_30293100.t1	FL83_11113, FL83_13339, FL83_14519.1, FL83_16310, FL83_17837, FL83_19050, FL83_23373, FL83_23375	Cnig_chr_III.g8638, Cnig_chr_V.g19160	CSP28.g1857.t1	GCK72_010956.t1, GCK72_011914.t1, GCK72_021065.t1, GCK72_021199.t1, GCK72_021640.t1, GCK72_021655.t1	CSP40.g14481.t1, CSP40.g24475.t1	Csp11.Scaffold628.g7137.t1, Csp11.Scaffold629.g16052.t1
147	WBGene00003485	mua-6	X	16262289	16265686	3398	-	OG0001746	Recent	CSP29.g4681.t1	CBOVI.g3588.t1	CBG16384.1, CBG16385.1	F52E10.5.1, W10G6.3.1	Sp34_X0041400.t1	FL83_02379	Cnig_chr_X.g22370.1, Cnig_chr_X.g22371.1	CSP28.g16163.t1	GCK72_023167.t1, GCK72_023168.t1	CSP40.g1876.t1, CSP40.g1877.t1	Csp11.Scaffold629.g13356.t1, Csp11.Scaffold629.g13357.t1
148	WBGene00003507	mut-14	V	5658713	5660704	1992	-	OG0002488	Recent	CSP29.g19413.t1, CSP29.g4394.t1	CBOVI.g404.t1	CBG09254.1	C14C11.6.1, Y38A10A.6.1	Sp34_50206500.t1	FL83_17140	Cnig_chr_V.g19784, Cnig_chr_V.g19785	CSP28.g21238.t1	GCK72_017870.t1	CSP40.g24530.t1	Csp11.Scaffold7.g12.t1
149	WBGene00003538	nas-19	V	11401091	11402710	1620	-	OG0014558	Recent	CSP29.g10331.t1	NA	CBG15909.1	F20G2.4.1, K03B8.5.1	NA	NA	Cnig_chr_V.g21332	CSP28.g15499.t1	NA	CSP40.g482.t1	NA
150	WBGene00003543	nas-24	V	13769386	13771329	1944	+	OG0014558	Recent	CSP29.g10331.t1	NA	CBG15909.1	F20G2.4.1, K03B8.5.1	NA	NA	Cnig_chr_V.g21332	CSP28.g15499.t1	NA	CSP40.g482.t1	NA
151	WBGene00003571	ncx-6	III	9710240	9713949	3710	-	OG0001325	Old	CSP29.g15095.t1, CSP29.g16891.t1	CBOVI.g5079.t1	CBG10014.1, CBG10015.1	C07A9.11.1, C07A9.4.1	Sp34_30198400.t1, Sp34_30198710.t1	FL83_21725	Cni-ncx-6.1, Cni-ncx-7	CSP28.g9699.t1, CSP28.g9700.t1	GCK72_009493.t1	CSP40.g3424.t1, CSP40.g3425.t1	Csp11.Scaffold629.g9353.t1, Csp11.Scaffold629.g9354.t2
152	WBGene00003572	ncx-7	III	9715885	9720291	4407	-	OG0001325	Old	CSP29.g15095.t1, CSP29.g16891.t1	CBOVI.g5079.t1	CBG10014.1, CBG10015.1	C07A9.11.1, C07A9.4.1	Sp34_30198400.t1, Sp34_30198710.t1	FL83_21725	Cni-ncx-6.1, Cni-ncx-7	CSP28.g9699.t1, CSP28.g9700.t1	GCK72_009493.t1	CSP40.g3424.t1, CSP40.g3425.t1	Csp11.Scaffold629.g9353.t1, Csp11.Scaffold629.g9354.t2
153	WBGene00003573	ncx-8	V	4983747	4987197	3451	-	OG0002212	Old	CSP29.g5111.t1	NA	CBG08637.1, CBG08638.1	C13D9.7.1, C13D9.8.1	Sp34_50183600.t1	FL83_13987	Cnig_chr_V.g18693, Cnig_chr_V.g18694.2	CSP28.g14894.t1	GCK72_018453.t1	CSP40.g14281.t1, CSP40.g850.t1, CSP40.g851.t1	Csp11.Scaffold410.g1060.t1
154	WBGene00003574	ncx-9	V	4991342	4995255	3914	-	OG0002212	Old	CSP29.g5111.t1	NA	CBG08637.1, CBG08638.1	C13D9.7.1, C13D9.8.1	Sp34_50183600.t1	FL83_13987	Cnig_chr_V.g18693, Cnig_chr_V.g18694.2	CSP28.g14894.t1	GCK72_018453.t1	CSP40.g14281.t1, CSP40.g850.t1, CSP40.g851.t1	Csp11.Scaffold410.g1060.t1
155	WBGene00003587	ned-8	I	10373373	10373862	490	-	OG0000763	Ancient	CSP29.g10481.t1, CSP29.g9689.t1	CBOVI.g12286.t1, CBOVI.g4268.t1	CBG12907.1, CBG15773.1	F45H11.2.1, ZK1010.1.1	Sp34_10219200.t1, Sp34_30294600.t1	FL83_18055	Cnig_chr_I.g2027, Cnig_chr_III.g8632, Cnig_chr_V.g21754	CSP28.g1850.t1	GCK72_021908.t1, GCK72_022009.t1	CSP40.g15199.t1, CSP40.g21901.t1, CSP40.g24480.t1, CSP40.g3812.t1	Csp11.Scaffold475.g1709.t1, Csp11.Scaffold553.g3685.t2, Csp11.Scaffold629.g14644.t1, Csp11.Scaffold629.g16042.t1
156	WBGene00003632	nhr-42	V	6998819	7000651	1833	+	OG0000339	Old	CSP29.g18847.t1, CSP29.g7985.t1, CSP29.g8020.t1, CSP29.g9917.t1	CBOVI.g387.t1	CBG01263.1, CBG01338.1, CBG10498.1, CBG10499.1, CBG19061.1	C33G8.6.1, Y46H3D.6a.1	Sp34_50034510.t1, Sp34_50041800.t1, Sp34_50042100.t1, Sp34_50224400.t1	FL83_02764, FL83_15630	Cnig_chr_V.g16391.1, Cnig_chr_V.g17368.1, Cnig_chr_V.g17370, Cnig_chr_V.g17371, Cnig_chr_V.g17717, Cnig_chr_V.g17813, Cnig_chr_V.g19968, Cnig_chr_V.g19969, Cnig_chr_V.g21014.1	CSP28.g18523.t1, CSP28.g2040.t1, CSP28.g4269.t1, CSP28.g673.t1, CSP28.g674.t1	GCK72_018033.t1, GCK72_019938.t1	CSP40.g13387.t1, CSP40.g21513.t1, CSP40.g6371.t1, CSP40.g6374.t1, CSP40.g7649.t1	Csp11.Scaffold556.g3777.t1, Csp11.Scaffold630.g21743.t1
157	WBGene00003643	nhr-53	V	15700606	15702363	1758	-	OG0007338	Recent	CSP29.g18973.t1	NA	CBG04789b.1	K06B4.10.1, K06B4.11.1	Sp34_50327200.t1	FL83_06410	Cni-nhr-53.2	CSP28.g19559.t1	GCK72_020439.t1	CSP40.g23002.t1	Csp11.Scaffold630.g20047.t1
158	WBGene00003669	nhr-79	V	19207676	19211895	4220	-	OG0000995	Old	CSP29.g18932.t1, CSP29.g19330.t1	CBOVI.g2042.t1	CBG06550.1, CBG20541.1, CBG20542.1	T26H2.9a.1, ZK697.2a.1	Sp34_50040010.t1, Sp34_50418600.t1	FL83_04175, FL83_12968	Cnig_chr_V.g18414.1, Cnig_chr_V.g21640	CSP28.g19617.t1, CSP28.g5793.t1	GCK72_019554.t1, GCK72_021557.t1	CSP40.g12001.t1, CSP40.g15545.t1	Csp11.Scaffold621.g6172.t1, Csp11.Scaffold630.g21611.t1
159	WBGene00003680	nhr-90	V	610512	612513	2002	+	OG0012348	Recent	CSP29.g8476.t1	NA	CBG30598.1	F57G8.6.1, ZK488.2.1	NA	FL83_12952	Cnig_chr_V.g18126	CSP28.g6179.t1	GCK72_019536.t1	CSP40.g6424.t1	Csp11.Scaffold630.g21634.t1
160	WBGene00003684	nhr-94	V	7684052	7686335	2284	-	OG0012468	Recent	CSP29.g9912.t1	NA	CBG19058.1	C12D5.8a.1, C33G8.7.1	NA	FL83_15631	Cnig_chr_V.g19963	CSP28.g2045.t1	GCK72_018026.t1	CSP40.g21517.t1	Csp11.Scaffold556.g3771.t2
161	WBGene00003685	nhr-95	V	19076604	19082641	6038	-	OG0014186	Recent	CSP29.g8474.t1	NA	CBG23582.1	F31F4.12.1, Y39B6A.17a.1	NA	NA	NA	CSP28.g6177.t1	GCK72_021584.t1	CSP40.g12058.t1	Csp11.Scaffold629.g14856.t1
162	WBGene00003690	nhr-100	IV	9728676	9731301	2626	+	OG0004611	Recent	CSP29.g3934.t1	CBOVI.g7906.t1	CBG14997.1	C28D4.1.1, F13A2.8.1	Sp34_40250420.t1	FL83_21668	Cnig_chr_IV.g12911	CSP28.g11863.t1	GCK72_013245.t1	CSP40.g15395.t1	Csp11.Scaffold629.g12361.t1
163	WBGene00003696	nhr-106	V	489620	491432	1813	+	OG0001214	Recent	CSP29.g18043.t1, CSP29.g8485.t1, CSP29.g8486.t1	NA	CBG06379.1, CBG17898.1, CBG27349a.1	T01G6.4.1, T01G6.5.1	NA	NA	Cnig_chr_V.g18241.1, Cnig_chr_V.g18242	CSP28.g4491.t1, CSP28.g6184.t1	GCK72_019540.t1	CSP40.g6433.t1, CSP40.g6434.t1, CSP40.g6435.t1, CSP40.g6436.t1, CSP40.g6437.t1	Csp11.Scaffold630.g21625.t1, Csp11.Scaffold630.g21626.t1
164	WBGene00003698	nhr-108	V	15922939	15924472	1534	-	OG0005038	Recent	NA	NA	CBG22840.1	F14H3.11.1, F35E8.12.1	NA	FL83_02796, FL83_02799	Cnig_chr_V.g21420, Cnig_chr_V.g21421	NA	GCK72_019902.t1, GCK72_019905.t1	CSP40.g534.t1, CSP40.g539.t1	Csp11.Scaffold522.g2947.t1
165	WBGene00003708	nhr-118	V	4407819	4410280	2462	+	OG0004611	Recent	CSP29.g3934.t1	CBOVI.g7906.t1	CBG14997.1	C28D4.1.1, F13A2.8.1	Sp34_40250420.t1	FL83_21668	Cnig_chr_IV.g12911	CSP28.g11863.t1	GCK72_013245.t1	CSP40.g15395.t1	Csp11.Scaffold629.g12361.t1
166	WBGene00003714	nhr-124	V	3880798	3886204	5407	-	OG0000882	Old	CSP29.g11708.t1, CSP29.g20384.t1, CSP29.g4985.t1	NA	CBG01328.1, CBG06497a.1, CBG23758b.1, CBG30611.1	C17E7.8b.1, C49D10.2.1	Sp34_50033400.t1	FL83_17795	Cnig_chr_V.g17733, Cnig_chr_V.g18379.1, Cnig_chr_V.g22106.1	CSP28.g10733.t1, CSP28.g14878.t1, CSP28.g2867.t1	GCK72_020608.t1	CSP40.g16620.t1, CSP40.g17392.t1, CSP40.g17394.t1	Csp11.Scaffold629.g12966.t1, Csp11.Scaffold629.g12967.t1
167	WBGene00003717	nhr-127	V	16259984	16263953	3970	+	OG0002140	Recent	CSP29.g18385.t1, CSP29.g19030.t1	NA	CBG15881.1	T13F3.2a.1, T13F3.3.1	Sp34_50382900.t1, Sp34_50383200.t1	FL83_02956, FL83_08717	Cnig_chr_V.g21294.1	CSP28.g12449.t1, CSP28.g4842.t1	GCK72_019716.t1	CSP40.g18392.t1	Csp11.Scaffold630.g19363.t1
168	WBGene00003730	nhx-2	II	7690711	7693957	3247	-	OG0004064	Recent	CSP29.g17464.t1	CBOVI.g7100.t1	CBG13035.1	B0495.4.1, F58E1.6b.1	Sp34_20142600.t1	FL83_06917	Cnig_chr_II.g5377.1	CSP28.g1201.t1	GCK72_005736.t1	CSP40.g17122.t1	Csp11.Scaffold469.g1615.t1
169	WBGene00003731	nhx-3	V	7540890	7545523	4634	-	OG0000694	Old	CSP29.g18403.t1, CSP29.g7681.t1	CBOVI.g2861.t1	CBG00821b.1, CBG00825a.1, CBG06194a.1	C54F6.13a.1, ZK822.3b.1	Sp34_40234200.t1, Sp34_50020410.t1	FL83_04893, FL83_08323, FL83_15453	Cnig_chr_IV.g14111, Cnig_chr_V.g16889.1, Cnig_chr_V.g16890.1	CSP28.g10986.t1, CSP28.g4859.t1	GCK72_014202.t1, GCK72_018969.t1, GCK72_020420.t1	CSP40.g13687.t1, CSP40.g13689.t1, CSP40.g17599.t1	Csp11.Scaffold506.g2421.t1, Csp11.Scaffold506.g2423.t1, Csp11.Scaffold629.g15597.t2
170	WBGene00003734	nhx-6	II	1670829	1674401	3573	+	OG0004064	Recent	CSP29.g17464.t1	CBOVI.g7100.t1	CBG13035.1	B0495.4.1, F58E1.6b.1	Sp34_20142600.t1	FL83_06917	Cnig_chr_II.g5377.1	CSP28.g1201.t1	GCK72_005736.t1	CSP40.g17122.t1	Csp11.Scaffold469.g1615.t1
171	WBGene00003736	nhx-9	IV	11930872	11935718	4847	+	OG0000694	Old	CSP29.g18403.t1, CSP29.g7681.t1	CBOVI.g2861.t1	CBG00821b.1, CBG00825a.1, CBG06194a.1	C54F6.13a.1, ZK822.3b.1	Sp34_40234200.t1, Sp34_50020410.t1	FL83_04893, FL83_08323, FL83_15453	Cnig_chr_IV.g14111, Cnig_chr_V.g16889.1, Cnig_chr_V.g16890.1	CSP28.g10986.t1, CSP28.g4859.t1	GCK72_014202.t1, GCK72_018969.t1, GCK72_020420.t1	CSP40.g13687.t1, CSP40.g13689.t1, CSP40.g17599.t1	Csp11.Scaffold506.g2421.t1, Csp11.Scaffold506.g2423.t1, Csp11.Scaffold629.g15597.t2
172	WBGene00003742	nlp-4	I	10517321	10518055	735	-	OG0002685	Recent	CSP29.g9660.t1	CBOVI.g12448.t1	CBG02225.1	F38A5.22.1, F59C6.6.1	Sp34_10215400.t1, Sp34_40050000.t1, Sp34_40050200.t1	FL83_05211	Cni-nlp-4.1	CSP28.g8333.t1	GCK72_002385.t1	CSP40.g15171.t1	Csp11.Scaffold547.g3518.t1
173	WBGene00003787	npp-1	IV	9858488	9862119	3632	+	OG0001393	Ancient	CSP29.g8815.t2, CSP29.g8817.t1	CBOVI.g11164.t1, CBOVI.g8369.t1	CBG03470.1, CBG03472.1	K07F5.12.1, K07F5.13c.1	Sp34_30068700.t1, Sp34_40156600.t1	FL83_13746.3	Cni-K07F5.12, Cni-npp-1.2	CSP28.g2383.t1, CSP28.g2396.t1	GCK72_014423.t1	CSP40.g13032.t2	Csp11.Scaffold585.g4850.t1, Csp11.Scaffold585.g4851.t1
174	WBGene00003837	oat-1	IV	8464752	8472593	7842	-	OG0000854	Old	CSP29.g3138.t1, CSP29.g7582.t1, CSP29.g7583.t1	CBOVI.g11085.t1	CBG18486.1, CBG18488.1	T01B11.5a.1, T01B11.7.1	Sp34_40066800.t1, Sp34_40066900.t1	FL83_21582, FL83_21585	Cnig_chr_IV.g15320.2, Cnig_chr_IV.g15325, Cnig_chr_IV.g15326	CSP28.g10879.t1, CSP28.g10880.t1	GCK72_015347.t1, GCK72_015356.t1, GCK72_015359.t1	CSP40.g2954.t1, CSP40.g2956.t1	Csp11.Scaffold445.g1247.t3, Csp11.Scaffold445.g1251.t2
175	WBGene00003856	odr-10	X	6864315	6865939	1625	-	OG0001993	Old	CSP29.g6538.t1	NA	CBG10912.1, CBG19088.1	C53B7.5.1, F10D2.4.1	Sp34_50038810.t1	FL83_00280, FL83_16845	Cnig_chr_V.g19994.2, Cnig_chr_X.g24632.1	CSP28.g1946.t1	GCK72_016820.t1, GCK72_024662.t1	CSP40.g10868.t1	Csp11.Scaffold320.g813.t1, Csp11.Scaffold629.g15432.t1
176	WBGene00003864	oma-1	IV	8888976	8890999	2024	+	OG0002243	Recent	CSP29.g7932.t1	CBOVI.g12873.t1	CBG21712.1	C09G9.6.1, ZC513.6.1	Sp34_40348000.t1	FL83_19900, FL83_24769	Cnig_chr_IV.g13103	CSP28.g12512.t1	GCK72_008852.t1, GCK72_008974.t1	CSP40.g22195.t1, CSP40.g3251.t1	Csp11.Scaffold629.g15223.t1
177	WBGene00003865	oma-2	V	8029439	8031214	1776	+	OG0002243	Recent	CSP29.g7932.t1	CBOVI.g12873.t1	CBG21712.1	C09G9.6.1, ZC513.6.1	Sp34_40348000.t1	FL83_19900, FL83_24769	Cnig_chr_IV.g13103	CSP28.g12512.t1	GCK72_008852.t1, GCK72_008974.t1	CSP40.g22195.t1, CSP40.g3251.t1	Csp11.Scaffold629.g15223.t1
178	WBGene00003879	ora-1	IV	7977890	7979020	1131	+	OG0001020	Old	CSP29.g7231.t1, CSP29.g7232.t1	CBOVI.g13106.t1, CBOVI.g7850.t1	CBG17729.1, CBG17730.1	F57H12.3.1, F57H12.6.1	Sp34_40104900.t1, Sp34_40105000.t1	FL83_15989, FL83_15991	Cni-F57H12.6, Cni-ora-1.1	CSP28.g5634.t1, CSP28.g5635.t1	GCK72_014795.t1, GCK72_014796.t1	CSP40.g6554.t1, CSP40.g6555.t1	Csp11.Scaffold629.g12785.t1, Csp11.Scaffold629.g12786.t1
179	WBGene00003906	paf-1	I	4984705	4986739	2035	-	OG0001498	Old	CSP29.g15436.t1	CBOVI.g3940.t1	CBG10776.1, CBG14389.1	C52B9.7a.1, W03G9.6.1	Sp34_10254600.t1, Sp34_X0258200.t1	FL83_00699, FL83_07538	Cnig_chr_I.g1664, Cnig_chr_X.g24056	CSP28.g19150.t1	GCK72_000290.t1	CSP40.g17934.t1, CSP40.g20986.t1	Csp11.Scaffold622.g6214.t1, Csp11.Scaffold622.g6215.t1
180	WBGene00003907	paf-2	X	4291458	4297741	6284	-	OG0001498	Old	CSP29.g15436.t1	CBOVI.g3940.t1	CBG10776.1, CBG14389.1	C52B9.7a.1, W03G9.6.1	Sp34_10254600.t1, Sp34_X0258200.t1	FL83_00699, FL83_07538	Cnig_chr_I.g1664, Cnig_chr_X.g24056	CSP28.g19150.t1	GCK72_000290.t1	CSP40.g17934.t1, CSP40.g20986.t1	Csp11.Scaffold622.g6214.t1, Csp11.Scaffold622.g6215.t1
181	WBGene00003938	pax-2	IV	4198973	4204375	5403	-	OG0004371	Recent	CSP29.g22213.t1	CBOVI.g11129.t1	CBG13498a.1	C04G2.7.1, K06B9.5a.1	Sp34_40019400.t1	FL83_12149	Cnig_chr_IV.g16276.2	CSP28.g2654.t1	GCK72_016141.t1	CSP40.g16189.t1	Csp11.Scaffold629.g10691.t1
182	WBGene00003962	pdi-1	III	3699739	3701461	1723	-	OG0010357	Recent	CSP29.g980.t1	NA	CBG09203.1	C14B1.1.1, M04D5.1.1	Sp34_30223720.t1	FL83_10267	Cni-pdi-1	CSP28.g91.t1	GCK72_009721.t1	CSP40.g8171.t1	Csp11.Scaffold629.g9518.t1
183	WBGene00003986	mct-4	X	4921336	4929757	8422	-	OG0003934	Recent	CSP29.g15544.t1	CBOVI.g11805.t1	CBG14568b.1	K05B2.5b.1, W04E12.9.1	Sp34_X0248500.t1	FL83_00592	Cni-mct-4.1	CSP28.g19046.t1	GCK72_024335.t1	CSP40.g12387.t1	Csp11.Scaffold409.g998.t1
184	WBGene00003989	pfn-1	I	12922004	12923548	1545	+	OG0000850	Ancient	CSP29.g21092.t1, CSP29.g2505.t1	CBOVI.g3492.t1, CBOVI.g9534.t1	CBG04366.1, CBG14672.1	F35C8.6.1, Y18D10A.20.1	Sp34_10042100.t1, Sp34_X0240400.t1	FL83_00522, FL83_15221	Cni-pfn-1, Cni-pfn-2	CSP28.g10155.t1, CSP28.g10532.t1	GCK72_003376.t1, GCK72_024412.t1	CSP40.g13491.t1, CSP40.g17668.t1	Csp11.Scaffold503.g2361.t1, Csp11.Scaffold527.g3087.t1, Csp11.Scaffold527.g3088.t1, Csp11.Scaffold527.g3090.t1
185	WBGene00003990	pfn-2	X	5353103	5354072	970	-	OG0000850	Ancient	CSP29.g21092.t1, CSP29.g2505.t1	CBOVI.g3492.t1, CBOVI.g9534.t1	CBG04366.1, CBG14672.1	F35C8.6.1, Y18D10A.20.1	Sp34_10042100.t1, Sp34_X0240400.t1	FL83_00522, FL83_15221	Cni-pfn-1, Cni-pfn-2	CSP28.g10155.t1, CSP28.g10532.t1	GCK72_003376.t1, GCK72_024412.t1	CSP40.g13491.t1, CSP40.g17668.t1	Csp11.Scaffold503.g2361.t1, Csp11.Scaffold527.g3087.t1, Csp11.Scaffold527.g3088.t1, Csp11.Scaffold527.g3090.t1
186	WBGene00003997	pgp-3	X	11352156	11357094	4939	+	OG0000538	Ancient	CSP29.g15827.t1, CSP29.g15828.t1, CSP29.g20112.t1	CBOVI.g12815.t3, CBOVI.g2827.t1	CBG17356.1, CBG17357.1	F42E11.1a.1, ZK455.7.1	Sp34_X0087600.t1, Sp34_X0087800.t1, Sp34_X0087900.t1, Sp34_X0088200.t1	FL83_01130, FL83_06930	Cnig_chr_II.g5430, Cnig_chr_X.g23202, Cnig_chr_X.g23203	CSP28.g14648.t1, CSP28.g18762.t1, CSP28.g18763.t1	GCK72_005720.t1, GCK72_005721.t1, GCK72_023779.t1, GCK72_023780.t1	CSP40.g12629.t1, CSP40.g12630.t1, CSP40.g17109.t1	Csp11.Scaffold31.g134.t1, Csp11.Scaffold31.g135.t1, Csp11.Scaffold504.g2387.t3
187	WBGene00003998	pgp-4	X	11357816	11364050	6235	+	OG0000538	Old	CSP29.g15827.t1, CSP29.g15828.t1, CSP29.g20112.t1	CBOVI.g12815.t3, CBOVI.g2827.t1	CBG17356.1, CBG17357.1	F42E11.1a.1, ZK455.7.1	Sp34_X0087600.t1, Sp34_X0087800.t1, Sp34_X0087900.t1, Sp34_X0088200.t1	FL83_01130, FL83_06930	Cnig_chr_II.g5430, Cnig_chr_X.g23202, Cnig_chr_X.g23203	CSP28.g14648.t1, CSP28.g18762.t1, CSP28.g18763.t1	GCK72_005720.t1, GCK72_005721.t1, GCK72_023779.t1, GCK72_023780.t1	CSP40.g12629.t1, CSP40.g12630.t1, CSP40.g17109.t1	Csp11.Scaffold31.g134.t1, Csp11.Scaffold31.g135.t1, Csp11.Scaffold504.g2387.t3
188	WBGene00004020	pho-1	II	5233156	5235846	2691	-	OG0001510	Old	CSP29.g17367.t1, CSP29.g17368.t1	CBOVI.g12505.t1	CBG02356.1, CBG02357.1	EGAP2.3.1, T16D1.2.1	Sp34_20098800.t1, Sp34_20098900.t1	FL83_06020	Cni-pho-1.1	CSP28.g1293.t1, CSP28.g16948.t1	GCK72_005979.t1, GCK72_005980.t1	CSP40.g7196.t1	Csp11.Scaffold629.g15946.t1, Csp11.Scaffold629.g15947.t1
189	WBGene00004023	pho-4	II	5236257	5238466	2210	-	OG0001510	Old	CSP29.g17367.t1, CSP29.g17368.t1	CBOVI.g12505.t1	CBG02356.1, CBG02357.1	EGAP2.3.1, T16D1.2.1	Sp34_20098800.t1, Sp34_20098900.t1	FL83_06020	Cni-pho-1.1	CSP28.g1293.t1, CSP28.g16948.t1	GCK72_005979.t1, GCK72_005980.t1	CSP40.g7196.t1	Csp11.Scaffold629.g15946.t1, Csp11.Scaffold629.g15947.t1
190	WBGene00004046	plp-1	IV	7633360	7634653	1294	+	OG0004741	Recent	CSP29.g6311.t1	CBOVI.g10856.t1	CBG05926.1	F20D1.4.1, F45E4.2.1	Sp34_40304500.t1	FL83_12896	Cni-plp-1.1	CSP28.g17273.t1	GCK72_013983.t1	CSP40.g1384.t1	Csp11.Scaffold630.g21219.t1
191	WBGene00004051	parg-1	IV	8746252	8752676	6425	+	OG0000578	Recent	CSP29.g17748.t1, CSP29.g19449.t1, CSP29.g4000.t1, CSP29.g4001.t1	CBOVI.g7877.t1	CBG16441.1, CBG16442.1	F20C5.1i.1, H23L24.5.1	Sp34_40060400.t1, Sp34_40060500.t1	FL83_07756, FL83_07764.1, FL83_10071, FL83_23190	Cnig_chr_IV.g15482.2, Cnig_chr_IV.g15489.1, Cnig_chr_X.g23878	CSP28.g12498.t1, CSP28.g12499.t1	GCK72_016034.t1, GCK72_016039.t1	CSP40.g16031.t1, CSP40.g16032.t1, CSP40.g16033.t1, CSP40.g2750.t1	Csp11.Scaffold629.g10440.t2, Csp11.Scaffold629.g10443.t1, Csp11.Scaffold629.g15243.t1, Csp11.Scaffold629.g9864.t1
192	WBGene00004052	parg-2	IV	8712408	8715132	2725	-	OG0000578	Recent	CSP29.g17748.t1, CSP29.g19449.t1, CSP29.g4000.t1, CSP29.g4001.t1	CBOVI.g7877.t1	CBG16441.1, CBG16442.1	F20C5.1i.1, H23L24.5.1	Sp34_40060400.t1, Sp34_40060500.t1	FL83_07756, FL83_07764.1, FL83_10071, FL83_23190	Cnig_chr_IV.g15482.2, Cnig_chr_IV.g15489.1, Cnig_chr_X.g23878	CSP28.g12498.t1, CSP28.g12499.t1	GCK72_016034.t1, GCK72_016039.t1	CSP40.g16031.t1, CSP40.g16032.t1, CSP40.g16033.t1, CSP40.g2750.t1	Csp11.Scaffold629.g10440.t2, Csp11.Scaffold629.g10443.t1, Csp11.Scaffold629.g15243.t1, Csp11.Scaffold629.g9864.t1
193	WBGene00004053	tank-1	V	1276415	1285707	9293	-	OG0003536	Recent	CSP29.g10409.t1	CBOVI.g1322.t1	CBG06629a.1	Y75B7B.2.1, ZK1005.1a.1	Sp34_50050200.t1	FL83_08408	Cni-tank-1	CSP28.g6795.t2	GCK72_019058.t1	CSP40.g2689.t1	Csp11.Scaffold629.g7688.t1
194	WBGene00004055	pmk-1	IV	8148794	8151266	2473	+	OG0001135	Ancient	CSP29.g7193.t1, CSP29.g7199.t1, CSP29.g7200.t1	CBOVI.g8039.t1, CBOVI.g8040.t1	CBG01554.1, CBG01555.1	B0218.3.1, F42G8.3a.1	Sp34_40109800.t1, Sp34_40109900.t1	FL83_15952	Cni-pmk-3.1, Cnig_chr_IV.g14786	CSP28.g7070.t1, CSP28.g7071.t1	GCK72_014747.t1, GCK72_014748.t1	CSP40.g12907.t1, CSP40.g12908.t1	Csp11.Scaffold629.g8487.t1
195	WBGene00004056	pmk-2	IV	8143500	8148648	5149	+	OG0001135	Ancient	CSP29.g7193.t1, CSP29.g7199.t1, CSP29.g7200.t1	CBOVI.g8039.t1, CBOVI.g8040.t1	CBG01554.1, CBG01555.1	B0218.3.1, F42G8.3a.1	Sp34_40109800.t1, Sp34_40109900.t1	FL83_15952	Cni-pmk-3.1, Cnig_chr_IV.g14786	CSP28.g7070.t1, CSP28.g7071.t1	GCK72_014747.t1, GCK72_014748.t1	CSP40.g12907.t1, CSP40.g12908.t1	Csp11.Scaffold629.g8487.t1
196	WBGene00004058	pmp-1	II	6880704	6883754	3051	-	OG0001088	Ancient	CSP29.g17451.t1, CSP29.g17452.t1	CBOVI.g7551.t1, CBOVI.g7763.t1	CBG11176.1, CBG11177.1	C44B7.8.1, C44B7.9.1	Sp34_20267800.t1, Sp34_20267900.t1	FL83_21613	Cnig_chr_II.g5214, Cnig_chr_II.g5215	CSP28.g1213.t1, CSP28.g1214.t1	GCK72_006363.t1, GCK72_006364.t1	CSP40.g8446.t1, CSP40.g8447.t1	Csp11.Scaffold629.g12104.t1, Csp11.Scaffold629.g12105.t1
197	WBGene00004059	pmp-2	II	6884040	6887805	3766	-	OG0001088	Ancient	CSP29.g17451.t1, CSP29.g17452.t1	CBOVI.g7551.t1, CBOVI.g7763.t1	CBG11176.1, CBG11177.1	C44B7.8.1, C44B7.9.1	Sp34_20267800.t1, Sp34_20267900.t1	FL83_21613	Cnig_chr_II.g5214, Cnig_chr_II.g5215	CSP28.g1213.t1, CSP28.g1214.t1	GCK72_006363.t1, GCK72_006364.t1	CSP40.g8446.t1, CSP40.g8447.t1	Csp11.Scaffold629.g12104.t1, Csp11.Scaffold629.g12105.t1
198	WBGene00004084	pph-2	IV	11876156	11877774	1619	-	OG0004593	Recent	CSP29.g3607.t1	CBOVI.g9018.t1	CBG03874.1	C29E6.3.1, ZK809.1.1	Sp34_40336600.t1	FL83_23112	Cnig_chr_I.g1312.1	CSP28.g6930.t1	GCK72_000774.t1	CSP40.g19774.t1	Csp11.Scaffold598.g5334.t1
199	WBGene00004085	pph-4.1	III	12345323	12351336	6014	-	OG0001302	Old	CSP29.g11315.t1	CBOVI.g5941.t1	CBG11776.1	Y49E10.3a.1, Y75B8A.30.1	Sp34_30279300.t1, Sp34_30280000.t1	FL83_20704, FL83_20707	Cnig_chr_III.g8765	CSP28.g13650.t1, CSP28.g9832.t1	GCK72_011699.t1, GCK72_011702.t1, GCK72_011707.t1	CSP40.g15995.t1, CSP40.g15998.t1	Csp11.Scaffold629.g15998.t1, Csp11.Scaffold629.g15999.t1
200	WBGene00004086	pph-4.2	III	12374173	12377248	3076	-	OG0001302	Old	CSP29.g11315.t1	CBOVI.g5941.t1	CBG11776.1	Y49E10.3a.1, Y75B8A.30.1	Sp34_30279300.t1, Sp34_30280000.t1	FL83_20704, FL83_20707	Cnig_chr_III.g8765	CSP28.g13650.t1, CSP28.g9832.t1	GCK72_011699.t1, GCK72_011702.t1, GCK72_011707.t1	CSP40.g15995.t1, CSP40.g15998.t1	Csp11.Scaffold629.g15998.t1, Csp11.Scaffold629.g15999.t1
201	WBGene00004094	ppw-2	I	5158511	5162232	3722	-	OG0001408	Recent	NA	NA	CBG09416.1, CBG23746.1	F58G1.1.1, Y110A7A.18.1	Sp34_10259300.t1, Sp34_50098900.t1	FL83_03674, FL83_12400, FL83_22461.1	Cnig_chr_I.g1603.1, Cnig_chr_II.g6531, Cnig_chr_V.g19642	NA	GCK72_000356.t1, GCK72_010043.t1, GCK72_018729.t1	CSP40.g14258.t1, CSP40.g5105.t1	Csp11.Scaffold563.g3989.t1, Csp11.Scaffold630.g19717.t1
202	WBGene00004106	pqn-15	X	4297869	4306961	9093	-	OG0000686	Ancient	CSP29.g13610.t1, CSP29.g15437.t1	CBOVI.g11503.t1, CBOVI.g3939.t1	CBG06016.1, CBG08287.1, CBG31504.1	C24A8.3.1, F01G4.1.1	Sp34_40314400.t1, Sp34_X0258100.t1	NA	Cnig_chr_IV.g13951, Cnig_chr_IV.g14820.1, Cnig_chr_IV.g15150, Cnig_chr_X.g24057.1	CSP28.g19149.t1, CSP28.g2371.t1	GCK72_014064.t1, GCK72_014227.t1, GCK72_024231.t1	CSP40.g14086.t1, CSP40.g14087.t1, CSP40.g17277.t1, CSP40.g20987.t2	Csp11.Scaffold622.g6216.t3, Csp11.Scaffold629.g15712.t1, Csp11.Scaffold629.g8037.t1
203	WBGene00004204	swsn-4	IV	11126024	11131162	5139	+	OG0000686	Ancient	CSP29.g13610.t1, CSP29.g15437.t1	CBOVI.g11503.t1, CBOVI.g3939.t1	CBG06016.1, CBG08287.1, CBG31504.1	C24A8.3.1, F01G4.1.1	Sp34_40314400.t1, Sp34_X0258100.t1	NA	Cnig_chr_IV.g13951, Cnig_chr_IV.g14820.1, Cnig_chr_IV.g15150, Cnig_chr_X.g24057.1	CSP28.g19149.t1, CSP28.g2371.t1	GCK72_014064.t1, GCK72_014227.t1, GCK72_024231.t1	CSP40.g14086.t1, CSP40.g14087.t1, CSP40.g17277.t1, CSP40.g20987.t2	Csp11.Scaffold622.g6216.t3, Csp11.Scaffold629.g15712.t1, Csp11.Scaffold629.g8037.t1
204	WBGene00004239	puf-3	IV	13510307	13512162	1856	-	OG0002145	Recent	CSP29.g1906.t1	CBOVI.g6366.t1	CBG01774.1, CBG09894.1	Y45F10A.2.1, Y73B6BL.38.1	Sp34_40117200.t1	FL83_09360	Cnig_chr_II.g5747.1, Cnig_chr_III.g10638, Cnig_chr_IV.g14544.1	CSP28.g8663.t1	GCK72_005558.t1	CSP40.g16087.t1	Csp11.Scaffold458.g1405.t1
205	WBGene00004242	puf-6	II	13039792	13043445	3654	-	OG0002132	Recent	CSP29.g17302.t1	NA	CBG06390.1, CBG11800.1, CBG13175.1, CBG22348.1	B0273.2.1, F18A11.1.1	Sp34_30096100.t1	FL83_17490, FL83_18200	Cnig_chr_III.g9749	CSP28.g1489.t1	GCK72_010318.t1	CSP40.g15443.t1	Csp11.Scaffold596.g5297.t1
206	WBGene00004243	puf-7	IV	5486713	5490322	3610	+	OG0002132	Recent	CSP29.g17302.t1	NA	CBG06390.1, CBG11800.1, CBG13175.1, CBG22348.1	B0273.2.1, F18A11.1.1	Sp34_30096100.t1	FL83_17490, FL83_18200	Cnig_chr_III.g9749	CSP28.g1489.t1	GCK72_010318.t1	CSP40.g15443.t1	Csp11.Scaffold596.g5297.t1
207	WBGene00004274	rab-11.1	I	108682	110057	1376	-	OG0004535	Recent	CSP29.g3076.t1	CBOVI.g9931.t1	CBG03904.1	F53G12.1.1, W04G5.2a.1	Sp34_10225320.t1	FL83_18577	Cnig_chr_I.g1280	CSP28.g15141.t1	GCK72_000823.t1	CSP40.g19740.t1	Csp11.Scaffold591.g5115.t1
208	WBGene00004275	rab-11.2	I	11632983	11638491	5509	-	OG0004535	Recent	CSP29.g3076.t1	CBOVI.g9931.t1	CBG03904.1	F53G12.1.1, W04G5.2a.1	Sp34_10225320.t1	FL83_18577	Cnig_chr_I.g1280	CSP28.g15141.t1	GCK72_000823.t1	CSP40.g19740.t1	Csp11.Scaffold591.g5115.t1
209	WBGene00004287	rac-2	IV	16308225	16309829	1605	+	OG0008022	Recent	CSP29.g22155.t1	CBOVI.g10717.t1	CBG15031.1	C09G12.8b.1, K03D3.10.1	Sp34_40252900.t1	NA	Cnig_chr_IV.g12952	CSP28.g2577.t1	GCK72_013278.t1	CSP40.g7225.t1	Csp11.Scaffold630.g20312.t1
210	WBGene00004307	rap-1	IV	8916250	8918890	2641	-	OG0001017	Ancient	CSP29.g634.t1, CSP29.g7939.t1	CBOVI.g10954.t1, CBOVI.g8497.t1	CBG06092.1, CBG21720.1	C27B7.8.1, ZK792.6.1	Sp34_40323400.t1, Sp34_40348700.t1	FL83_09981, FL83_21320	Cni-let-60, Cni-rap-1.2	CSP28.g12609.t1, CSP28.g584.t1	GCK72_013389.t1, GCK72_014122.t1	CSP40.g22206.t1, CSP40.g772.t1	Csp11.Scaffold629.g13322.t1, Csp11.Scaffold629.g15215.t1
211	WBGene00004344	rgs-1	III	10014188	10016558	2371	-	OG0000441	Old	CSP29.g14845.t1, CSP29.g4490.t1, CSP29.g5292.t1, CSP29.g5299.t1, CSP29.g5300.t1	CBOVI.g2759.t1	CBG00085b.1, CBG09919.1, CBG20722.1	C05B5.7b.1, F16H9.1b.1	Sp34_30206120.t1, Sp34_X0221800.t1	FL83_03053, FL83_03368, FL83_18334	Cnig_chr_III.g10662.1, Cnig_chr_V.g21791, Cnig_chr_X.g25038	CSP28.g10308.t1, CSP28.g17712.t1, CSP28.g19376.t1, CSP28.g19834.t1, CSP28.g19836.t1	GCK72_009567.t1, GCK72_022341.t1, GCK72_024959.t1	CSP40.g12132.t1, CSP40.g8024.t1	Csp11.Scaffold629.g10258.t1, Csp11.Scaffold629.g9608.t1, Csp11.Scaffold630.g18808.t1, Csp11.Scaffold630.g20184.t1, Csp11.Scaffold630.g20185.t1, Csp11.Scaffold630.g21774.t1
212	WBGene00004345	rgs-2	X	12712653	12728391	15739	+	OG0000441	Old	CSP29.g14845.t1, CSP29.g4490.t1, CSP29.g5292.t1, CSP29.g5299.t1, CSP29.g5300.t1	CBOVI.g2759.t1	CBG00085b.1, CBG09919.1, CBG20722.1	C05B5.7b.1, F16H9.1b.1	Sp34_30206120.t1, Sp34_X0221800.t1	FL83_03053, FL83_03368, FL83_18334	Cnig_chr_III.g10662.1, Cnig_chr_V.g21791, Cnig_chr_X.g25038	CSP28.g10308.t1, CSP28.g17712.t1, CSP28.g19376.t1, CSP28.g19834.t1, CSP28.g19836.t1	GCK72_009567.t1, GCK72_022341.t1, GCK72_024959.t1	CSP40.g12132.t1, CSP40.g8024.t1	Csp11.Scaffold629.g10258.t1, Csp11.Scaffold629.g9608.t1, Csp11.Scaffold630.g18808.t1, Csp11.Scaffold630.g20184.t1, Csp11.Scaffold630.g20185.t1, Csp11.Scaffold630.g21774.t1
213	WBGene00004364	ric-4	V	10261131	10270314	9184	-	OG0001690	Ancient	CSP29.g18029.t1, CSP29.g18030.t1	CBOVI.g1633.t1, CBOVI.g1940.t1	CBG09568.1, CBG09569a.1	Y22F5A.2.1, Y22F5A.3b.1	Sp34_50285200.t1	FL83_23864	Cni-ric-4.2	CSP28.g4396.t1, CSP28.g4397.t1	GCK72_017566.t1, GCK72_017567.t1	CSP40.g2261.t2	Csp11.Scaffold516.g2691.t1
214	WBGene00004380	rnf-1	I	6009782	6011586	1805	-	OG0002343	Recent	CSP29.g11054.t1	CBOVI.g9106.t1, CBOVI.g9708.t2	CBG22094.1	C06A5.8a.1, C06A5.9.1	NA	FL83_18662, FL83_24238	Cnig_chr_I.g529.2, Cnig_chr_IV.g14606.1	CSP28.g11472.t1	GCK72_001080.t1	CSP40.g4964.t1	Csp11.Scaffold630.g17319.t1
215	WBGene00004385	rnp-2	IV	4172076	4174016	1941	+	OG0001003	Ancient	CSP29.g2172.t1, CSP29.g2173.t1	CBOVI.g8924.t1, CBOVI.g8925.t1	CBG13971.1, CBG13972.1	K08D10.3a.1, K08D10.4.1	Sp34_40013930.t1, Sp34_40014000.t1	FL83_05666, FL83_05668	Cnig_chr_IV.g15847, Cnig_chr_IV.g15848.1	CSP28.g2445.t1, CSP28.g2446.t1	GCK72_015756.t1, GCK72_015757.t1	CSP40.g13524.t1, CSP40.g13525.t1	Csp11.Scaffold630.g20794.t1, Csp11.Scaffold630.g20795.t1
216	WBGene00004386	rnp-3	IV	4174089	4176279	2191	+	OG0001003	Ancient	CSP29.g2172.t1, CSP29.g2173.t1	CBOVI.g8924.t1, CBOVI.g8925.t1	CBG13971.1, CBG13972.1	K08D10.3a.1, K08D10.4.1	Sp34_40013930.t1, Sp34_40014000.t1	FL83_05666, FL83_05668	Cnig_chr_IV.g15847, Cnig_chr_IV.g15848.1	CSP28.g2445.t1, CSP28.g2446.t1	GCK72_015756.t1, GCK72_015757.t1	CSP40.g13524.t1, CSP40.g13525.t1	Csp11.Scaffold630.g20794.t1, Csp11.Scaffold630.g20795.t1
217	WBGene00004397	rol-6	II	8733050	8734239	1190	+	OG0000998	Ancient	CSP29.g19420.t1, CSP29.g20253.t1	CBOVI.g410.t1, CBOVI.g6184.t1	CBG03154.1, CBG23407.1	T01B7.7.1, ZK836.1.1	Sp34_20315000.t1, Sp34_50130500.t1	FL83_09335, FL83_13038	Cni-lon-3, Cni-rol-6	CSP28.g17055.t1, CSP28.g21247.t1	GCK72_005584.t1, GCK72_018218.t1	CSP40.g18129.t1, CSP40.g22417.t1	Csp11.Scaffold51.g325.t1, Csp11.Scaffold629.g10390.t1
218	WBGene00004422	rpl-11.1	V	3585312	3586064	753	-	OG0000902	Ancient	CSP29.g15665.t1, CSP29.g18938.t1	CBOVI.g1410.t1, CBOVI.g3820.t1, CBOVI.g6281.t1	CBG01314.1, CBG14053.1	F07D10.1.1, T22F3.4a.1	Sp34_50009500.t1, Sp34_X0104720.t1	FL83_00951, FL83_02684	Cnig_chr_V.g17751, Cnig_chr_X.g23731	CSP28.g18926.t1, CSP28.g19624.t1	GCK72_020053.t1, GCK72_023974.t1	CSP40.g1301.t1, CSP40.g18864.t1	Csp11.Scaffold576.g4470.t1, Csp11.Scaffold629.g12903.t1
219	WBGene00004423	rpl-11.2	X	2241738	2242618	881	-	OG0000902	Ancient	CSP29.g15665.t1, CSP29.g18938.t1	CBOVI.g1410.t1, CBOVI.g3820.t1, CBOVI.g6281.t1	CBG01314.1, CBG14053.1	F07D10.1.1, T22F3.4a.1	Sp34_50009500.t1, Sp34_X0104720.t1	FL83_00951, FL83_02684	Cnig_chr_V.g17751, Cnig_chr_X.g23731	CSP28.g18926.t1, CSP28.g19624.t1	GCK72_020053.t1, GCK72_023974.t1	CSP40.g1301.t1, CSP40.g18864.t1	Csp11.Scaffold576.g4470.t1, Csp11.Scaffold629.g12903.t1
220	WBGene00004451	rpl-37	III	3528642	3528917	276	+	OG0004231	Recent	CSP29.g20024.t2	CBOVI.g7186.t1	CBG04239.1	C54C6.1.1, W01D2.1.1	Sp34_20159300.t1	FL83_10950	Cnig_chr_II.g5045	CSP28.g8069.t1	GCK72_004624.t1	CSP40.g23632.t1	Csp11.Scaffold630.g18328.t1
221	WBGene00004457	rpm-1	V	8805399	8819955	14557	-	OG0003761	Recent	CSP29.g12919.t1	CBOVI.g1500.t1	CBG00759.1	C01B7.6.1, F07B7.12.1	Sp34_50124900.t1	FL83_08292	Cnig_chr_V.g16827.2	CSP28.g9316.t1	GCK72_018930.t1	CSP40.g21928.t1	Csp11.Scaffold629.g9898.t1
222	WBGene00004506	rpt-6	III	12370456	12372607	2152	+	OG0000960	Old	CSP29.g11313.t1, CSP29.g8181.t1	CBOVI.g5942.t1	CBG11771.1, CBG20339.1, CBG20343.1, CBG23920.1	F56F11.4b.1, Y49E10.1.1	Sp34_30279710.t1	FL83_20705	Cnig_chr_III.g8770	CSP28.g13648.t1, CSP28.g1818.t1	GCK72_001734.t1, GCK72_011703.t1	CSP40.g11929.t1, CSP40.g21367.t1	Csp11.Scaffold484.g1912.t1, Csp11.Scaffold484.g1913.t1, Csp11.Scaffold484.g1914.t1, Csp11.Scaffold629.g16001.t1
223	WBGene00004732	sax-7	IV	8062659	8084087	21429	+	OG0004811	Recent	CSP29.g7217.t1	CBOVI.g11472.t1	CBG01538a.1	C18F3.2c.1, Y57G11C.50.1	Sp34_40107400.t1	FL83_15967	Cni-sax-7	CSP28.g7090.t1	GCK72_014766.t1	CSP40.g12892.t1	Csp11.Scaffold629.g8470.t2
224	WBGene00004748	sdf-9	V	20798218	20801207	2990	+	OG0001480	Recent	CSP29.g13542.t1	CBOVI.g10272.t1	NA	F10G8.4b.1, Y44A6D.4.1	Sp34_10058500.t1, Sp34_X0226000.t1	FL83_03423, FL83_03424, FL83_03547	NA	CSP28.g7813.t1	GCK72_000659.t1, GCK72_016262.t1, GCK72_025007.t1, GCK72_025009.t1, GCK72_025011.t1, GCK72_025128.t1	NA	Csp11.Scaffold574.g4413.t1, Csp11.Scaffold574.g4414.t1
225	WBGene00004750	sea-1	II	3671908	3673593	1686	-	OG0001597	Recent	NA	NA	NA	F19B10.9.1, ZK829.5.1	Sp34_10190700.t1, Sp34_10191500.t1, Sp34_10191600.t1, Sp34_10197300.t1, Sp34_10199300.t1, Sp34_10200100.t1, Sp34_10200700.t1, Sp34_10202200.t1, Sp34_20034620.t1, Sp34_20034700.t1, Sp34_20035800.t1, Sp34_30186300.t1, Sp34_30188700.t1, Sp34_50079200.t1, Sp34_50079300.t1	NA	NA	CSP28.g8448.t1	NA	NA	NA
226	WBGene00004775	2024-09-01	I	3433158	3438543	5386	-	OG0002466	Recent	CSP29.g1825.t1, CSP29.g20107.t1	CBOVI.g6174.t1, CBOVI.g9922.t1	CBG14956.1	Y47G6A.12.1, ZK430.5.1	Sp34_10172500.t1	FL83_13925	Cnig_chr_I.g903	CSP28.g20349.t1	GCK72_002117.t1	CSP40.g20132.t1	Csp11.Scaffold627.g6812.t2
227	WBGene00004801	sir-2.2	X	13328067	13331263	3197	+	OG0001936	Old	CSP29.g20807.t1	NA	CBG07776.1, CBG07777.1	F46G10.3.1, F46G10.7c.1	Sp34_X0128300.t1	FL83_01841	Cnig_chr_X.g25724, Cnig_chr_X.g25725.2	CSP28.g10695.t1	GCK72_025486.t1, GCK72_025487.t1	CSP40.g8933.t2, CSP40.g8934.t1	Csp11.Scaffold629.g11113.t1, Csp11.Scaffold629.g11114.t1
228	WBGene00004802	sir-2.3	X	13331686	13333846	2161	+	OG0001936	Old	CSP29.g20807.t1	NA	CBG07776.1, CBG07777.1	F46G10.3.1, F46G10.7c.1	Sp34_X0128300.t1	FL83_01841	Cnig_chr_X.g25724, Cnig_chr_X.g25725.2	CSP28.g10695.t1	GCK72_025486.t1, GCK72_025487.t1	CSP40.g8933.t2, CSP40.g8934.t1	Csp11.Scaffold629.g11113.t1, Csp11.Scaffold629.g11114.t1
229	WBGene00004804	skn-1	IV	5651039	5660384	9346	-	OG0002440	Recent	CSP29.g16535.t1	NA	CBG19887.1	T19E7.2a.1, W02H5.7a.1	Sp34_40226700.t1	FL83_22250, FL83_24012.1	Cnig_chr_IV.g13396.1	CSP28.g6381.t1, CSP28.g6383.t1	GCK72_013578.t1	CSP40.g20337.t1	Csp11.Scaffold510.g2527.t1, Csp11.Scaffold510.g2529.t1
230	WBGene00004807	skr-1	I	9471550	9472641	1092	+	OG0000781	Recent	CSP29.g16982.t1, CSP29.g16984.t1, CSP29.g16985.t1, CSP29.g16986.t1, CSP29.g16987.t1, CSP29.g16988.t1, CSP29.g4806.t1	CBOVI.g10195.t1, CBOVI.g11746.t1, CBOVI.g11747.t1, CBOVI.g11748.t1	CBG03758.1	F46A9.4.1, F46A9.5.1	Sp34_10065200.t1	FL83_11582	Cnig_chr_I.g1477, Cnig_chr_IV.g12574, Cnig_chr_IV.g12576, Cnig_chr_IV.g12577	CSP28.g20976.t1, CSP28.g8947.t1	GCK72_000509.t1	CSP40.g653.t1	Csp11.Scaffold629.g14860.t1
231	WBGene00004808	skr-2	I	9469654	9470637	984	+	OG0000781	Recent	CSP29.g16982.t1, CSP29.g16984.t1, CSP29.g16985.t1, CSP29.g16986.t1, CSP29.g16987.t1, CSP29.g16988.t1, CSP29.g4806.t1	CBOVI.g10195.t1, CBOVI.g11746.t1, CBOVI.g11747.t1, CBOVI.g11748.t1	CBG03758.1	F46A9.4.1, F46A9.5.1	Sp34_10065200.t1	FL83_11582	Cnig_chr_I.g1477, Cnig_chr_IV.g12574, Cnig_chr_IV.g12576, Cnig_chr_IV.g12577	CSP28.g20976.t1, CSP28.g8947.t1	GCK72_000509.t1	CSP40.g653.t1	Csp11.Scaffold629.g14860.t1
232	WBGene00004876	smf-1	X	6719669	6723066	3398	-	OG0001526	Old	CSP29.g20627.t1, CSP29.g2733.t1, CSP29.g2734.t1	CBOVI.g3291.t1	CBG10874.1, CBG10875.1	K11G12.3.1, K11G12.4a.1	Sp34_50392300.t1, Sp34_X0193400.t1	FL83_00302	Cnig_chr_X.g24592, Cnig_chr_X.g24593	CSP28.g15056.t1	GCK72_024634.t1, GCK72_024635.t1	CSP40.g18764.t1	Csp11.Scaffold10.g46.t1
233	WBGene00004877	smf-2	X	6716195	6718695	2501	-	OG0001526	Old	CSP29.g20627.t1, CSP29.g2733.t1, CSP29.g2734.t1	CBOVI.g3291.t1	CBG10874.1, CBG10875.1	K11G12.3.1, K11G12.4a.1	Sp34_50392300.t1, Sp34_X0193400.t1	FL83_00302	Cnig_chr_X.g24592, Cnig_chr_X.g24593	CSP28.g15056.t1	GCK72_024634.t1, GCK72_024635.t1	CSP40.g18764.t1	Csp11.Scaffold10.g46.t1
234	WBGene00004901	snf-2	I	8871791	8875257	3467	+	OG0013652	Recent	NA	NA	CBG15777.1	F55H12.1.1, ZK1010.9.1	Sp34_30295300.t1	FL83_20554	Cnig_chr_III.g8628	NA	GCK72_011308.t1	CSP40.g24487.t1	Csp11.Scaffold629.g15988.t1
235	WBGene00004906	snf-7	III	13005461	13011155	5695	+	OG0013652	Recent	NA	NA	CBG15777.1	F55H12.1.1, ZK1010.9.1	Sp34_30295300.t1	FL83_20554	Cnig_chr_III.g8628	NA	GCK72_011308.t1	CSP40.g24487.t1	Csp11.Scaffold629.g15988.t1
236	WBGene00004908	snf-9	IV	17312142	17315462	3321	+	OG0004197	Recent	CSP29.g19555.t1	CBOVI.g11419.t1	CBG00451.1	C49C3.1.1, Y43D4A.1.1	Sp34_40210500.t1	FL83_13799	Cni-snf-9	CSP28.g14218.t1	GCK72_012037.t1	CSP40.g11772.t1	Csp11.Scaffold441.g1176.t2
237	WBGene00004930	sod-1	II	6972706	6973887	1182	-	OG0002454	Recent	CSP29.g17394.t1	CBOVI.g7455.t1	CBG11197a.1	C15F1.7a.1, ZK430.3.1	Sp34_20265700.t1	FL83_16953, FL83_21603, FL83_24647	Cnig_chr_II.g5238.2	CSP28.g1285.t1	GCK72_006392.t1	CSP40.g8426.t1	Csp11.Scaffold629.g12126.t1
238	WBGene00004946	sop-3	I	2761158	2776104	14947	-	OG0000692	Old	CSP29.g1763.t1, CSP29.g9510.t1	CBOVI.g8979.t1	CBG04122a.1, CBG15955.1	T23C6.1.1, Y71F9B.10c.1	Sp34_10140010.t1, Sp34_X0035100.t1	FL83_19407	Cni-mdt-1.2, Cni-sop-3.1, Cnig_chr_I.g965.1, nigoni.pc_2016.07.11_025.g28532, nigoni.pc_2016.07.11_025.g28534, nigoni.pc_2016.07.11_025.g28535, nigoni.pc_2016.07.11_025.g28536.1, nigoni.pc_2016.07.11_025.g28541, nigoni.pc_2016.07.11_025.g28542	CSP28.g11429.t1, CSP28.g3359.t2	GCK72_023392.t1	CSP40.g12357.t1, CSP40.g23498.t1	Csp11.Scaffold627.g6841.t1, Csp11.Scaffold627.g6843.t1, Csp11.Scaffold629.g13538.t1
239	WBGene00004959	spe-5	I	5101665	5103476	1812	-	OG0000823	Ancient	CSP29.g10666.t1, CSP29.g499.t1	CBOVI.g11968.t1, CBOVI.g13034.t1, CBOVI.g9209.t1	CBG10811.1, CBG14362a.1	F20B6.2.1, Y110A7A.12.1	Sp34_10257400.t1, Sp34_X0260500.t1	FL83_00721, FL83_12371	Cnig_chr_I.g1629.1, Cnig_chr_X.g24030	CSP28.g13119.t1, CSP28.g16671.t1, CSP28.g8925.t1	GCK72_000324.t1, GCK72_024207.t1	CSP40.g17902.t1, CSP40.g20969.t1	Csp11.Scaffold542.g3417.t1, Csp11.Scaffold630.g18288.t1
240	WBGene00004969	spe-15	I	1446497	1465358	18862	+	OG0001245	Old	CSP29.g22240.t1, CSP29.g2973.t1	CBOVI.g12144.t4	CBG13543.1, CBG22283.1	F47G6.4a.1, Y66H1A.6c.1	Sp34_10306200.t1, Sp34_40020500.t1	FL83_12144, FL83_14740	Cnig_chr_I.g703.3, Cnig_chr_IV.g16234	CSP28.g14764.t1, CSP28.g2674.t1	NA	CSP40.g21106.t1, CSP40.g23956.t1	Csp11.Scaffold451.g1330.t2, Csp11.Scaffold629.g10705.t1, Csp11.Scaffold629.g10706.t1
241	WBGene00005002	spp-17	I	1016405	1017176	772	+	OG0000875	Old	CSP29.g11047.t1	CBOVI.g12056.t1, CBOVI.g12265.t1	CBG22028.1, CBG22029.1, CBG22030.1	C54G6.5.1, Y34D9A.11.1	Sp34_10232700.t1	FL83_22107	Cnig_chr_I.g449, Cnig_chr_I.g457, Cnig_chr_I.g458, Cnig_chr_I.g459	CSP28.g11480.t1	GCK72_001099.t1, GCK72_001100.t1	CSP40.g17181.t1, CSP40.g20249.t1, CSP40.g20251.t1, CSP40.g20252.t1	Csp11.Scaffold508.g2490.t1, Csp11.Scaffold508.g2491.t1
242	WBGene00005006	spr-1	V	8126663	8129352	2690	-	OG0000874	Old	CSP29.g10844.t1, CSP29.g19054.t2	CBOVI.g5594.t1	CBG11347.1, CBG11880a.1	D1014.8.1, Y74C9A.4b.1	Sp34_10093510.t1, Sp34_50103200.t1	FL83_03651, FL83_12352	Cni-rcor-1, Cnig_chr_I.g604.3, Cnig_chr_V.g16552, Cnig_chr_V.g16663.1	CSP28.g12473.t1, CSP28.g8637.t1	GCK72_000058.t1, GCK72_018763.t1	CSP40.g15797.t1, CSP40.g7553.t1	Csp11.Scaffold529.g3139.t1, Csp11.Scaffold630.g22182.t1
243	WBGene00005010	spr-5	I	13438058	13450218	12161	+	OG0001321	Old	CSP29.g14118.t1, CSP29.g21159.t1	CBOVI.g10430.t1	CBG08015.1	T08D10.2.1, Y40B1B.6.1	Sp34_10035500.t1, Sp34_X0176410.t1	FL83_03592, FL83_15213, FL83_21273	Cnig_chr_I.g3738.1	CSP28.g18241.t1, CSP28.g3488.t1	GCK72_003543.t1, GCK72_025172.t1	CSP40.g7300.t1	Csp11.Scaffold442.g1201.t1, Csp11.Scaffold580.g4546.t1
244	WBGene00005012	F26F4.2	III	4911256	4911992	737	+	OG0001560	Recent	CSP29.g5339.t1	CBOVI.g11282.t1	CBG18186.1	F26F4.2.1, F37A8.1.1	Sp34_30056400.t1	FL83_02838, FL83_02845, FL83_23816	Cni-F26F4.2	CSP28.g19881.t1, CSP28.g20381.t1	GCK72_019824.t1, GCK72_019827.t1, GCK72_019837.t1, GCK72_019863.t1	CSP40.g1195.t1	Csp11.Scaffold628.g7236.t1
245	WBGene00005013	jmjd-1.1	II	11806556	11808945	2390	+	OG0002635	Recent	CSP29.g7055.t1	CBOVI.g8697.t1	CBG01727.1	F29B9.2c.1, F43G6.6.1	Sp34_40127210.t1	FL83_09789, FL83_16064	Cnig_chr_IV.g14601	CSP28.g13918.t1	GCK72_006608.t1, GCK72_014587.t1	CSP40.g9988.t1	Csp11.Scaffold589.g4985.t1
246	WBGene00005064	sra-38	X	13897934	13900147	2214	-	OG0001525	Old	CSP29.g20411.t1	NA	CBG07352.1, CBG07353.1	T21H8.3.1, T21H8.4.1	Sp34_X0008310.t1, Sp34_X0118410.t1, Sp34_X0118500.t1, Sp34_X0118600.t1	FL83_01551	Cnig_chr_X.g26238.1, Cnig_chr_X.g26239.1	CSP28.g18092.t1	GCK72_025780.t1, GCK72_025781.t1	CSP40.g10971.t1, CSP40.g10972.t1	Csp11.Scaffold630.g22023.t1
247	WBGene00005065	sra-39	X	13899033	13903428	4396	-	OG0001525	Old	CSP29.g20411.t1	NA	CBG07352.1, CBG07353.1	T21H8.3.1, T21H8.4.1	Sp34_X0008310.t1, Sp34_X0118410.t1, Sp34_X0118500.t1, Sp34_X0118600.t1	FL83_01551	Cnig_chr_X.g26238.1, Cnig_chr_X.g26239.1	CSP28.g18092.t1	GCK72_025780.t1, GCK72_025781.t1	CSP40.g10971.t1, CSP40.g10972.t1	Csp11.Scaffold630.g22023.t1
248	WBGene00005076	srb-11	III	6491368	6492907	1540	-	OG0000534	Old	CSP29.g12657.t1, CSP29.g23895.t1, CSP29.g23896.t1	NA	CBG12736.1, CBG21146.1	C48B6.5.1, F23F12.10.1	NA	FL83_08822, FL83_08827, FL83_14528, FL83_21040, FL83_22006, FL83_23994, FL83_24172	Cnig_chr_III.g10330.1	CSP28.g16434.t1	GCK72_009835.t1, GCK72_009836.t1, GCK72_010818.t1, GCK72_010820.t1, GCK72_010827.t1, GCK72_010829.t1, GCK72_010944.t1	CSP40.g4829.t1, CSP40.g5372.t1, CSP40.g5373.t1, CSP40.g9123.t1, CSP40.g9124.t1	Csp11.Scaffold555.g3731.t1, Csp11.Scaffold555.g3732.t1, Csp11.Scaffold619.g6106.t1
249	WBGene00005085	srd-7	IV	10785090	10786831	1742	-	OG0001754	Old	CSP29.g6530.t1, CSP29.g6531.t1	NA	CBG19891.1, CBG19892.1, CBG19893.1	B0547.4a.1, C06G8.4.1	NA	FL83_16243	Cnig_chr_IV.g13391.1, Cnig_chr_IV.g13392	CSP28.g6394.t1, CSP28.g6395.t1	GCK72_013574.t1, GCK72_013601.t1	CSP40.g20332.t1, CSP40.g20333.t1	Csp11.Scaffold630.g18585.t1
250	WBGene00005086	srd-8	IV	5643358	5645614	2257	-	OG0001754	Old	CSP29.g6530.t1, CSP29.g6531.t1	NA	CBG19891.1, CBG19892.1, CBG19893.1	B0547.4a.1, C06G8.4.1	NA	FL83_16243	Cnig_chr_IV.g13391.1, Cnig_chr_IV.g13392	CSP28.g6394.t1, CSP28.g6395.t1	GCK72_013574.t1, GCK72_013601.t1	CSP40.g20332.t1, CSP40.g20333.t1	Csp11.Scaffold630.g18585.t1
251	WBGene00005093	srd-15	V	5904917	5906352	1436	-	OG0001515	Old	CSP29.g18473.t1	NA	CBG09294.1, CBG09296.1	C04E6.10.1, C04E6.9.1	NA	FL83_22332, FL83_22333, FL83_22334	Cnig_chr_V.g19735, Cnig_chr_V.g19736	CSP28.g4928.t1	GCK72_017827.t1, GCK72_017828.t1, GCK72_017829.t1, GCK72_020549.t1	CSP40.g24565.t1	Csp11.Scaffold599.g5382.t1, Csp11.Scaffold629.g11925.t1
252	WBGene00005094	srd-16	V	5898538	5900040	1503	-	OG0001515	Old	CSP29.g18473.t1	NA	CBG09294.1, CBG09296.1	C04E6.10.1, C04E6.9.1	NA	FL83_22332, FL83_22333, FL83_22334	Cnig_chr_V.g19735, Cnig_chr_V.g19736	CSP28.g4928.t1	GCK72_017827.t1, GCK72_017828.t1, GCK72_017829.t1, GCK72_020549.t1	CSP40.g24565.t1	Csp11.Scaffold599.g5382.t1, Csp11.Scaffold629.g11925.t1
253	WBGene00005114	srd-36	X	13293361	13294769	1409	-	OG0002559	Recent	CSP29.g23004.t1, CSP29.g23005.t1, CSP29.g23006.t1	NA	CBG05282.1	R04D3.12.1, R04D3.6.1	NA	FL83_01911	NA	CSP28.g14127.t1, CSP28.g14130.t1, CSP28.g14131.t1, CSP28.g14132.t1, CSP28.g14133.t1	NA	CSP40.g6962.t2	Csp11.Scaffold629.g10115.t1
254	WBGene00005116	srd-38	X	13291806	13292984	1179	+	OG0002559	Recent	CSP29.g23004.t1, CSP29.g23005.t1, CSP29.g23006.t1	NA	CBG05282.1	R04D3.12.1, R04D3.6.1	NA	FL83_01911	NA	CSP28.g14127.t1, CSP28.g14130.t1, CSP28.g14131.t1, CSP28.g14132.t1, CSP28.g14133.t1	NA	CSP40.g6962.t2	Csp11.Scaffold629.g10115.t1
255	WBGene00005137	srd-60	V	2419081	2421583	2503	+	OG0000826	Recent	CSP29.g11748.t1, CSP29.g11749.t1, CSP29.g11750.t1, CSP29.g11751.t1, CSP29.g11752.t1, CSP29.g11753.t1, CSP29.g8691.t1	NA	CBG01125.1	C13B7.3a.1, Y45G12C.7.1	Sp34_10027510.pseudo1, Sp34_50057420.t1, Sp34_50057710.t1	FL83_06101, FL83_20916	Cnig_chr_V.g17970.3	NA	GCK72_020894.t1	CSP40.g14161.t1	Csp11.Scaffold463.g1533.t1, Csp11.Scaffold463.g1534.t1, Csp11.Scaffold463.g1535.t1, Csp11.Scaffold463.g1536.t1, Csp11.Scaffold463.g1537.t1, Csp11.Scaffold463.g1538.t1
256	WBGene00005148	srd-71	V	2423287	2426206	2920	-	OG0014834	Recent	NA	NA	CBG01123.1	C13B7.4a.1, Y45G12C.9a.1	NA	FL83_06100	NA	NA	GCK72_020892.t1	CSP40.g14164.t1	Csp11.Scaffold463.g1531.t2
257	WBGene00005162	srg-4	III	6260216	6262085	1870	-	OG0001494	Old	CSP29.g14915.t1, CSP29.g14916.t1, CSP29.g18684.t1	NA	CBG17478.1, CBG31040.1	T12A2.11.1, T12A2.12.1	Sp34_30168810.t1, Sp34_50308700.t1, Sp34_50310010.t1	NA	Cnig_chr_III.g9146.1	CSP28.g19664.t1, CSP28.g19666.t1, CSP28.g19667.t1	GCK72_010764.t1, GCK72_010766.t1	CSP40.g11281.t1	Csp11.Scaffold630.g17460.t1
258	WBGene00005163	srg-5	III	6262323	6264547	2225	-	OG0001494	Old	CSP29.g14915.t1, CSP29.g14916.t1, CSP29.g18684.t1	NA	CBG17478.1, CBG31040.1	T12A2.11.1, T12A2.12.1	Sp34_30168810.t1, Sp34_50308700.t1, Sp34_50310010.t1	NA	Cnig_chr_III.g9146.1	CSP28.g19664.t1, CSP28.g19666.t1, CSP28.g19667.t1	GCK72_010764.t1, GCK72_010766.t1	CSP40.g11281.t1	Csp11.Scaffold630.g17460.t1
259	WBGene00005211	srg-54	V	14921988	14924204	2217	-	OG0004087	Recent	CSP29.g17778.t1	NA	CBG30603.1	W09D12.2.1, W09D12.3.1	Sp34_50345710.t1, Sp34_50346010.t1	FL83_16681	Cnig_chr_V.g20443.1, nigoni.pc_2016.07.11_108.g29153.2	CSP28.g6347.t1	NA	NA	Csp11.Scaffold628.g7072.t1, Csp11.Scaffold629.g15876.t1
260	WBGene00005212	srg-55	V	14926663	14928348	1686	-	OG0004087	Recent	CSP29.g17778.t1	NA	CBG30603.1	W09D12.2.1, W09D12.3.1	Sp34_50345710.t1, Sp34_50346010.t1	FL83_16681	Cnig_chr_V.g20443.1, nigoni.pc_2016.07.11_108.g29153.2	CSP28.g6347.t1	NA	NA	Csp11.Scaffold628.g7072.t1, Csp11.Scaffold629.g15876.t1
261	WBGene00005242	srh-17	V	14661305	14663154	1850	+	OG0001532	Old	CSP29.g21508.t1	NA	CBG06743.1	C47E8.2.1, C50B6.5.1	NA	FL83_11923	Cnig_chr_V.g18586.1	CSP28.g21276.t1	GCK72_017457.t1, GCK72_017458.t1, GCK72_017459.t1, GCK72_017460.t1, GCK72_017462.t1, GCK72_018538.t1, GCK72_018539.t1	CSP40.g23666.t1, CSP40.g2513.t1	Csp11.Scaffold629.g15923.t1, Csp11.Scaffold630.g19808.t2
262	WBGene00005243	srh-18	V	13318452	13320225	1774	+	OG0001532	Old	CSP29.g21508.t1	NA	CBG06743.1	C47E8.2.1, C50B6.5.1	NA	FL83_11923	Cnig_chr_V.g18586.1	CSP28.g21276.t1	GCK72_017457.t1, GCK72_017458.t1, GCK72_017459.t1, GCK72_017460.t1, GCK72_017462.t1, GCK72_018538.t1, GCK72_018539.t1	CSP40.g23666.t1, CSP40.g2513.t1	Csp11.Scaffold629.g15923.t1, Csp11.Scaffold630.g19808.t2
263	WBGene00005251	srh-28	V	6774261	6775808	1548	-	OG0001562	Old	CSP29.g5566.t1, CSP29.g5567.t1	CBOVI.g3416.t1, CBOVI.g866.t1	CBG19015.1, CBG30642.1	ZC404.12.1, ZC404.5.1	Sp34_50220610.t1	FL83_22317	Cnig_chr_V.g19919.2, Cnig_chr_V.g19920.2	CSP28.g8791.t1, CSP28.g8792.t1	GCK72_017992.t1	CSP40.g21555.t1, CSP40.g21556.t1	Csp11.Scaffold601.g5452.t2
264	WBGene00005253	srh-30	V	6769634	6771745	2112	-	OG0001562	Old	CSP29.g5566.t1, CSP29.g5567.t1	CBOVI.g3416.t1, CBOVI.g866.t1	CBG19015.1, CBG30642.1	ZC404.12.1, ZC404.5.1	Sp34_50220610.t1	FL83_22317	Cnig_chr_V.g19919.2, Cnig_chr_V.g19920.2	CSP28.g8791.t1, CSP28.g8792.t1	GCK72_017992.t1	CSP40.g21555.t1, CSP40.g21556.t1	Csp11.Scaffold601.g5452.t2
265	WBGene00005269	srh-46	V	11301561	11302886	1326	-	OG0002325	Recent	CSP29.g10351.t1, CSP29.g18402.t1	CBOVI.g3417.t1, CBOVI.g867.t1	CBG23165.1	T03F7.3.1, T03F7.4.1	Sp34_50318910.t1	FL83_20648	Cnig_chr_V.g19214.1	CSP28.g15474.t1	GCK72_016701.t1	CSP40.g10094.t1	Csp11.Scaffold495.g2195.t1
266	WBGene00005270	srh-47	V	11299373	11300639	1267	-	OG0002325	Recent	CSP29.g10351.t1, CSP29.g18402.t1	CBOVI.g3417.t1, CBOVI.g867.t1	CBG23165.1	T03F7.3.1, T03F7.4.1	Sp34_50318910.t1	FL83_20648	Cnig_chr_V.g19214.1	CSP28.g15474.t1	GCK72_016701.t1	CSP40.g10094.t1	Csp11.Scaffold495.g2195.t1
267	WBGene00005275	srh-52	V	15374900	15376323	1424	-	OG0014559	Recent	CSP29.g10349.t1, CSP29.g14451.t1	NA	NA	R08H2.7.1, T09F5.5.1	NA	FL83_16716	NA	CSP28.g15476.t1	GCK72_016723.t1	NA	NA
268	WBGene00005278	srh-55	V	15153577	15154994	1418	+	OG0014559	Recent	CSP29.g10349.t1, CSP29.g14451.t1	NA	NA	R08H2.7.1, T09F5.5.1	NA	FL83_16716	NA	CSP28.g15476.t1	GCK72_016723.t1	NA	NA
269	WBGene00005295	srh-74	V	11047220	11048778	1559	-	OG0000337	Old	CSP29.g18217.t1, CSP29.g18478.t1, CSP29.g18479.t1, CSP29.g18480.t1, CSP29.g21516.t1, CSP29.g21517.t1, CSP29.g21520.t1, CSP29.g21521.t1, CSP29.g21522.t1, CSP29.g21523.t1, CSP29.g21524.t1, CSP29.g21525.t1, CSP29.g21526.t1, CSP29.g21527.t1, CSP29.g21528.t1, CSP29.g21529.t1, CSP29.g21532.t1, CSP29.g23213.t1, CSP29.g23216.t1	NA	CBG23097.1, CBG30881.1	C45B11.4.1, T04C12.2a.1	Sp34_50308610.t1, Sp34_50309010.t1, Sp34_50309040.t1, Sp34_50309220.t1, Sp34_50309310.t1, Sp34_50309400.t1, Sp34_50309910.t1, Sp34_50310200.t1, Sp34_50325510.t1	FL83_22185, FL83_22186	NA	CSP28.g4558.t1, CSP28.g4933.t1	GCK72_016580.t1, GCK72_016581.t1, GCK72_016582.t1, GCK72_016583.t1	CSP40.g2152.t1	NA
270	WBGene00005296	srh-75	V	11055294	11057143	1850	-	OG0000337	Old	CSP29.g18217.t1, CSP29.g18478.t1, CSP29.g18479.t1, CSP29.g18480.t1, CSP29.g21516.t1, CSP29.g21517.t1, CSP29.g21520.t1, CSP29.g21521.t1, CSP29.g21522.t1, CSP29.g21523.t1, CSP29.g21524.t1, CSP29.g21525.t1, CSP29.g21526.t1, CSP29.g21527.t1, CSP29.g21528.t1, CSP29.g21529.t1, CSP29.g21532.t1, CSP29.g23213.t1, CSP29.g23216.t1	NA	CBG23097.1, CBG30881.1	C45B11.4.1, T04C12.2a.1	Sp34_50308610.t1, Sp34_50309010.t1, Sp34_50309040.t1, Sp34_50309220.t1, Sp34_50309310.t1, Sp34_50309400.t1, Sp34_50309910.t1, Sp34_50310200.t1, Sp34_50325510.t1	FL83_22185, FL83_22186	NA	CSP28.g4558.t1, CSP28.g4933.t1	GCK72_016580.t1, GCK72_016581.t1, GCK72_016582.t1, GCK72_016583.t1	CSP40.g2152.t1	NA
271	WBGene00005345	srh-128	II	2703371	2705300	1930	-	OG0013333	Recent	CSP29.g6570.t1	NA	CBG08685.1	F14F9.7.1, Y47G7B.1.1	NA	FL83_03900	Cnig_chr_V.g18652	CSP28.g6817.t1	NA	CSP40.g3857.t1	Csp11.Scaffold629.g13109.t1
272	WBGene00005346	srh-129	V	5142262	5143885	1624	-	OG0013333	Recent	CSP29.g6570.t1	NA	CBG08685.1	F14F9.7.1, Y47G7B.1.1	NA	FL83_03900	Cnig_chr_V.g18652	CSP28.g6817.t1	NA	CSP40.g3857.t1	Csp11.Scaffold629.g13109.t1
273	WBGene00005513	sri-1	V	15966153	15967642	1490	-	OG0003048	Recent	CSP29.g18375.t1, CSP29.g18376.t1	NA	CBG04874a.1	F36G9.8.1, F36G9.9.1	Sp34_50383600.t1	FL83_02936, FL83_17870	NA	CSP28.g4833.t1	GCK72_015471.t1	CSP40.g146.t1	Csp11.Scaffold629.g16256.t1, Csp11.Scaffold630.g19382.t1
274	WBGene00005514	sri-2	V	15963792	15965214	1423	-	OG0003048	Recent	CSP29.g18375.t1, CSP29.g18376.t1	NA	CBG04874a.1	F36G9.8.1, F36G9.9.1	Sp34_50383600.t1	FL83_02936, FL83_17870	NA	CSP28.g4833.t1	GCK72_015471.t1	CSP40.g146.t1	Csp11.Scaffold629.g16256.t1, Csp11.Scaffold630.g19382.t1
275	WBGene00005530	sri-18	V	10257812	10260560	2749	-	OG0001690	Ancient	CSP29.g18029.t1, CSP29.g18030.t1	CBOVI.g1633.t1, CBOVI.g1940.t1	CBG09568.1, CBG09569a.1	Y22F5A.2.1, Y22F5A.3b.1	Sp34_50285200.t1	FL83_23864	Cni-ric-4.2	CSP28.g4396.t1, CSP28.g4397.t1	GCK72_017566.t1, GCK72_017567.t1	CSP40.g2261.t2	Csp11.Scaffold516.g2691.t1
276	WBGene00005607	srj-19	V	2568876	2570743	1868	-	OG0000564	Recent	CSP29.g10395.t1, CSP29.g10396.t1, CSP29.g10397.t1, CSP29.g10398.t1, CSP29.g10399.t1, CSP29.g10400.t1, CSP29.g10401.t1, CSP29.g10402.t1, CSP29.g10403.t1, CSP29.g6621.t1	NA	CBG01348.1, CBG06624.1	Y45G12C.14.1, Y45G12C.15.1	NA	FL83_15230	Cnig_chr_V.g18473.3	CSP28.g13.t1, CSP28.g6744.t1, CSP28.g6781.t1, CSP28.g6782.t1, CSP28.g6783.t2, CSP28.g6784.t1	GCK72_019068.t1, GCK72_019069.t1	CSP40.g1874.t1, CSP40.g1875.t1, CSP40.g21170.t1	Csp11.Scaffold629.g13090.t1, Csp11.Scaffold629.g7696.t1, Csp11.Scaffold629.g7698.t2
277	WBGene00005608	srj-20	V	2571527	2573208	1682	-	OG0000564	Recent	CSP29.g10395.t1, CSP29.g10396.t1, CSP29.g10397.t1, CSP29.g10398.t1, CSP29.g10399.t1, CSP29.g10400.t1, CSP29.g10401.t1, CSP29.g10402.t1, CSP29.g10403.t1, CSP29.g6621.t1	NA	CBG01348.1, CBG06624.1	Y45G12C.14.1, Y45G12C.15.1	NA	FL83_15230	Cnig_chr_V.g18473.3	CSP28.g13.t1, CSP28.g6744.t1, CSP28.g6781.t1, CSP28.g6782.t1, CSP28.g6783.t2, CSP28.g6784.t1	GCK72_019068.t1, GCK72_019069.t1	CSP40.g1874.t1, CSP40.g1875.t1, CSP40.g21170.t1	Csp11.Scaffold629.g13090.t1, Csp11.Scaffold629.g7696.t1, Csp11.Scaffold629.g7698.t2
278	WBGene00005653	srr-2	V	19213667	19217176	3510	-	OG0002486	Recent	CSP29.g19315.t1	CBOVI.g2068.t1	CBG23824.1	F36D3.3.1, T26H2.8.1	Sp34_50418820.t1	FL83_04180	Cnig_chr_V.g21636.1	CSP28.g5780.t1, CSP28.g5782.t1	GCK72_021551.t1	CSP40.g11995.t1, CSP40.g11996.t1	Csp11.Scaffold621.g6186.t1
279	WBGene00005654	srr-3	V	16506894	16508767	1874	-	OG0002486	Recent	CSP29.g19315.t1	CBOVI.g2068.t1	CBG23824.1	F36D3.3.1, T26H2.8.1	Sp34_50418820.t1	FL83_04180	Cnig_chr_V.g21636.1	CSP28.g5780.t1, CSP28.g5782.t1	GCK72_021551.t1	CSP40.g11995.t1, CSP40.g11996.t1	Csp11.Scaffold621.g6186.t1
280	WBGene00005698	sru-35	IV	8788449	8790244	1796	-	OG0002316	Old	CSP29.g10009.t1, CSP29.g21620.t1	NA	CBG19385.1, CBG19387.1	C33D9.4.1, R07B5.6a.1	NA	FL83_09617	NA	CSP28.g15403.t1, CSP28.g15404.t1	GCK72_016923.t1, GCK72_016925.t1	CSP40.g4067.t1	Csp11.Scaffold629.g16206.t1, Csp11.Scaffold629.g16208.t1
281	WBGene00005699	sru-36	V	9841676	9843179	1504	+	OG0002316	Old	CSP29.g10009.t1, CSP29.g21620.t1	NA	CBG19385.1, CBG19387.1	C33D9.4.1, R07B5.6a.1	NA	FL83_09617	NA	CSP28.g15403.t1, CSP28.g15404.t1	GCK72_016923.t1, GCK72_016925.t1	CSP40.g4067.t1	Csp11.Scaffold629.g16206.t1, Csp11.Scaffold629.g16208.t1
282	WBGene00005716	srv-5	X	4252347	4254174	1828	+	OG0001877	Old	CSP29.g15424.t1, CSP29.g15426.t1	CBOVI.g2947.t1	CBG14377.1, CBG14379.1	C52B9.5.1, F48D6.2b.1	Sp34_X0259010.t1, Sp34_X0259210.t1	FL83_00711	Cnig_chr_X.g24046	CSP28.g19158.t1, CSP28.g19160.t1	GCK72_024221.t1	CSP40.g20977.t1	Csp11.Scaffold630.g18301.t1
283	WBGene00005717	srv-6	X	4257061	4259321	2261	+	OG0001877	Old	CSP29.g15424.t1, CSP29.g15426.t1	CBOVI.g2947.t1	CBG14377.1, CBG14379.1	C52B9.5.1, F48D6.2b.1	Sp34_X0259010.t1, Sp34_X0259210.t1	FL83_00711	Cnig_chr_X.g24046	CSP28.g19158.t1, CSP28.g19160.t1	GCK72_024221.t1	CSP40.g20977.t1	Csp11.Scaffold630.g18301.t1
284	WBGene00005748	srw-1	V	15198255	15199396	1142	+	OG0002259	Old	CSP29.g9345.t1	NA	CBG18568.1, CBG18572.1, CBG18573.1	T26H8.4.1, Y75B12B.7.1	NA	FL83_13371, FL83_13373	Cni-srw-1.1	CSP28.g4371.t1	GCK72_020997.t1, GCK72_021001.t1	CSP40.g9773.t1, CSP40.g9774.t1	Csp11.Scaffold630.g20114.t3
285	WBGene00005750	srw-3	V	7705616	7706955	1340	+	OG0000839	Old	CSP29.g18824.t1, CSP29.g18826.t1, CSP29.g18827.t1, CSP29.g18956.t1, CSP29.g709.t1	NA	CBG06465.1, CBG06466.1, CBG06467.1	F37B4.8.1, ZK105.2.1	Sp34_50054610.t1	FL83_12640	Cni-srw-4, Cnig_chr_V.g18355.1, Cnig_chr_V.g18356	CSP28.g1619.t1, CSP28.g19574.t1, CSP28.g686.t1	GCK72_020753.t1, GCK72_020754.t1	CSP40.g14267.t1, CSP40.g14268.t1	Csp11.Scaffold629.g12343.t1, Csp11.Scaffold629.g12344.t1
286	WBGene00005751	srw-4	V	2887191	2888781	1591	-	OG0000839	Old	CSP29.g18824.t1, CSP29.g18826.t1, CSP29.g18827.t1, CSP29.g18956.t1, CSP29.g709.t1	NA	CBG06465.1, CBG06466.1, CBG06467.1	F37B4.8.1, ZK105.2.1	Sp34_50054610.t1	FL83_12640	Cni-srw-4, Cnig_chr_V.g18355.1, Cnig_chr_V.g18356	CSP28.g1619.t1, CSP28.g19574.t1, CSP28.g686.t1	GCK72_020753.t1, GCK72_020754.t1	CSP40.g14267.t1, CSP40.g14268.t1	Csp11.Scaffold629.g12343.t1, Csp11.Scaffold629.g12344.t1
287	WBGene00005844	srw-97	II	1667522	1669013	1492	-	OG0000523	Old	NA	NA	CBG06512.1, CBG24952.1	K04F1.3a.1, ZC204.15.1	Sp34_50059440.t1, Sp34_50186310.t1, Sp34_50186810.t1, Sp34_50187110.t1, Sp34_50187510.t1, Sp34_50343510.t1, Sp34_50371700.t1, Sp34_50372510.t1, Sp34_50373010.t1, Sp34_50373030.t1, Sp34_50373120.t1, Sp34_50373210.t1, Sp34_50373310.t1, Sp34_50373500.t1, Sp34_50373600.t1, Sp34_50374010.t1, Sp34_50374220.t1, Sp34_50374310.t1	FL83_02833, FL83_12980, FL83_12981	Cnig_chr_V.g21116.1	NA	GCK72_019565.t1, GCK72_019566.t1, GCK72_019844.t1	CSP40.g15510.t1	Csp11.Scaffold629.g9887.t1, Csp11.Scaffold629.g9889.t2
288	WBGene00005845	srw-98	V	1676474	1678328	1855	-	OG0000523	Old	NA	NA	CBG06512.1, CBG24952.1	K04F1.3a.1, ZC204.15.1	Sp34_50059440.t1, Sp34_50186310.t1, Sp34_50186810.t1, Sp34_50187110.t1, Sp34_50187510.t1, Sp34_50343510.t1, Sp34_50371700.t1, Sp34_50372510.t1, Sp34_50373010.t1, Sp34_50373030.t1, Sp34_50373120.t1, Sp34_50373210.t1, Sp34_50373310.t1, Sp34_50373500.t1, Sp34_50373600.t1, Sp34_50374010.t1, Sp34_50374220.t1, Sp34_50374310.t1	FL83_02833, FL83_12980, FL83_12981	Cnig_chr_V.g21116.1	NA	GCK72_019565.t1, GCK72_019566.t1, GCK72_019844.t1	CSP40.g15510.t1	Csp11.Scaffold629.g9887.t1, Csp11.Scaffold629.g9889.t2
289	WBGene00005892	srx-1	V	9003672	9004980	1309	+	OG0001095	Old	CSP29.g18179.t1, CSP29.g18182.t1, CSP29.g19466.t1	CBOVI.g792.t1, CBOVI.g795.t1	CBG19153.1, CBG19156.1	F59E11.1.1, R03H4.2.1	Sp34_50232610.t1	FL83_09672	Cni-srx-2.1, Cnig_chr_V.g20057.1	CSP28.g22055.t1, CSP28.g4600.t1, CSP28.g4602.t1	GCK72_017254.t1, GCK72_017257.t1	CSP40.g21429.t1	Csp11.Scaffold630.g16806.t1, Csp11.Scaffold630.g16810.t1
290	WBGene00005893	srx-2	V	9009475	9010830	1356	+	OG0001095	Old	CSP29.g18179.t1, CSP29.g18182.t1, CSP29.g19466.t1	CBOVI.g792.t1, CBOVI.g795.t1	CBG19153.1, CBG19156.1	F59E11.1.1, R03H4.2.1	Sp34_50232610.t1	FL83_09672	Cni-srx-2.1, Cnig_chr_V.g20057.1	CSP28.g22055.t1, CSP28.g4600.t1, CSP28.g4602.t1	GCK72_017254.t1, GCK72_017257.t1	CSP40.g21429.t1	Csp11.Scaffold630.g16806.t1, Csp11.Scaffold630.g16810.t1
291	WBGene00005894	srx-3	V	9005543	9006931	1389	+	OG0001490	Old	CSP29.g14448.t1, CSP29.g17979.t1, CSP29.g18180.t1, CSP29.g8643.t1	NA	CBG19154.1, CBG31397.1	R03H4.3.1, Y49C4A.5.1	NA	FL83_09673	Cnig_chr_V.g18268.1	CSP28.g4446.t1, CSP28.g4601.t1, CSP28.g6767.t1	GCK72_017256.t1	CSP40.g21046.t1, CSP40.g21431.t1	Csp11.Scaffold630.g16807.t1, Csp11.Scaffold630.g16808.t1
292	WBGene00005895	srx-4	V	690875	692770	1896	-	OG0001490	Old	CSP29.g14448.t1, CSP29.g17979.t1, CSP29.g18180.t1, CSP29.g8643.t1	NA	CBG19154.1, CBG31397.1	R03H4.3.1, Y49C4A.5.1	NA	FL83_09673	Cnig_chr_V.g18268.1	CSP28.g4446.t1, CSP28.g4601.t1, CSP28.g6767.t1	GCK72_017256.t1	CSP40.g21046.t1, CSP40.g21431.t1	Csp11.Scaffold630.g16807.t1, Csp11.Scaffold630.g16808.t1
293	WBGene00005903	srx-12	IV	1045983	1049506	3524	+	OG0000746	Old	CSP29.g7645.t1, CSP29.g7647.t1	CBOVI.g10912.t1, CBOVI.g10935.t1	CBG08417.1, CBG08418.1, CBG08421.1	C44B12.4.1, Y55F3AM.2.1	Sp34_40043210.t1, Sp34_40043310.t1, Sp34_40043410.t1, Sp34_40044010.t1, Sp34_40044600.t1	FL83_15685, FL83_15689	Cni-srx-14.1, Cnig_chr_IV.g16149.1	CSP28.g10944.t1, CSP28.g10946.t1	GCK72_016280.t1, GCK72_016282.t1	CSP40.g16217.t1, CSP40.g16231.t1	Csp11.Scaffold629.g10668.t2, Csp11.Scaffold629.g10670.t2
294	WBGene00005904	srx-13	IV	1114697	1118666	3970	-	OG0000746	Old	CSP29.g7645.t1, CSP29.g7647.t1	CBOVI.g10912.t1, CBOVI.g10935.t1	CBG08417.1, CBG08418.1, CBG08421.1	C44B12.4.1, Y55F3AM.2.1	Sp34_40043210.t1, Sp34_40043310.t1, Sp34_40043410.t1, Sp34_40044010.t1, Sp34_40044600.t1	FL83_15685, FL83_15689	Cni-srx-14.1, Cnig_chr_IV.g16149.1	CSP28.g10944.t1, CSP28.g10946.t1	GCK72_016280.t1, GCK72_016282.t1	CSP40.g16217.t1, CSP40.g16231.t1	Csp11.Scaffold629.g10668.t2, Csp11.Scaffold629.g10670.t2
295	WBGene00005910	srx-19	IV	6873258	6874916	1659	+	OG0005018	Old	NA	NA	CBG05707.1, CBG05708a.1	R13H7.1.1, T05A12.1.1	Sp34_40284300.t1	FL83_06609	Cnig_chr_IV.g13640	NA	GCK72_013771.t1, GCK72_013772.t1	CSP40.g4169.t1, CSP40.g4170.t1	Csp11.Scaffold624.g6313.t1
296	WBGene00005911	srx-20	IV	6868091	6869137	1047	+	OG0005018	Old	NA	NA	CBG05707.1, CBG05708a.1	R13H7.1.1, T05A12.1.1	Sp34_40284300.t1	FL83_06609	Cnig_chr_IV.g13640	NA	GCK72_013771.t1, GCK72_013772.t1	CSP40.g4169.t1, CSP40.g4170.t1	Csp11.Scaffold624.g6313.t1
297	WBGene00005933	srx-42	V	13921030	13922404	1375	+	OG0000637	Old	CSP29.g11994.t1, CSP29.g14439.t1, CSP29.g15875.t1, CSP29.g18037.t1	NA	CBG11435.1, CBG22648.1, CBG27359.1	C06B3.11.1, T10C6.3.1	Sp34_50096110.t1	FL83_02905, FL83_03713, FL83_08368	Cni-srx-42, Cni-srx-43.2, Cnig_chr_V.g18440.1	CSP28.g4484.t1, CSP28.g6761.t1	GCK72_018691.t1, GCK72_019011.t1, GCK72_019766.t1	CSP40.g23214.t1, CSP40.g7630.t1	Csp11.Scaffold290.g753.t1, Csp11.Scaffold290.g754.t1, Csp11.Scaffold629.g11912.t1, Csp11.Scaffold629.g14190.t1, Csp11.Scaffold630.g22163.t1
298	WBGene00005934	srx-43	V	16017971	16020066	2096	+	OG0000637	Old	CSP29.g11994.t1, CSP29.g14439.t1, CSP29.g15875.t1, CSP29.g18037.t1	NA	CBG11435.1, CBG22648.1, CBG27359.1	C06B3.11.1, T10C6.3.1	Sp34_50096110.t1	FL83_02905, FL83_03713, FL83_08368	Cni-srx-42, Cni-srx-43.2, Cnig_chr_V.g18440.1	CSP28.g4484.t1, CSP28.g6761.t1	GCK72_018691.t1, GCK72_019011.t1, GCK72_019766.t1	CSP40.g23214.t1, CSP40.g7630.t1	Csp11.Scaffold290.g753.t1, Csp11.Scaffold290.g754.t1, Csp11.Scaffold629.g11912.t1, Csp11.Scaffold629.g14190.t1, Csp11.Scaffold630.g22163.t1
299	WBGene00005937	srx-46	V	9353247	9354497	1251	+	OG0001905	Old	CSP29.g18101.t1	NA	CBG19260.1, CBG19261.1	E02C12.2.1, E02C12.3.1	Sp34_50244900.t1	FL83_21186	Cnig_chr_V.g20185.1, Cnig_chr_V.g20186.1	CSP28.g4549.t1	GCK72_017067.t1, GCK72_017068.t1	CSP40.g15958.t1, CSP40.g15959.t1	Csp11.Scaffold629.g15770.t1, Csp11.Scaffold629.g15771.t2
300	WBGene00005938	srx-47	V	9349987	9351426	1440	+	OG0001905	Old	CSP29.g18101.t1	NA	CBG19260.1, CBG19261.1	E02C12.2.1, E02C12.3.1	Sp34_50244900.t1	FL83_21186	Cnig_chr_V.g20185.1, Cnig_chr_V.g20186.1	CSP28.g4549.t1	GCK72_017067.t1, GCK72_017068.t1	CSP40.g15958.t1, CSP40.g15959.t1	Csp11.Scaffold629.g15770.t1, Csp11.Scaffold629.g15771.t2
301	WBGene00005964	srx-73	V	4663616	4665751	2136	-	OG0002135	Recent	CSP29.g17819.t1	NA	CBG08765.1, CBG08782.1, CBG08784.1, CBG26929.1	F41F3.6a.1, F41F3.7.1	NA	FL83_05308	Cnig_chr_V.g16910, Cnig_chr_V.g16911.3	CSP28.g18464.t1	GCK72_019292.t1	CSP40.g13719.t1, CSP40.g13721.t1	Csp11.Scaffold630.g21550.t1
302	WBGene00005965	srx-74	V	4658949	4662500	3552	-	OG0002135	Recent	CSP29.g17819.t1	NA	CBG08765.1, CBG08782.1, CBG08784.1, CBG26929.1	F41F3.6a.1, F41F3.7.1	NA	FL83_05308	Cnig_chr_V.g16910, Cnig_chr_V.g16911.3	CSP28.g18464.t1	GCK72_019292.t1	CSP40.g13719.t1, CSP40.g13721.t1	Csp11.Scaffold630.g21550.t1
303	WBGene00005988	srx-97	II	3667152	3669415	2264	-	OG0006111	Recent	CSP29.g14702.t1	CBOVI.g7054.t1, CBOVI.g7055.t1	CBG21423.1	F19B10.7.1, F19B10.8.1	Sp34_20035710.t1	FL83_15779	NA	NA	GCK72_007015.t1	CSP40.g4365.t1	Csp11.Scaffold630.g21984.t1
304	WBGene00005989	srx-98	II	3669321	3671056	1736	-	OG0006111	Recent	CSP29.g14702.t1	CBOVI.g7054.t1, CBOVI.g7055.t1	CBG21423.1	F19B10.7.1, F19B10.8.1	Sp34_20035710.t1	FL83_15779	NA	NA	GCK72_007015.t1	CSP40.g4365.t1	Csp11.Scaffold630.g21984.t1
305	WBGene00005992	srx-101	II	3689467	3690746	1280	-	OG0006110	Recent	CSP29.g14700.t1, CSP29.g14701.t1	NA	CBG21428.1	F40H7.4.1, F40H7.5.1	NA	FL83_15771	Cnig_chr_II.g7363.1	CSP28.g15844.t1	GCK72_007021.t1	CSP40.g4357.t1	Csp11.Scaffold630.g21976.t1
306	WBGene00005993	srx-102	II	3693401	3694764	1364	-	OG0006110	Recent	CSP29.g14700.t1, CSP29.g14701.t1	NA	CBG21428.1	F40H7.4.1, F40H7.5.1	NA	FL83_15771	Cnig_chr_II.g7363.1	CSP28.g15844.t1	GCK72_007021.t1	CSP40.g4357.t1	Csp11.Scaffold630.g21976.t1
307	WBGene00006056	sss-1	IV	9892739	9893749	1011	-	OG0001944	Recent	CSP29.g21440.t1	CBOVI.g7645.t1	CBG02251.1	F27C1.1.1, F32B6.5.1	Sp34_40147310.t1	FL83_05242, FL83_18848	Cnig_chr_I.g2081	CSP28.g11133.t1, CSP28.g20576.t1	GCK72_002306.t1, GCK72_002353.t1	CSP40.g15154.t1, CSP40.g21018.t1	Csp11.Scaffold629.g11650.t1
308	WBGene00006099	str-33	V	2728536	2730243	1708	+	OG0001397	Old	CSP29.g9866.t1, CSP29.g9867.t1, CSP29.g9877.t1, CSP29.g9878.t1, CSP29.g9879.t1, CSP29.g9880.t1	NA	CBG24587.1	C24B9.1.1, T08H10.2.1	NA	FL83_09734, FL83_20412	Cni-str-33	CSP28.g12313.t1, CSP28.g12314.t1, CSP28.g12315.t1	GCK72_017344.t1, GCK72_019414.t1	CSP40.g3708.t1	Csp11.Scaffold518.g2743.t1
309	WBGene00006101	str-35	V	4474843	4476996	2154	+	OG0001397	Old	CSP29.g9866.t1, CSP29.g9867.t1, CSP29.g9877.t1, CSP29.g9878.t1, CSP29.g9879.t1, CSP29.g9880.t1	NA	CBG24587.1	C24B9.1.1, T08H10.2.1	NA	FL83_09734, FL83_20412	Cni-str-33	CSP28.g12313.t1, CSP28.g12314.t1, CSP28.g12315.t1	GCK72_017344.t1, GCK72_019414.t1	CSP40.g3708.t1	Csp11.Scaffold518.g2743.t1
310	WBGene00006139	str-79	X	1969875	1972703	2829	+	OG0002231	Old	CSP29.g7158.t1	NA	CBG01596.1, CBG01601.1	F52D2.9.1, T26H2.6a.1	NA	FL83_16360	Cnig_chr_IV.g14735, Cnig_chr_IV.g14737.1	CSP28.g7035.t1	GCK72_014703.t1, GCK72_014704.t1	CSP40.g12944.t1, CSP40.g12946.t1	Csp11.Scaffold629.g7556.t1, Csp11.Scaffold629.g7559.t1
311	WBGene00006140	str-81	V	19225521	19251083	25563	-	OG0002231	Old	CSP29.g7158.t1	NA	CBG01596.1, CBG01601.1	F52D2.9.1, T26H2.6a.1	NA	FL83_16360	Cnig_chr_IV.g14735, Cnig_chr_IV.g14737.1	CSP28.g7035.t1	GCK72_014703.t1, GCK72_014704.t1	CSP40.g12944.t1, CSP40.g12946.t1	Csp11.Scaffold629.g7556.t1, Csp11.Scaffold629.g7559.t1
312	WBGene00006141	str-82	V	3974661	3976264	1604	+	OG0011362	Recent	CSP29.g18883.t1	NA	CBG01273.1	B0213.7.1, B0213.8.1	NA	FL83_02713	Cnig_chr_V.g17794.1	CSP28.g19642.t1	GCK72_020016.t1	CSP40.g18240.t1	Csp11.Scaffold629.g12873.t1
313	WBGene00006142	str-83	V	3977264	3978811	1548	+	OG0011362	Recent	CSP29.g18883.t1	NA	CBG01273.1	B0213.7.1, B0213.8.1	NA	FL83_02713	Cnig_chr_V.g17794.1	CSP28.g19642.t1	GCK72_020016.t1	CSP40.g18240.t1	Csp11.Scaffold629.g12873.t1
314	WBGene00006163	str-112	V	7136327	7138420	2094	-	OG0001993	Old	CSP29.g6538.t1	NA	CBG10912.1, CBG19088.1	C53B7.5.1, F10D2.4.1	Sp34_50038810.t1	FL83_00280, FL83_16845	Cnig_chr_V.g19994.2, Cnig_chr_X.g24632.1	CSP28.g1946.t1	GCK72_016820.t1, GCK72_024662.t1	CSP40.g10868.t1	Csp11.Scaffold320.g813.t1, Csp11.Scaffold629.g15432.t1
315	WBGene00006166	str-115	V	11269091	11270426	1336	+	OG0000773	Old	CSP29.g1504.t1, CSP29.g1505.t1, CSP29.g1507.t1	NA	CBG23540.1, CBG23541.1, CBG23542.1, CBG30653.1	F07B10.2.1, F07B10.3.1	Sp34_50317210.t1	FL83_16527, FL83_16528	Cnig_chr_V.g19224.1, Cnig_chr_V.g19226.1, Cnig_chr_V.g19227.2	CSP28.g14980.t1, CSP28.g14981.t1, CSP28.g6739.t1	GCK72_016682.t1, GCK72_016683.t1, GCK72_016684.t1	CSP40.g3548.t1, CSP40.g3549.t2	Csp11.Scaffold495.g2182.t2, Csp11.Scaffold495.g2183.t1
316	WBGene00006167	str-116	V	11266981	11268323	1343	+	OG0000773	Old	CSP29.g1504.t1, CSP29.g1505.t1, CSP29.g1507.t1	NA	CBG23540.1, CBG23541.1, CBG23542.1, CBG30653.1	F07B10.2.1, F07B10.3.1	Sp34_50317210.t1	FL83_16527, FL83_16528	Cnig_chr_V.g19224.1, Cnig_chr_V.g19226.1, Cnig_chr_V.g19227.2	CSP28.g14980.t1, CSP28.g14981.t1, CSP28.g6739.t1	GCK72_016682.t1, GCK72_016683.t1, GCK72_016684.t1	CSP40.g3548.t1, CSP40.g3549.t2	Csp11.Scaffold495.g2182.t2, Csp11.Scaffold495.g2183.t1
317	WBGene00006178	str-129	V	8090973	8092485	1513	-	OG0000583	Old	CSP29.g19046.t1	CBOVI.g1988.t1, CBOVI.g543.t1	CBG11365.1, CBG11366.1, CBG11367.1	C09H5.9.1, F58G4.5.1	Sp34_50100820.t1, Sp34_50100910.t1, Sp34_50101410.t1, Sp34_50107400.t1	FL83_03658, FL83_17059	Cnig_chr_V.g16517.3, Cnig_chr_V.g16518, Cnig_chr_V.g16519, Cnig_chr_V.g17278.1	CSP28.g12463.t1	GCK72_015306.t1, GCK72_015307.t1, GCK72_015312.t1, GCK72_015313.t1, GCK72_018752.t1, GCK72_018753.t1	CSP40.g7561.t1, CSP40.g7562.t1	Csp11.Scaffold629.g14205.t1, Csp11.Scaffold629.g14206.t1, Csp11.Scaffold630.g22164.t2
318	WBGene00006179	str-130	V	8089268	8090695	1428	-	OG0000583	Old	CSP29.g19046.t1	CBOVI.g1988.t1, CBOVI.g543.t1	CBG11365.1, CBG11366.1, CBG11367.1	C09H5.9.1, F58G4.5.1	Sp34_50100820.t1, Sp34_50100910.t1, Sp34_50101410.t1, Sp34_50107400.t1	FL83_03658, FL83_17059	Cnig_chr_V.g16517.3, Cnig_chr_V.g16518, Cnig_chr_V.g16519, Cnig_chr_V.g17278.1	CSP28.g12463.t1	GCK72_015306.t1, GCK72_015307.t1, GCK72_015312.t1, GCK72_015313.t1, GCK72_018752.t1, GCK72_018753.t1	CSP40.g7561.t1, CSP40.g7562.t1	Csp11.Scaffold629.g14205.t1, Csp11.Scaffold629.g14206.t1, Csp11.Scaffold630.g22164.t2
319	WBGene00006183	str-135	V	8279375	8280870	1496	-	OG0004040	Recent	CSP29.g17041.t1, CSP29.g17042.t1	NA	CBG11301.1	F21F8.10.1, F21F8.9.1	Sp34_50108100.t1, Sp34_50108200.t1	NA	Cnig_chr_V.g16603.1	CSP28.g4071.t1	NA	CSP40.g11918.t1	Csp11.Scaffold630.g22245.t1, Csp11.Scaffold630.g22246.t3
320	WBGene00006184	str-136	V	8277516	8278930	1415	-	OG0004040	Recent	CSP29.g17041.t1, CSP29.g17042.t1	NA	CBG11301.1	F21F8.10.1, F21F8.9.1	Sp34_50108100.t1, Sp34_50108200.t1	NA	Cnig_chr_V.g16603.1	CSP28.g4071.t1	NA	CSP40.g11918.t1	Csp11.Scaffold630.g22245.t1, Csp11.Scaffold630.g22246.t3
321	WBGene00006220	str-176	IV	8460999	8463816	2818	-	OG0000854	Old	CSP29.g3138.t1, CSP29.g7582.t1, CSP29.g7583.t1	CBOVI.g11085.t1	CBG18486.1, CBG18488.1	T01B11.5a.1, T01B11.7.1	Sp34_40066800.t1, Sp34_40066900.t1	FL83_21582, FL83_21585	Cnig_chr_IV.g15320.2, Cnig_chr_IV.g15325, Cnig_chr_IV.g15326	CSP28.g10879.t1, CSP28.g10880.t1	GCK72_015347.t1, GCK72_015356.t1, GCK72_015359.t1	CSP40.g2954.t1, CSP40.g2956.t1	Csp11.Scaffold445.g1247.t3, Csp11.Scaffold445.g1251.t2
322	WBGene00006228	str-185	IV	4427601	4430001	2401	-	OG0000096	Old	CSP29.g10338.t1, CSP29.g10339.t1, CSP29.g10342.t1, CSP29.g18870.t1, CSP29.g4282.t1, CSP29.g7099.t1	CBOVI.g10952.t1, CBOVI.g1622.t1, CBOVI.g1623.t1, CBOVI.g1624.t1, CBOVI.g1803.t1, CBOVI.g1804.t1, CBOVI.g1805.t1, CBOVI.g1875.t1, CBOVI.g1876.t1, CBOVI.g1877.t1, CBOVI.g1878.t1, CBOVI.g1879.t1, CBOVI.g1880.t1, CBOVI.g1881.t1, CBOVI.g5712.t1, CBOVI.g5796.t1	CBG00349.1, CBG00350.1, CBG01681.1, CBG06393.1, CBG06395.1, CBG06396.1, CBG06397.1, CBG06398.1, CBG10357.1, CBG20912.1, CBG25137.1, CBG25139.1	R08C7.7.1, Y116A8C.40a.1	Sp34_40201800.t1	FL83_01519, FL83_09568, FL83_19280, FL83_22509, FL83_22510	Cnig_chr_II.g6855.1, Cnig_chr_IV.g11998, Cnig_chr_IV.g12078, Cnig_chr_IV.g12079.3, Cnig_chr_IV.g14653, Cnig_chr_V.g18258, Cnig_chr_V.g18259.1, Cnig_chr_V.g18260, Cnig_chr_V.g18264.1, Cnig_chr_V.g18265.2	CSP28.g15487.t1, CSP28.g15508.t1, CSP28.g15509.t1, CSP28.g5531.t1, CSP28.g648.t1, CSP28.g9755.t1	GCK72_004024.t1, GCK72_012123.t1, GCK72_012128.t1, GCK72_012130.t1, GCK72_014627.t1, GCK72_025806.t1	CSP40.g10998.t1, CSP40.g11311.t1, CSP40.g11312.t1, CSP40.g15490.t1, CSP40.g19501.t1, CSP40.g6449.t1, CSP40.g6451.t1, CSP40.g6452.t1	Csp11.Scaffold171.g638.t1, Csp11.Scaffold171.g639.t2, Csp11.Scaffold589.g4947.t1, Csp11.Scaffold630.g18467.t1
323	WBGene00006249	str-217	V	16998933	17000304	1372	-	OG0014610	Recent	CSP29.g14637.t1, CSP29.g19019.t1	NA	CBG18618.1	C55A1.1.1, Y102A5C.28.1	NA	FL83_03038	NA	CSP28.g19596.t1	NA	NA	NA
324	WBGene00006260	str-229	V	3900497	3902558	2062	-	OG0000363	Recent	CSP29.g10130.t1, CSP29.g10153.t1, CSP29.g14370.t1, CSP29.g21601.t1	NA	CBG04706.1, CBG04839.1, CBG22903.1, CBG22904.1, CBG22905.1	C17E7.11.1, T16A9.2.1	Sp34_30189300.t1, Sp34_30298210.t1, Sp34_50334110.t1, Sp34_50378000.t1, Sp34_50378200.t1, Sp34_50378310.t1, Sp34_50378320.t1, Sp34_50378410.t1, Sp34_50385710.t1	FL83_02823, FL83_02824, FL83_12671	Cnig_chr_V.g21352.1	CSP28.g19460.t1, CSP28.g4243.t1, CSP28.g4244.t1	GCK72_019857.t1, GCK72_019858.t1, GCK72_020465.t1, GCK72_020792.t1	CSP40.g13237.t1, CSP40.g14558.t1, CSP40.g505.t1, CSP40.g506.t1	Csp11.Scaffold522.g2899.t1, Csp11.Scaffold522.g2900.t2, Csp11.Scaffold522.g2901.t1, Csp11.Scaffold630.g20058.t2
325	WBGene00006261	str-230	V	14209170	14210843	1674	-	OG0000363	Recent	CSP29.g10130.t1, CSP29.g10153.t1, CSP29.g14370.t1, CSP29.g21601.t1	NA	CBG04706.1, CBG04839.1, CBG22903.1, CBG22904.1, CBG22905.1	C17E7.11.1, T16A9.2.1	Sp34_30189300.t1, Sp34_30298210.t1, Sp34_50334110.t1, Sp34_50378000.t1, Sp34_50378200.t1, Sp34_50378310.t1, Sp34_50378320.t1, Sp34_50378410.t1, Sp34_50385710.t1	FL83_02823, FL83_02824, FL83_12671	Cnig_chr_V.g21352.1	CSP28.g19460.t1, CSP28.g4243.t1, CSP28.g4244.t1	GCK72_019857.t1, GCK72_019858.t1, GCK72_020465.t1, GCK72_020792.t1	CSP40.g13237.t1, CSP40.g14558.t1, CSP40.g505.t1, CSP40.g506.t1	Csp11.Scaffold522.g2899.t1, Csp11.Scaffold522.g2900.t2, Csp11.Scaffold522.g2901.t1, Csp11.Scaffold630.g20058.t2
326	WBGene00006367	sym-2	II	9178514	9188480	9967	-	OG0001363	Ancient	CSP29.g21982.t1, CSP29.g21983.t1	CBOVI.g6832.t1, CBOVI.g6833.t2	CBG00908.1, CBG00910.1	ZK1067.5.1, ZK1067.6a.1	Sp34_20297900.t1, Sp34_20298010.t1	FL83_08509	Cni-sym-2.2, Cnig_chr_II.g4150.2, nigoni.pc_2016.07.11_119.g29172.1	CSP28.g14378.t1, CSP28.g14379.t1	GCK72_003627.t1	CSP40.g22304.t1	Csp11.Scaffold630.g21386.t1
327	WBGene00006387	taf-6.1	II	1127976	1132352	4377	+	OG0001210	Ancient	CSP29.g17543.t1	CBOVI.g7005.t1, CBOVI.g7006.t1	CBG21769.1, CBG30093.1	W09B6.2a.1, W09B6.3a.1	Sp34_20012600.t1, Sp34_20012700.t1	FL83_16407	Cni-eri-3, Cni-taf-6.1.1	CSP28.g18277.t1	GCK72_008037.t1	CSP40.g14852.t1, CSP40.g24064.t1, CSP40.g24065.t1, CSP40.g24381.t1, CSP40.g24382.t1	Csp11.Scaffold605.g5654.t1
328	WBGene00006419	oac-39	V	246608	251752	5145	-	OG0004919	Recent	CSP29.g8718.t1	CBOVI.g916.t1	CBG01075.1	R02C2.3a.1, Y39H10A.2b.1	Sp34_50026000.t1	FL83_12711	Cnig_chr_V.g17997.1	CSP28.g5845.t1	GCK72_020826.t1	CSP40.g18805.t1	Csp11.Scaffold513.g2600.t2
329	WBGene00006449	alg-4	III	9887209	9891424	4216	-	OG0004895	Recent	CSP29.g8214.t1	CBOVI.g4342.t1	CBG09950a.1	T22B3.2b.1, ZK757.3a.1	Sp34_30204400.t1	FL83_18362	Cnig_chr_III.g10693.1	CSP28.g9638.t1	GCK72_009542.t1	CSP40.g3475.t1	Csp11.Scaffold629.g9377.t1
330	WBGene00006463	nduf-2.2	III	6465222	6467206	1985	+	OG0001007	Ancient	CSP29.g23107.t1, CSP29.g8224.t1	CBOVI.g11736.t1, CBOVI.g4818.t1	CBG07730a.1, CBG19683.1	K09A9.5.1, T26A5.3.1	Sp34_30173900.t1, Sp34_X0131500.t1	FL83_01803, FL83_16464	Cnig_chr_III.g9286, Cnig_chr_X.g25794	CSP28.g147.t1, CSP28.g20862.t1	GCK72_010698.t1, GCK72_025518.t1	CSP40.g3647.t1, CSP40.g8895.t1	Csp11.Scaffold629.g11161.t1, Csp11.Scaffold630.g17483.t1
331	WBGene00006474	wdr-5.1	III	3705285	3706784	1500	+	OG0000777	Old	CSP29.g16247.t1	CBOVI.g4148.t1	CBG08899.1, CBG09206.1, CBG09688.1	C14B1.4.1, ZC302.2a.1	Sp34_30224720.t1, Sp34_50299000.t1	FL83_10263, FL83_10633, FL83_12240	Cni-wdr-5.1, Cnig_chr_V.g19385, Cnig_chr_X.g26618	CSP28.g67.t1	GCK72_009724.t1, GCK72_016474.t1, GCK72_025949.t1	CSP40.g1526.t1, CSP40.g22881.t1, CSP40.g8174.t1	Csp11.Scaffold628.g7092.t1, Csp11.Scaffold629.g15551.t1, Csp11.Scaffold629.g9522.t1
332	WBGene00006545	tbx-8	III	10347349	10349740	2392	+	OG0001495	Old	CSP29.g15262.t1	CBOVI.g4402.t1	CBG24602.1	T07C4.2.1, T07C4.6.1	Sp34_30121400.t1	FL83_13486, FL83_13487	Cni-tbx-8	CSP28.g9518.t1	GCK72_009147.t1, GCK72_010487.t1, GCK72_010488.t1, GCK72_011193.t1	CSP40.g466.t1, CSP40.g467.t1	Csp11.Scaffold628.g7401.t1, Csp11.Scaffold628.g7404.t1
333	WBGene00006546	tbx-9	III	10340006	10341858	1853	-	OG0001495	Old	CSP29.g15262.t1	CBOVI.g4402.t1	CBG24602.1	T07C4.2.1, T07C4.6.1	Sp34_30121400.t1	FL83_13486, FL83_13487	Cni-tbx-8	CSP28.g9518.t1	GCK72_009147.t1, GCK72_010487.t1, GCK72_010488.t1, GCK72_011193.t1	CSP40.g466.t1, CSP40.g467.t1	Csp11.Scaffold628.g7401.t1, Csp11.Scaffold628.g7404.t1
334	WBGene00006549	tbx-30	IV	5236522	5237552	1031	+	OG0000130	Recent	NA	NA	NA	Y59E9AR.3.1, Y59E9AR.5.1	Sp34_10190500.t1, Sp34_10190600.t1, Sp34_10190900.t1, Sp34_10191100.t1, Sp34_10191300.t1, Sp34_10191400.t1, Sp34_10191800.t1, Sp34_20036200.t1, Sp34_20038700.t1, Sp34_20038800.t1, Sp34_20039000.t1, Sp34_20039200.t1, Sp34_20039400.t1, Sp34_20046700.t1, Sp34_20047100.t1, Sp34_20097100.t1, Sp34_20172700.t1, Sp34_20173300.t1, Sp34_20173500.t1, Sp34_20173800.t1, Sp34_20173900.t1, Sp34_20174000.t1, Sp3…	FL83_07292, FL83_07293, FL83_07295	Cnig_chr_IV.g13187	NA	GCK72_008931.t1, GCK72_008932.t1, GCK72_008933.t1, GCK72_008934.t1, GCK72_008936.t1	CSP40.g22956.t1	Csp11.Scaffold629.g16297.t1, Csp11.Scaffold629.g16301.t1, Csp11.Scaffold630.g20020.t1, Csp11.Scaffold630.g20022.t1, Csp11.Scaffold630.g20068.t1, Csp11.Scaffold630.g20071.t1, Csp11.Scaffold630.g20073.t1, Csp11.Scaffold630.g22233.t1
335	WBGene00006555	tbx-36	IV	11950570	11952208	1639	+	OG0001597	Recent	NA	NA	NA	F19B10.9.1, ZK829.5.1	Sp34_10190700.t1, Sp34_10191500.t1, Sp34_10191600.t1, Sp34_10197300.t1, Sp34_10199300.t1, Sp34_10200100.t1, Sp34_10200700.t1, Sp34_10202200.t1, Sp34_20034620.t1, Sp34_20034700.t1, Sp34_20035800.t1, Sp34_30186300.t1, Sp34_30188700.t1, Sp34_50079200.t1, Sp34_50079300.t1	NA	NA	CSP28.g8448.t1	NA	NA	NA
336	WBGene00006556	tbx-37	III	11224808	11227125	2318	-	OG0000334	Recent	CSP29.g13361.t1, CSP29.g16709.t1, CSP29.g3497.t1, CSP29.g3638.t1, CSP29.g7574.t1	CBOVI.g4794.t1, CBOVI.g5285.t1	CBG13193.1, CBG20877.1	C24H11.3.1, Y47D3A.12.1	Sp34_10026000.t1, Sp34_30097500.t1	FL83_14468, FL83_15148, FL83_15151, FL83_21644, FL83_22226, FL83_22886, FL83_24777	Cnig_chr_II.g6823, Cnig_chr_II.g6943, Cnig_chr_III.g9786	CSP28.g13702.t1, CSP28.g13715.t1	GCK72_002955.t1, GCK72_002956.t1, GCK72_002957.t1, GCK72_007197.t1, GCK72_007200.t1, GCK72_007201.t1, GCK72_007298.t1, GCK72_010305.t1, GCK72_012884.t1, GCK72_022664.t1	CSP40.g10051.t1, CSP40.g11335.t1, CSP40.g14698.t1	Csp11.Scaffold596.g5310.t2, Csp11.Scaffold629.g13949.t2, Csp11.Scaffold630.g22000.t1
337	WBGene00006557	tbx-38	III	11784082	11786061	1980	-	OG0000334	Recent	CSP29.g13361.t1, CSP29.g16709.t1, CSP29.g3497.t1, CSP29.g3638.t1, CSP29.g7574.t1	CBOVI.g4794.t1, CBOVI.g5285.t1	CBG13193.1, CBG20877.1	C24H11.3.1, Y47D3A.12.1	Sp34_10026000.t1, Sp34_30097500.t1	FL83_14468, FL83_15148, FL83_15151, FL83_21644, FL83_22226, FL83_22886, FL83_24777	Cnig_chr_II.g6823, Cnig_chr_II.g6943, Cnig_chr_III.g9786	CSP28.g13702.t1, CSP28.g13715.t1	GCK72_002955.t1, GCK72_002956.t1, GCK72_002957.t1, GCK72_007197.t1, GCK72_007200.t1, GCK72_007201.t1, GCK72_007298.t1, GCK72_010305.t1, GCK72_012884.t1, GCK72_022664.t1	CSP40.g10051.t1, CSP40.g11335.t1, CSP40.g14698.t1	Csp11.Scaffold596.g5310.t2, Csp11.Scaffold629.g13949.t2, Csp11.Scaffold630.g22000.t1
338	WBGene00006565	tfg-1	I	14101322	14104470	3149	+	OG0004293	Recent	CSP29.g21099.t1, CSP29.g21133.t1	NA	CBG18822.1	Y63D3A.5.1, Y71A12B.10a.1	Sp34_10024900.t1	FL83_23699	Cni-tfg-1	CSP28.g10163.t1	GCK72_001738.t1	CSP40.g13861.t1	Csp11.Scaffold525.g3008.t1
339	WBGene00006659	twk-4	II	9178514	9194295	15782	-	OG0001363	Ancient	CSP29.g21982.t1, CSP29.g21983.t1	CBOVI.g6832.t1, CBOVI.g6833.t2	CBG00908.1, CBG00910.1	ZK1067.5.1, ZK1067.6a.1	Sp34_20297900.t1, Sp34_20298010.t1	FL83_08509	Cni-sym-2.2, Cnig_chr_II.g4150.2, nigoni.pc_2016.07.11_119.g29172.1	CSP28.g14378.t1, CSP28.g14379.t1	GCK72_003627.t1	CSP40.g22304.t1	Csp11.Scaffold630.g21386.t1
340	WBGene00006661	twk-6	III	4742920	4744719	1800	+	OG0012050	Recent	CSP29.g5311.t1	CBOVI.g7748.t1	CBG18207.1	C27F2.6.1, F17C8.5.1	NA	FL83_18901	nigoni.pc_2016.07.11_023.g28449.1	CSP28.g19853.t1	GCK72_009957.t1	NA	Csp11.Scaffold629.g14383.t1
341	WBGene00006685	twk-33	V	17710042	17714377	4336	-	OG0001266	Old	CSP29.g8614.t1, CSP29.g9410.t1	CBOVI.g1656.t1	CBG04825.1, CBG05682.1	K06B4.12.1, W06D12.5.1	Sp34_50327400.t1, Sp34_50404800.t1	FL83_14254, FL83_15452	Cni-twk-33.1, Cni-twk-34.2	CSP28.g4302.t1, CSP28.g5948.t1	GCK72_020419.t1	CSP40.g22979.t1, CSP40.g23392.t1	Csp11.Scaffold630.g20025.t1, Csp11.Scaffold630.g21896.t1
342	WBGene00006686	twk-34	V	15704960	15709592	4633	+	OG0001266	Old	CSP29.g8614.t1, CSP29.g9410.t1	CBOVI.g1656.t1	CBG04825.1, CBG05682.1	K06B4.12.1, W06D12.5.1	Sp34_50327400.t1, Sp34_50404800.t1	FL83_14254, FL83_15452	Cni-twk-33.1, Cni-twk-34.2	CSP28.g4302.t1, CSP28.g5948.t1	GCK72_020419.t1	CSP40.g22979.t1, CSP40.g23392.t1	Csp11.Scaffold630.g20025.t1, Csp11.Scaffold630.g21896.t1
343	WBGene00006715	ubc-20	III	188838	190883	2046	+	OG0001237	Old	CSP29.g21019.t1, CSP29.g22559.t1	CBOVI.g6081.t1	CBG15473.1, CBG15726.1	C06E2.3.1, F40G9.3.1	Sp34_30325200.t1	FL83_02111, FL83_18631	Cnig_chr_III.g8685, Cnig_chr_X.g25372.2	CSP28.g18604.t1, CSP28.g21406.t1	GCK72_011802.t1, GCK72_025218.t1	CSP40.g1625.t1, CSP40.g9893.t1	Csp11.Scaffold629.g8637.t1, Csp11.Scaffold630.g16760.t1
344	WBGene00006716	ubc-21	X	8869625	8871901	2277	+	OG0001237	Old	CSP29.g21019.t1, CSP29.g22559.t1	CBOVI.g6081.t1	CBG15473.1, CBG15726.1	C06E2.3.1, F40G9.3.1	Sp34_30325200.t1	FL83_02111, FL83_18631	Cnig_chr_III.g8685, Cnig_chr_X.g25372.2	CSP28.g18604.t1, CSP28.g21406.t1	GCK72_011802.t1, GCK72_025218.t1	CSP40.g1625.t1, CSP40.g9893.t1	Csp11.Scaffold629.g8637.t1, Csp11.Scaffold630.g16760.t1
345	WBGene00006728	ubq-2	III	12977963	12978523	561	-	OG0000763	Ancient	CSP29.g10481.t1, CSP29.g9689.t1	CBOVI.g12286.t1, CBOVI.g4268.t1	CBG12907.1, CBG15773.1	F45H11.2.1, ZK1010.1.1	Sp34_10219200.t1, Sp34_30294600.t1	FL83_18055	Cnig_chr_I.g2027, Cnig_chr_III.g8632, Cnig_chr_V.g21754	CSP28.g1850.t1	GCK72_021908.t1, GCK72_022009.t1	CSP40.g15199.t1, CSP40.g21901.t1, CSP40.g24480.t1, CSP40.g3812.t1	Csp11.Scaffold475.g1709.t1, Csp11.Scaffold553.g3685.t2, Csp11.Scaffold629.g14644.t1, Csp11.Scaffold629.g16042.t1
346	WBGene00006810	unc-78	X	3408674	3411615	2942	-	OG0000997	Old	CSP29.g19041.t1, CSP29.g5887.t1	CBOVI.g2528.t2, CBOVI.g9851.t1	CBG14204.1, CBG22609.1	C04F6.4a.1, K08F9.2.1	Sp34_50339600.t1, Sp34_X0270800.t1	FL83_00838, FL83_20525	Cnig_chr_V.g21019, Cnig_chr_X.g23863	CSP28.g10480.t1, CSP28.g12459.t1	GCK72_020568.t1, GCK72_024093.t1	CSP40.g14543.t1, CSP40.g16269.t1	Csp11.Scaffold630.g18166.t1, Csp11.Scaffold630.g20074.t1
347	WBGene00006817	unc-85	II	4702069	4703219	1151	+	OG0002501	Recent	CSP29.g20056.t1	CBOVI.g12645.t1	CBG04296.1	C03D6.5.1, F10G7.3.1	Sp34_20223800.t1	FL83_22711.1	Cnig_chr_II.g5102, Cnig_chr_II.g5104	CSP28.g8034.t2	GCK72_003807.t1	CSP40.g18346.t1, CSP40.g18349.t1	Csp11.Scaffold492.g2113.t1
348	WBGene00006911	vha-2	III	9782164	9783224	1061	+	OG0001087	Recent	CSP29.g16871.t1, CSP29.g22298.t1	CBOVI.g4107.t1	CBG10000.1, CBG16825.1	R10E11.2.1, Y38F2AL.4.1	Sp34_30200700.t1, Sp34_40036200.t1	FL83_17409, FL83_23431	Cnig_chr_III.g10729, Cnig_chr_IV.g15958	CSP28.g22202.t1, CSP28.g9681.t1	GCK72_009515.t1, GCK72_016099.t1	CSP40.g3448.t1, CSP40.g6064.t1	Csp11.Scaffold629.g10772.t1, Csp11.Scaffold629.g9439.t1
349	WBGene00006912	vha-3	IV	2315460	2315945	486	-	OG0001087	Recent	CSP29.g16871.t1, CSP29.g22298.t1	CBOVI.g4107.t1	CBG10000.1, CBG16825.1	R10E11.2.1, Y38F2AL.4.1	Sp34_30200700.t1, Sp34_40036200.t1	FL83_17409, FL83_23431	Cnig_chr_III.g10729, Cnig_chr_IV.g15958	CSP28.g22202.t1, CSP28.g9681.t1	GCK72_009515.t1, GCK72_016099.t1	CSP40.g3448.t1, CSP40.g6064.t1	Csp11.Scaffold629.g10772.t1, Csp11.Scaffold629.g9439.t1
350	WBGene00006921	vha-12	X	4191094	4193144	2051	+	OG0000823	Ancient	CSP29.g10666.t1, CSP29.g499.t1	CBOVI.g11968.t1, CBOVI.g13034.t1, CBOVI.g9209.t1	CBG10811.1, CBG14362a.1	F20B6.2.1, Y110A7A.12.1	Sp34_10257400.t1, Sp34_X0260500.t1	FL83_00721, FL83_12371	Cnig_chr_I.g1629.1, Cnig_chr_X.g24030	CSP28.g13119.t1, CSP28.g16671.t1, CSP28.g8925.t1	GCK72_000324.t1, GCK72_024207.t1	CSP40.g17902.t1, CSP40.g20969.t1	Csp11.Scaffold542.g3417.t1, Csp11.Scaffold630.g18288.t1
351	WBGene00006965	xtr-1	X	11852794	11853729	936	+	OG0001193	Recent	CSP29.g1492.t1, CSP29.g20666.t1, CSP29.g4954.t1	NA	CBG05293.1, CBG28019.1	F17A2.1a.1, F54F7.4.1	Sp34_X0153100.t1	FL83_03958	Cnig_chr_X.g25675, Cnig_chr_X.g25676, nigoni.pc_2016.07.11_016.g28091	CSP28.g3453.t1	GCK72_022875.t1, GCK72_022920.t1, GCK72_026041.t1	CSP40.g6953.t1, CSP40.g6954.t1	Csp11.Scaffold629.g10108.t1, Csp11.Scaffold629.g11071.t1
352	WBGene00006966	xtr-2	X	12315568	12318184	2617	+	OG0001193	Recent	CSP29.g1492.t1, CSP29.g20666.t1, CSP29.g4954.t1	NA	CBG05293.1, CBG28019.1	F17A2.1a.1, F54F7.4.1	Sp34_X0153100.t1	FL83_03958	Cnig_chr_X.g25675, Cnig_chr_X.g25676, nigoni.pc_2016.07.11_016.g28091	CSP28.g3453.t1	GCK72_022875.t1, GCK72_022920.t1, GCK72_026041.t1	CSP40.g6953.t1, CSP40.g6954.t1	Csp11.Scaffold629.g10108.t1, Csp11.Scaffold629.g11071.t1
353	WBGene00007011	mdt-1.2	X	17151522	17154647	3126	+	OG0000692	Old	CSP29.g1763.t1, CSP29.g9510.t1	CBOVI.g8979.t1	CBG04122a.1, CBG15955.1	T23C6.1.1, Y71F9B.10c.1	Sp34_10140010.t1, Sp34_X0035100.t1	FL83_19407	Cni-mdt-1.2, Cni-sop-3.1, Cnig_chr_I.g965.1, nigoni.pc_2016.07.11_025.g28532, nigoni.pc_2016.07.11_025.g28534, nigoni.pc_2016.07.11_025.g28535, nigoni.pc_2016.07.11_025.g28536.1, nigoni.pc_2016.07.11_025.g28541, nigoni.pc_2016.07.11_025.g28542	CSP28.g11429.t1, CSP28.g3359.t2	GCK72_023392.t1	CSP40.g12357.t1, CSP40.g23498.t1	Csp11.Scaffold627.g6841.t1, Csp11.Scaffold627.g6843.t1, Csp11.Scaffold629.g13538.t1
354	WBGene00007036	sod-5	II	4417633	4419130	1498	+	OG0002454	Recent	CSP29.g17394.t1	CBOVI.g7455.t1	CBG11197a.1	C15F1.7a.1, ZK430.3.1	Sp34_20265700.t1	FL83_16953, FL83_21603, FL83_24647	Cnig_chr_II.g5238.2	CSP28.g1285.t1	GCK72_006392.t1	CSP40.g8426.t1	Csp11.Scaffold629.g12126.t1
355	WBGene00007047	wts-1	I	10291870	10297927	6058	-	OG0007852	Recent	CSP29.g21459.t1	CBOVI.g9988.t2	CBG21338.1	T20F10.1.1, T24D5.4.1	Sp34_10221100.t1	FL83_05256	Cni-wts-1.1	NA	GCK72_002337.t1	CSP40.g15216.t1	Csp11.Scaffold629.g16088.t1
356	WBGene00007049	tag-191	V	14534405	14536374	1970	-	OG0002170	Recent	CSP29.g21274.t1	CBOVI.g9918.t1	CBG19731.1	C53A5.4.1, K06H7.8.1	Sp34_10007800.t1	FL83_23031	Cnig_chr_I.g3803.3, Cnig_chr_I.g3808.1	CSP28.g1153.t1, CSP28.g15121.t1	GCK72_001204.t1	CSP40.g12498.t1, CSP40.g22273.t1	Csp11.Scaffold628.g6956.t1
357	WBGene00007062	ebp-3	V	18055969	18060708	4740	+	OG0007203	Recent	CSP29.g18418.t1	NA	CBG05597a.1	Y59A8B.7.1, Y59A8B.9.1	Sp34_50409300.t1	FL83_20823	Cni-ebp-1	CSP28.g4877.t1	GCK72_021861.t1	CSP40.g23424.t1	Csp11.Scaffold630.g21884.t1
358	WBGene00007081	AH6.3	II	9519055	9520213	1159	+	OG0010444	Recent	NA	NA	CBG25227.1	AH6.3.1, Y38H6C.15.1	Sp34_10209700.t1, Sp34_50402000.t1	FL83_20168	Cnig_chr_I.g1358	NA	GCK72_000593.t1	CSP40.g147.t1, CSP40.g20210.t1	Csp11.Scaffold629.g15337.t1
359	WBGene00007082	acs-10	V	14146499	14148839	2341	+	OG0001530	Old	CSP29.g21265.t1	CBOVI.g10950.t1	CBG18805.1, CBG19807a.1	AH10.1.1, ZK1127.2.1	Sp34_10009100.t1	FL83_19304, FL83_21976	Cnig_chr_I.g3278, Cnig_chr_I.g3890.1	CSP28.g13260.t1	GCK72_001751.t1, GCK72_003577.t1	CSP40.g21695.t1, CSP40.g7329.t1	Csp11.Scaffold525.g3018.t1, Csp11.Scaffold628.g6958.t1
360	WBGene00007109	edg-1	IV	11320800	11323636	2837	+	OG0002138	Recent	CSP29.g18303.t1, CSP29.g3662.t1	NA	CBG08229.1	B0035.6.1, Y111B2A.3.1	Sp34_30297900.t1	FL83_14643	Cnig_chr_I.g1534, Cnig_chr_I.g708, Cnig_chr_I.g745.1	CSP28.g13668.t1, CSP28.g4762.t1	GCK72_011116.t1	CSP40.g4577.t1	Csp11.Scaffold630.g20898.t1
361	WBGene00007116	B0198.3	X	12042546	12057073	14528	-	OG0004733	Recent	CSP29.g6161.t1	CBOVI.g3857.t1	CBG16200.1	B0198.3a.1, F54F7.5.1	Sp34_X0050300.t1	FL83_02296	Cnig_chr_X.g22542.1	CSP28.g17934.t1	GCK72_023249.t1	CSP40.g4820.t1	Csp11.Scaffold629.g13392.t2
362	WBGene00007148	B0334.10	II	11518484	11519571	1088	+	OG0002372	Recent	CSP29.g12406.t1	CBOVI.g2178.t1, CBOVI.g6301.t1	CBG02869.1	B0273.1a.1, B0334.10.1	Sp34_20327610.t1	FL83_14164	Cnig_chr_II.g5902	CSP28.g15712.t1	GCK72_005325.t1	CSP40.g17816.t1	Csp11.Scaffold554.g3686.t1, Csp11.Scaffold554.g3692.t1
363	WBGene00007150	acly-2	V	13116488	13120131	3644	+	OG0000771	Old	CSP29.g14225.t1, CSP29.g20687.t1	CBOVI.g3665.t1	CBG09435.1, CBG24512.1	B0365.1.1, D1005.1.1	Sp34_20025700.t1, Sp34_20027400.t1, Sp34_X0006600.t1	FL83_03119, FL83_07640, FL83_07658, FL83_23608, FL83_24395	Cnig_chr_V.g19622, Cnig_chr_X.g22167.2	CSP28.g13463.t1, CSP28.g15780.t1	GCK72_017691.t1, GCK72_022289.t1	CSP40.g11174.t1, CSP40.g9515.t1	Csp11.Scaffold461.g1488.t1, Csp11.Scaffold514.g2627.t1
364	WBGene00007156	B0379.2	I	10070883	10071900	1018	-	OG0000972	Recent	CSP29.g13519.t1	CBOVI.g7330.t1	CBG03810.1	B0379.2.1, K02A11.2.1	Sp34_10210800.t1	FL83_07236, FL83_07238, FL83_07318, FL83_22052, FL83_22053	Cnig_chr_I.g1368	CSP28.g7787.t1	GCK72_000605.t1, GCK72_011087.t1, GCK72_011089.t1, GCK72_011091.t1, GCK72_011094.t1, GCK72_011096.t1, GCK72_011098.t1, GCK72_011100.t1	CSP40.g20204.t1	NA
365	WBGene00007159	B0379.7	I	10072578	10074399	1822	-	OG0002095	Old	CSP29.g13535.t1, CSP29.g22247.t1	NA	CBG10824.1	B0205.10.1, B0379.7.1	Sp34_10057800.t1	FL83_17573	Cnig_chr_I.g1615.1, nigoni.pc_2016.07.11_012.g27703	CSP28.g22153.t1, CSP28.g7804.t1	GCK72_000728.t1	CSP40.g11814.t1, CSP40.g601.t1	Csp11.Scaffold629.g10899.t1
366	WBGene00007190	rmd-3	II	11338451	11339607	1157	-	OG0003614	Recent	CSP29.g11144.t1, CSP29.g4520.t1	CBOVI.g11258.t1	CBG04024.1	B0491.3.1, R13H9.1.1	Sp34_10294200.t1	NA	Cnig_chr_I.g1166.1	CSP28.g7841.t1	GCK72_001025.t1	CSP40.g17018.t1	Csp11.Scaffold630.g17089.t1
367	WBGene00007206	B0564.6	IV	13130440	13133230	2791	+	OG0004795	Recent	CSP29.g6958.t1	CBOVI.g8938.t1	CBG01819.1	B0564.6.1, B0564.9.1	Sp34_40144500.t1	FL83_19440	Cnig_chr_IV.g14489	CSP28.g13828.t1	GCK72_014505.t1	CSP40.g2366.t1	Csp11.Scaffold589.g5079.t1
368	WBGene00007208	B0564.9	IV	13136032	13138822	2791	+	OG0004795	Recent	CSP29.g6958.t1	CBOVI.g8938.t1	CBG01819.1	B0564.6.1, B0564.9.1	Sp34_40144500.t1	FL83_19440	Cnig_chr_IV.g14489	CSP28.g13828.t1	GCK72_014505.t1	CSP40.g2366.t1	Csp11.Scaffold589.g5079.t1
369	WBGene00007209	BE10.1	III	12787643	12789520	1878	-	OG0002548	Recent	CSP29.g22454.t1	NA	CBG24882.1, CBG30446.1	BE10.1.1, R102.10.1	Sp34_30302100.t1	FL83_05724, FL83_16495	Cnig_chr_III.g8530	CSP28.g12915.t1	GCK72_011506.t1, GCK72_016648.t1	CSP40.g3597.t1	Csp11.Scaffold481.g1871.t1
370	WBGene00007244	C01G12.3	II	14581454	14582306	853	-	OG0001071	Old	CSP29.g12435.t1, CSP29.g20187.t1	CBOVI.g7362.t1	CBG02774.1, CBG30866.1	C01G12.3.1, F44G4.5.1	Sp34_20304900.t1, Sp34_20319900.t1	FL83_09275, FL83_10499	Cni-C01G12.3, Cni-F44G4.5.1	CSP28.g15688.t1, CSP28.g8992.t1	GCK72_005245.t1, GCK72_005648.t1	CSP40.g6250.t1, CSP40.g998.t1	Csp11.Scaffold629.g7865.t1, Csp11.Scaffold630.g20726.t1
371	WBGene00007249	C01G12.9	II	14579016	14580153	1138	+	OG0001446	Old	CSP29.g10170.t1	NA	CBG11081.1, CBG31367.1	C01G12.13.1, C01G12.9.1	Sp34_20163710.t1, Sp34_20219400.t1, Sp34_20305500.t1	FL83_08654, FL83_19712	Cnig_chr_II.g5008, Cnig_chr_II.g5071	CSP28.g13666.t1	GCK72_004658.t1	CSP40.g12082.t1, CSP40.g3160.t1	Csp11.Scaffold629.g9495.t1, Csp11.Scaffold630.g18017.t1
372	WBGene00007258	hasp-1	I	7229429	7233121	3693	-	OG0000924	Recent	CSP29.g574.t1	CBOVI.g5771.t1	CBG01851.1	C01H6.9.1, Y18H1A.10.1	Sp34_40148000.t1, Sp34_40257700.t1	FL83_19428	Cnig_chr_IV.g14463	CSP28.g12697.t1, CSP28.g614.t1, CSP28.g615.t1, CSP28.g617.t1, CSP28.g714.t1, CSP28.g715.t1, CSP28.g716.t1, CSP28.g717.t1, CSP28.g7605.t1, CSP28.g7606.t1	GCK72_014480.t1, GCK72_014481.t1	CSP40.g2343.t1	Csp11.Scaffold587.g4925.t1
373	WBGene00007277	asfl-1	I	9658274	9660080	1807	+	OG0002501	Recent	CSP29.g20056.t1	CBOVI.g12645.t1	CBG04296.1	C03D6.5.1, F10G7.3.1	Sp34_20223800.t1	FL83_22711.1	Cnig_chr_II.g5102, Cnig_chr_II.g5104	CSP28.g8034.t2	GCK72_003807.t1	CSP40.g18346.t1, CSP40.g18349.t1	Csp11.Scaffold492.g2113.t1
374	WBGene00007279	C03E10.1	V	11291188	11292569	1382	+	OG0002112	Old	CSP29.g1520.t1	NA	CBG23160.1, CBG23161.1	C03E10.1.1, T03F7.6.1	Sp34_50062310.t1, Sp34_50062320.t1	FL83_20641	Cni-T03F7.6.1	CSP28.g726.t1	GCK72_016693.t1, GCK72_016694.t1	CSP40.g10088.t1, CSP40.g10089.t1	Csp11.Scaffold495.g2190.t1
375	WBGene00007283	clec-222	V	11271351	11272467	1117	+	OG0002014	Recent	NA	CBOVI.g192.t1	CBG27021.1	C03E10.6.1, M199.4.1	Sp34_50317300.t1, Sp34_50317500.t1, Sp34_50317800.t1, Sp34_50318020.t1, Sp34_50318100.t1, Sp34_50318300.t1, Sp34_50318500.t1	FL83_16530	Cni-clec-222	NA	GCK72_016686.t1	CSP40.g3552.t1	Csp11.Scaffold495.g2185.t1
376	WBGene00007291	lips-2	X	12285796	12287286	1491	+	OG0009023	Recent	CSP29.g4421.t1	NA	CBG00116.1	C04B4.3.1, F45E6.4.1	Sp34_X0223800.t1	FL83_03392	Cnig_chr_X.g25060.2	CSP28.g17760.t1	GCK72_024978.t1	CSP40.g12152.t1	Csp11.Scaffold630.g18788.t1
377	WBGene00007301	C04F12.7	I	9695707	9696762	1056	-	OG0002411	Recent	CSP29.g1478.t1	CBOVI.g12812.t2	CBG03550.1	C04F12.7.1, F41H10.1.1	Sp34_30017000.t1	FL83_07921, FL83_08004	Cnig_chr_III.g11101	CSP28.g6689.t1	GCK72_009136.t1, GCK72_009219.t1	CSP40.g16896.t1	Csp11.Scaffold630.g17501.t1
378	WBGene00007329	C05C10.2	II	9922219	9930846	8628	+	OG0000110	Old	CSP29.g13303.t1, CSP29.g13304.t1, CSP29.g13310.t1, CSP29.g13314.t1, CSP29.g19697.t1, CSP29.g22752.t1, CSP29.g7529.t1, CSP29.g7538.t1, CSP29.g8974.t1, CSP29.g8975.t1	CBOVI.g2470.t1, CBOVI.g2654.t1, CBOVI.g2655.t1, CBOVI.g4813.t1, CBOVI.g7904.t1	CBG01003a.1, CBG03431a.1, CBG22588.1, CBG24231.1, CBG24721.1	C05C10.2b.1, C44H9.4.1	Sp34_20094400.t1, Sp34_20171900.t1	FL83_04714.1, FL83_14461, FL83_14462, FL83_20960, FL83_21541	Cnig_chr_II.g4039.1, Cnig_chr_II.g7606.1, Cnig_chr_IV.g12886, Cnig_chr_IV.g12887.2, Cnig_chr_IV.g12888, Cnig_chr_IV.g12889, Cnig_chr_IV.g12890, Cnig_chr_IV.g12891.1, Cnig_chr_IV.g12892.1, Cnig_chr_IV.g14348.1, Cnig_chr_V.g18733.1	CSP28.g10820.t1, CSP28.g10830.t1, CSP28.g11259.t1, CSP28.g15314.t1, CSP28.g7672.t1	GCK72_007206.t1, GCK72_007207.t1, GCK72_007208.t1, GCK72_007210.t1, GCK72_007211.t1, GCK72_014399.t1, GCK72_018419.t1	CSP40.g13942.t1, CSP40.g13946.t1, CSP40.g13947.t1, CSP40.g13949.t1, CSP40.g13950.t1, CSP40.g2002.t1, CSP40.g2003.t1, CSP40.g22159.t1, CSP40.g22161.t1, CSP40.g2303.t1, CSP40.g8845.t1, CSP40.g885.t1	Csp11.Scaffold37.g205.t1, Csp11.Scaffold37.g206.t1, Csp11.Scaffold467.g1614.t1, Csp11.Scaffold535.g3255.t1, Csp11.Scaffold585.g4811.t1, Csp11.Scaffold629.g13022.t1, Csp11.Scaffold629.g13919.t1
379	WBGene00007335	C05C12.1	IV	11253989	11255721	1733	+	OG0002820	Recent	CSP29.g11551.t1, CSP29.g9658.t1	NA	CBG12760.1	C05C12.1.1, D2024.1.1	Sp34_30287100.t1, Sp34_40317000.t1	FL83_10003	Cnig_chr_I.g2585	CSP28.g7199.t1, CSP28.g8334.t1	GCK72_013405.t1	CSP40.g5941.t1	NA
380	WBGene00007340	C05D12.2	II	11418299	11423393	5095	+	OG0001004	Old	CSP29.g21989.t1	CBOVI.g6839.t1	CBG02899.1	C05D12.2.1, C05D12.3a.1	Sp34_50052700.t1	FL83_14189, FL83_14190	Cnig_chr_II.g5863.1, Cnig_chr_II.g5864.1, Cnig_chr_II.g5867, Cnig_chr_II.g5868.1, Cnig_chr_II.g5874	CSP28.g17491.t1, CSP28.g17492.t1	GCK72_005350.t1, GCK72_005352.t1, GCK72_020477.t1	CSP40.g17787.t1, CSP40.g17788.t1	Csp11.Scaffold554.g3719.t2, Csp11.Scaffold554.g3720.t1
381	WBGene00007350	sucl-1	X	14754026	14756081	2056	+	OG0001116	Ancient	CSP29.g22497.t1, CSP29.g23182.t1	CBOVI.g2837.t1, CBOVI.g4468.t1	CBG07585.1, CBG15175.1	C05G5.4.1, F23H11.3.1	Sp34_30334310.t1, Sp34_X0142100.t1	FL83_14480	Cnig_chr_III.g8450, Cnig_chr_X.g25921	CSP28.g13339.t1, CSP28.g18653.t1	GCK72_010993.t1, GCK72_025646.t1	CSP40.g11875.t1, CSP40.g8758.t1	Csp11.Scaffold629.g10041.t1, Csp11.Scaffold630.g16700.t1
382	WBGene00007352	cdc-48.1	II	10560036	10563407	3372	-	OG0000971	Old	CSP29.g13326.t1, CSP29.g6430.t1	CBOVI.g6753.t1	CBG00746.1, CBG03070.1	C06A1.1.1, C41C4.8.1	Sp34_20153200.t1, Sp34_20292400.t1	FL83_08783, FL83_21962	Cnig_chr_II.g4654, Cnig_chr_II.g4681, Cnig_chr_II.g5685.1	CSP28.g16950.t1, CSP28.g7649.t1	GCK72_005093.t1, GCK72_005510.t1	CSP40.g17352.t1, CSP40.g19239.t1	Csp11.Scaffold629.g8952.t2, Csp11.Scaffold630.g18501.t1
383	WBGene00007354	C06A1.3	II	10572267	10574067	1801	+	OG0001175	Recent	CSP29.g11402.t1, CSP29.g18690.t1	CBOVI.g8050.t1	CBG00433.1, CBG03352.1	C06A1.3.1, F58G1.3.1	Sp34_40218200.t1	FL83_04798, FL83_22897, FL83_22924	Cnig_chr_IV.g11975, Cnig_chr_IV.g14253.1	CSP28.g17810.t1, CSP28.g9173.t1	GCK72_011949.t1, GCK72_014314.t1	CSP40.g22730.t1, CSP40.g7220.t1	Csp11.Scaffold629.g12668.t1
384	WBGene00007365	C06B3.6	V	13908130	13908967	838	-	OG0003030	Recent	CSP29.g18048.t1, CSP29.g5213.t1	NA	CBG11439a.1	C06B3.6.1, F13A7.11.1	Sp34_50095700.t1	FL83_03717	Cni-C06B3.6	CSP28.g18395.t1, CSP28.g4495.t1	GCK72_018686.t1	CSP40.g7636.t1	Csp11.Scaffold629.g14184.t1
385	WBGene00007398	C07A4.3	X	10174983	10175896	914	+	OG0013659	Recent	NA	NA	CBG17170.1	C07A4.3.1, D2062.1.1	Sp34_X0067110.t1	FL83_01370	Cni-C07A4.3	NA	GCK72_023536.t1	CSP40.g15890.t1	Csp11.Scaffold629.g13691.t1
386	WBGene00007415	C07E3.4	II	10360787	10362995	2209	+	OG0001225	Recent	CSP29.g19360.t1, CSP29.g22917.t1	CBOVI.g6900.t1	CBG02807.1, CBG04541b.1	C07E3.4.1, F57H12.5a.1	Sp34_20120100.t1, Sp34_20321900.t1	FL83_10470	Cnig_chr_II.g5969, Cnig_chr_V.g20471	CSP28.g16008.t1, CSP28.g21543.t1	GCK72_005270.t1, GCK72_010040.t1	CSP40.g23696.t1, CSP40.g6292.t1	Csp11.Scaffold629.g16410.t3, Csp11.Scaffold629.g7840.t2
387	WBGene00007432	srxa-18	V	10119530	10120997	1468	-	OG0004714	Recent	CSP29.g5744.t1	CBOVI.g322.t1	CBG09522.1	C08B6.12.1, F44G3.5.1	NA	FL83_07713	Cnig_chr_V.g19557	CSP28.g3142.t1, CSP28.g3143.t1	GCK72_017621.t1	CSP40.g16320.t1	Csp11.Scaffold629.g10826.t1
388	WBGene00007437	C08E8.1	V	18361031	18362502	1472	-	OG0012526	Recent	NA	CBOVI.g4207.t1	CBG30207.1	C08E8.1.1, Y41C4A.11.1	Sp34_30093700.t1	FL83_17631	Cni-C08E8.1	CSP28.g8462.t1	GCK72_010263.t1	CSP40.g20581.t1	NA
389	WBGene00007450	C08F11.1	IV	13623833	13625433	1601	+	OG0004789	Recent	CSP29.g6911.t1	CBOVI.g10969.t1	CBG22311.1	C08F11.1.1, F07C6.3.1	Sp34_40152400.t1	FL83_13771	Cnig_chr_IV.g14420.1	CSP28.g12859.t1	GCK72_014450.t1	CSP40.g17070.t1	Csp11.Scaffold457.g1386.t1
390	WBGene00007478	C09F9.1	II	14698357	14699362	1006	+	OG0014273	Recent	NA	NA	CBG04266.1, CBG23869.1	C09F9.1.1, F38A5.8.1	NA	FL83_08433	Cnig_chr_II.g5066	NA	GCK72_003721.t1	CSP40.g3151.t1	NA
391	WBGene00007489	C09G5.7	II	10714883	10716457	1575	+	OG0000782	Old	CSP29.g17156.t1, CSP29.g5800.t1	NA	CBG18701.1, CBG20614.1	C09G5.7.1, C54G4.2.1	Sp34_10029500.t1, Sp34_10050100.t1, Sp34_20006200.t1, Sp34_20006320.t1, Sp34_20006400.t1, Sp34_20026100.t1, Sp34_20026200.t1, Sp34_20080100.t1	FL83_05918, FL83_09259	Cni-C09G5.7, Cni-C54G4.2.2	CSP28.g13207.t1, CSP28.g16802.t1	GCK72_001600.t1, GCK72_005867.t1	CSP40.g23311.t1, CSP40.g5091.t1	Csp11.Scaffold629.g14121.t1
392	WBGene00007512	C10C6.3	IV	11463534	11465225	1692	-	OG0003155	Recent	CSP29.g21725.t2	NA	CBG11503a.1	C10C6.3b.1, C15H7.4.1	Sp34_40027100.t1	FL83_24205	Cnig_chr_V.g16331.1	CSP28.g505.t1	GCK72_018631.t1, GCK72_018632.t1	CSP40.g7695.t1	Csp11.Scaffold629.g14125.t1, Csp11.Scaffold629.g14131.t1
393	WBGene00007523	C11G6.2	X	16328628	16330150	1523	+	OG0001420	Recent	NA	NA	NA	C11G6.2.1, Y116F11A.1.1	NA	FL83_00228, FL83_04989, FL83_04990, FL83_04991, FL83_14116, FL83_14117, FL83_22775	Cnig_chr_V.g18263.1, Cnig_chr_X.g26263.1	NA	GCK72_001037.t1, GCK72_003079.t1, GCK72_006621.t1, GCK72_013217.t1, GCK72_015323.t1, GCK72_022520.t1	CSP40.g23759.t1, CSP40.g8733.t1	NA
394	WBGene00007611	C15H7.4	III	9654354	9655902	1549	-	OG0003155	Recent	CSP29.g21725.t2	NA	CBG11503a.1	C10C6.3b.1, C15H7.4.1	Sp34_40027100.t1	FL83_24205	Cnig_chr_V.g16331.1	CSP28.g505.t1	GCK72_018631.t1, GCK72_018632.t1	CSP40.g7695.t1	Csp11.Scaffold629.g14125.t1, Csp11.Scaffold629.g14131.t1
395	WBGene00007613	C15H11.1	V	14393804	14394463	660	+	OG0001304	Old	CSP29.g11606.t1, CSP29.g4528.t1	NA	CBG03818.1, CBG17972.1	C15H11.1.1, F52F12.8.1	Sp34_30061210.t1	FL83_21480, FL83_21894, FL83_24139	Cnig_chr_I.g1359, Cnig_chr_III.g10153	CSP28.g7849.t1	GCK72_000700.t1	CSP40.g10529.t1, CSP40.g1223.t1, CSP40.g20243.t1	Csp11.Scaffold586.g4906.t1, Csp11.Scaffold593.g5193.t1
396	WBGene00007618	C15H11.10	V	14392130	14393556	1427	+	OG0001058	Old	CSP29.g10562.t1, CSP29.g11990.t1	CBOVI.g1036.t1	CBG04625.1, CBG17897.1	C15H11.10.1, T02B11.9.1	Sp34_50003500.t1, Sp34_50361210.t1	FL83_15276, FL83_22364	Cni-C15H11.10.1, Cni-T02B11.9	CSP28.g21974.t1, CSP28.g2684.t1	GCK72_017518.t1, GCK72_019130.t1	CSP40.g11051.t1, CSP40.g4599.t1	Csp11.Scaffold629.g13937.t1, Csp11.Scaffold630.g19896.t2
397	WBGene00007648	folr-1	X	9919297	9920791	1495	+	OG0002071	Recent	CSP29.g11349.t1, CSP29.g12380.t1, CSP29.g5189.t1	NA	CBG02832.1	C17G1.1.1, C47D12.5.1	Sp34_20324400.t1	FL83_10452	Cni-C47D12.5	CSP28.g11450.t1, CSP28.g11451.t1, CSP28.g3462.t1, CSP28.g5660.t1	NA	CSP40.g22639.t1	Csp11.Scaffold629.g9738.t1
398	WBGene00007669	C18D1.2	II	10056988	10058993	2006	+	OG0001341	Old	CSP29.g18377.t1, CSP29.g20079.t1	CBOVI.g949.t1	CBG02699.1, CBG04877.1	C18D1.2.1, F11A5.9.1	Sp34_50381700.t1	FL83_02937	Cnig_chr_II.g6079.1, Cnig_chr_V.g20862	CSP28.g4834.t1, CSP28.g8008.t1	GCK72_005165.t1, GCK72_019739.t1	CSP40.g148.t1, CSP40.g6169.t1	Csp11.Scaffold629.g7955.t1, Csp11.Scaffold630.g19375.t1
399	WBGene00007699	C24H11.1	III	11787676	11789496	1821	+	OG0002218	Recent	CSP29.g5802.t1	CBOVI.g10360.t1	CBG08269.1	C24H11.1.1, C24H11.2.1	Sp34_10273500.t1	FL83_08239	Cnig_chr_I.g1572	CSP28.g13178.t1, CSP28.g13241.t1, CSP28.g3983.t1, CSP28.g4016.t1	GCK72_002240.t1	CSP40.g16927.t1	Csp11.Scaffold629.g8709.t2
400	WBGene00007700	C24H11.2	III	11790497	11792345	1849	-	OG0002218	Recent	CSP29.g5802.t1	CBOVI.g10360.t1	CBG08269.1	C24H11.1.1, C24H11.2.1	Sp34_10273500.t1	FL83_08239	Cnig_chr_I.g1572	CSP28.g13178.t1, CSP28.g13241.t1, CSP28.g3983.t1, CSP28.g4016.t1	GCK72_002240.t1	CSP40.g16927.t1	Csp11.Scaffold629.g8709.t2
401	WBGene00007716	fbxa-82	V	15050887	15052530	1644	-	OG0013712	Recent	NA	NA	NA	C25D7.4a.1, Y102A5C.19.1	Sp34_40271920.t1	FL83_13348, FL83_24709	NA	NA	GCK72_021015.t1, GCK72_021162.t1, GCK72_021164.t1	CSP40.g12037.t1	NA
402	WBGene00007732	spe-44	IV	12452063	12454215	2153	-	OG0003989	Recent	CSP29.g16268.t1	CBOVI.g5719.t1	CBG09220.1	C25G4.4.1, C44F1.2.1	Sp34_30226300.t1	FL83_10252	Cni-spe-44	CSP28.g22270.t1	GCK72_009737.t1	CSP40.g8187.t1	Csp11.Scaffold552.g3658.t2
403	WBGene00007733	smz-1	IV	12455050	12456299	1250	+	OG0000785	Recent	CSP29.g18617.t1, CSP29.g22115.t1	CBOVI.g8598.t1	CBG03418.1, CBG09703.1, CBG11554.1	C25G4.6.1, T21G5.4.1	Sp34_40257300.t1	FL83_12216, FL83_20975, FL83_23789	Cnig_chr_IV.g14331, Cnig_chr_V.g19369.1, Cnig_chr_V.g20384	CSP28.g15146.t1, CSP28.g2514.t1, CSP28.g2515.t1, CSP28.g2516.t1, CSP28.g5067.t1	GCK72_012504.t1, GCK72_014385.t1, GCK72_016494.t1	CSP40.g13074.t1, CSP40.g1539.t1	NA
404	WBGene00007734	C25G4.7	IV	12456913	12458561	1649	+	OG0002554	Recent	CSP29.g22745.t1, CSP29.g23644.t1	NA	CBG04102.1	C25G4.7b.1, ZK973.8.1	Sp34_10142510.t1	FL83_15131, FL83_15135	Cni-ZK973.8	CSP28.g15425.t1, CSP28.g15431.t1	GCK72_002930.t1	CSP40.g23483.t1	Csp11.Scaffold627.g6865.t1
405	WBGene00007736	igdb-2	IV	12468659	12475177	6519	+	OG0004871	Recent	CSP29.g7797.t1	CBOVI.g8524.t1	CBG03342a.1	C25G4.10a.1, T04A11.3.1	Sp34_40244300.t1	FL83_04801	Cnig_chr_IV.g14246	CSP28.g11100.t1	GCK72_014309.t1	CSP40.g22723.t1	Csp11.Scaffold629.g12680.t1
406	WBGene00007772	egrh-1	X	14845937	14849217	3281	+	OG0001268	Recent	NA	CBOVI.g11171.t1, CBOVI.g3013.t1	CBG07600b.1, CBG15303.1	C27C12.2.1, Y55F3AM.7b.1	Sp34_X0141100.t1	FL83_01707, FL83_09050	Cni-egrh-1, Cnig_chr_III.g11846	NA	GCK72_007658.t1, GCK72_007662.t1, GCK72_007666.t1, GCK72_025629.t1	CSP40.g15993.t1, CSP40.g15996.t1, CSP40.g22344.t1, CSP40.g8770.t2	Csp11.Scaffold629.g10028.t1
407	WBGene00007780	C27D8.4	IV	12704111	12706758	2648	+	OG0001012	Ancient	CSP29.g23809.t1, CSP29.g23810.t1	CBOVI.g8312.t1, CBOVI.g8314.t1	CBG03487.1, CBG24834b.1	C27D8.4.1, T23B5.3d.1	Sp34_40154300.t1, Sp34_40154400.t1	FL83_13761	Cni-C27D8.4.1, Cni-T23B5.3	CSP28.g2157.t1, CSP28.g2158.t1	GCK72_014439.t1, GCK72_014440.t1	CSP40.g17060.t1, CSP40.g17061.t1	Csp11.Scaffold585.g4867.t1, Csp11.Scaffold585.g4869.t2, Csp11.Scaffold585.g4870.t1
408	WBGene00007788	C28A5.1	III	4429615	4434344	4730	-	OG0007601	Recent	CSP29.g20196.t1	NA	CBG08207.1	C28A5.1.1, C28A5.2.1	Sp34_30074600.t1	NA	Cnig_chr_I.g1510	CSP28.g6911.t1	GCK72_002194.t1	CSP40.g16451.t1	Csp11.Scaffold627.g6733.t1, Csp11.Scaffold627.g6734.t1
409	WBGene00007789	C28A5.2	III	4434750	4439543	4794	-	OG0007601	Recent	CSP29.g20196.t1	NA	CBG08207.1	C28A5.1.1, C28A5.2.1	Sp34_30074600.t1	NA	Cnig_chr_I.g1510	CSP28.g6911.t1	GCK72_002194.t1	CSP40.g16451.t1	Csp11.Scaffold627.g6733.t1, Csp11.Scaffold627.g6734.t1
410	WBGene00007791	C28A5.6	III	4423707	4429502	5796	-	OG0002976	Recent	CSP29.g16751.t1	CBOVI.g5505.t1	CBG18064.1	C28A5.6.1, K09C6.2e.1	Sp34_30074700.t1	FL83_14967	Cnig_chr_III.g10064, Cnig_chr_III.g9770	CSP28.g20517.t2	GCK72_010097.t1	CSP40.g18617.t1	Csp11.Scaffold8.g32.t1
411	WBGene00007812	C29F7.3	X	13418840	13419934	1095	-	OG0001235	Old	CSP29.g20788.t1, CSP29.g9091.t1	CBOVI.g6452.t1	CBG02961.1, CBG05336.1	C29F7.3.1, F40F8.1b.1	Sp34_20335800.t1, Sp34_X0126600.t1	FL83_01856, FL83_18808	Cnig_chr_II.g5812.1, nigoni.pc_2016.07.11_016.g28035	CSP28.g10710.t1, CSP28.g1123.t1	GCK72_005408.t1, GCK72_025470.t1	CSP40.g11604.t1	Csp11.Scaffold629.g11098.t1, Csp11.Scaffold629.g16331.t1
412	WBGene00007813	jmjd-3.3	X	13436422	13441438	5017	+	OG0000372	Recent	NA	NA	CBG00576.1, CBG05328.1, CBG16178a.1, CBG16203.1, CBG23054.1	C29F7.6a.1, F23D12.5.1	Sp34_X0149000.t1	FL83_01620, FL83_01622, FL83_01623, FL83_01626, FL83_04597, FL83_07148, FL83_14453, FL83_15000, FL83_17887, FL83_22065, FL83_24254	Cnig_chr_I.g2575.1, Cnig_chr_IV.g13191.1, Cnig_chr_V.g19321, Cnig_chr_X.g22562, nigoni.pc_2016.07.11_014.g27862, nigoni.pc_2016.07.11_016.g28045	NA	GCK72_004949.t1, GCK72_007216.t1, GCK72_016250.t1, GCK72_022568.t1, GCK72_025707.t1, GCK72_025708.t1	CSP40.g14842.t1, CSP40.g15225.t1, CSP40.g15247.t1, CSP40.g15462.t1, CSP40.g17706.t1, CSP40.g18554.t1, CSP40.g252.t1, CSP40.g7537.t1	NA
413	WBGene00007854	C31H5.1	I	9025779	9031232	5454	+	OG0001518	Old	CSP29.g18901.t1, CSP29.g6742.t1	NA	CBG08091.1, CBG12424.1	C31H5.1.1, F35H12.5.1	Sp34_10117100.t1, Sp34_X0014000.t1	FL83_05139	Cnig_chr_I.g2139, Cnig_chr_X.g22229	CSP28.g19589.t1, CSP28.g479.t1	GCK72_002464.t1, GCK72_022228.t1	CSP40.g24193.t1	Csp11.Scaffold412.g1091.t1, Csp11.Scaffold459.g1453.t1
414	WBGene00007946	ugt-33	V	10493409	10496477	3069	+	OG0001894	Old	CSP29.g17665.t1	NA	CBG09597.1, CBG09665.1	C35A5.2.1, F29F11.2.1	NA	FL83_11770, FL83_11812	Cnig_chr_V.g19401, Cnig_chr_V.g19476	CSP28.g22216.t1	GCK72_016417.t1, GCK72_016460.t1	CSP40.g13428.t1, CSP40.g1474.t1	Csp11.Scaffold629.g15499.t1, Csp11.Scaffold629.g15540.t1
415	WBGene00007949	C35A5.5	V	10505853	10508075	2223	+	OG0000857	Old	CSP29.g3536.t1	NA	CBG04866.1, CBG06584.1, CBG21991.1, CBG30612.1	C35A5.5.1, K02H11.4.1	NA	FL83_02926, FL83_08372, FL83_15411	Cnig_chr_V.g18445.1, Cnig_chr_V.g20856.1	CSP28.g4483.t1	GCK72_019017.t1, GCK72_019018.t1, GCK72_019750.t1, GCK72_020487.t1	CSP40.g19385.t1, CSP40.g19386.t1, CSP40.g19986.t1	Csp11.Scaffold290.g743.t1, Csp11.Scaffold290.g744.t2, Csp11.Scaffold629.g8337.t1, Csp11.Scaffold630.g21748.t1
416	WBGene00007977	gska-3	I	8749616	8751358	1743	-	OG0000684	Recent	CSP29.g13291.t1	CBOVI.g11558.t1	CBG04149.1, CBG04212.1	C36B1.10.1, Y106G6E.1.1	Sp34_10084300.t1, Sp34_10256800.t1	FL83_17989, FL83_18570, FL83_23113	Cnig_chr_I.g1017.1, Cnig_chr_I.g1081, Cnig_chr_I.g2665, Cnig_chr_I.g2666	CSP28.g10756.t1, CSP28.g19825.t1, CSP28.g19829.t1, CSP28.g8186.t1, CSP28.g8225.t1	GCK72_000773.t1, GCK72_000818.t1, GCK72_001926.t1	CSP40.g15408.t1, CSP40.g22060.t1	Csp11.Scaffold629.g13100.t1, Csp11.Scaffold630.g17547.t1
417	WBGene00007978	C36B1.11	I	8755846	8757603	1758	-	OG0004906	Recent	CSP29.g8414.t1	NA	CBG12360.1	C36B1.11.1, Y48G10A.2a.1	Sp34_10124820.t1	FL83_19327	Cnig_chr_I.g2211, Cnig_chr_V.g21083	CSP28.g6119.t1	GCK72_003599.t1	CSP40.g24251.t1	Csp11.Scaffold630.g20530.t1
418	WBGene00008005	C38D4.4	III	4793086	4795423	2338	+	OG0002338	Recent	CSP29.g10746.t1, CSP29.g11599.t1	CBOVI.g10052.t1	CBG17983a.1	C38D4.4.1, F58G11.3a.1	Sp34_30062300.t1	FL83_21488	Cnig_chr_III.g10142	CSP28.g13039.t1, CSP28.g20699.t1	GCK72_010025.t1	CSP40.g1232.t2	Csp11.Scaffold593.g5203.t2
419	WBGene00008029	scl-7	IV	13070442	13071270	829	+	OG0012574	Recent	NA	NA	CBG01834.1, CBG22345.1	C39E9.5.1, C39E9.6.1	NA	NA	Cnig_chr_IV.g12715, Cnig_chr_IV.g14472	NA	GCK72_014488.t1	CSP40.g19253.t1, CSP40.g2350.t1	Csp11.Scaffold587.g4919.t3
420	WBGene00008030	scl-8	IV	13071745	13072528	784	+	OG0012574	Recent	NA	NA	CBG01834.1, CBG22345.1	C39E9.5.1, C39E9.6.1	NA	NA	Cnig_chr_IV.g12715, Cnig_chr_IV.g14472	NA	GCK72_014488.t1	CSP40.g19253.t1, CSP40.g2350.t1	Csp11.Scaffold587.g4919.t3
421	WBGene00008043	C40H1.8	III	9314717	9317164	2448	+	OG0000651	Old	CSP29.g21626.t1, CSP29.g3307.t1, CSP29.g3308.t1, CSP29.g3389.t1	CBOVI.g5871.t1	CBG10127.1, CBG10128.1, CBG10131.1, CBG10132.1	C40H1.8.1, C40H1.9.1	NA	FL83_07445	Cnig_chr_III.g10870, Cnig_chr_III.g10871.1, Cnig_chr_III.g10876, Cnig_chr_III.g10877.2	CSP28.g20068.t1, CSP28.g20069.t1, CSP28.g20090.t1	GCK72_009398.t1, GCK72_009399.t1, GCK72_009400.t1	CSP40.g3331.t1, CSP40.g3332.t1, CSP40.g5278.t1	Csp11.Scaffold592.g5150.t2, Csp11.Scaffold592.g5152.t1, Csp11.Scaffold629.g9407.t1
422	WBGene00008044	C40H1.9	III	9319941	9321714	1774	+	OG0000651	Old	CSP29.g21626.t1, CSP29.g3307.t1, CSP29.g3308.t1, CSP29.g3389.t1	CBOVI.g5871.t1	CBG10127.1, CBG10128.1, CBG10131.1, CBG10132.1	C40H1.8.1, C40H1.9.1	NA	FL83_07445	Cnig_chr_III.g10870, Cnig_chr_III.g10871.1, Cnig_chr_III.g10876, Cnig_chr_III.g10877.2	CSP28.g20068.t1, CSP28.g20069.t1, CSP28.g20090.t1	GCK72_009398.t1, GCK72_009399.t1, GCK72_009400.t1	CSP40.g3331.t1, CSP40.g3332.t1, CSP40.g5278.t1	Csp11.Scaffold592.g5150.t2, Csp11.Scaffold592.g5152.t1, Csp11.Scaffold629.g9407.t1
423	WBGene00008053	cdc-48.2	II	8138496	8141230	2735	+	OG0000971	Old	CSP29.g13326.t1, CSP29.g6430.t1	CBOVI.g6753.t1	CBG00746.1, CBG03070.1	C06A1.1.1, C41C4.8.1	Sp34_20153200.t1, Sp34_20292400.t1	FL83_08783, FL83_21962	Cnig_chr_II.g4654, Cnig_chr_II.g4681, Cnig_chr_II.g5685.1	CSP28.g16950.t1, CSP28.g7649.t1	GCK72_005093.t1, GCK72_005510.t1	CSP40.g17352.t1, CSP40.g19239.t1	Csp11.Scaffold629.g8952.t2, Csp11.Scaffold630.g18501.t1
424	WBGene00008059	C41G6.13	V	15208422	15209332	911	+	OG0005019	Recent	NA	NA	CBG05720.1	C41G6.13.1, Y75B12B.8.1	NA	FL83_06599, FL83_06600	Cnig_chr_IV.g13656.2	NA	GCK72_013783.t1, GCK72_013784.t1	CSP40.g4185.t1, CSP40.g4186.t1	Csp11.Scaffold630.g21044.t1, Csp11.Scaffold630.g21045.t1
425	WBGene00008062	set-32	I	9519244	9521275	2032	+	OG0000790	Old	CSP29.g21031.t1, CSP29.g71.t1, CSP29.g7101.t1, CSP29.g72.t1, CSP29.g8973.t1	NA	CBG01676.1, CBG09666.1	C41G7.4.1, Y24D9A.2.1	Sp34_50153210.t1	FL83_13216, FL83_19277	Cnig_chr_I.g1496.1, Cnig_chr_IV.g14656	CSP28.g1462.t1, CSP28.g21399.t1, CSP28.g5261.t1, CSP28.g6244.t1	GCK72_000459.t1, GCK72_014630.t1	CSP40.g19503.t1, CSP40.g668.t2	Csp11.Scaffold589.g4945.t1, Csp11.Scaffold629.g8689.t1, Csp11.Scaffold630.g19039.t1
426	WBGene00008063	cylc-2	I	9526539	9527441	903	-	OG0001368	Recent	CSP29.g23318.t1, CSP29.g23331.t1	NA	CBG12784.1, CBG18078.1, CBG18179.1	C41G7.6.1, Y59E9AL.6.1	Sp34_30065000.t1	FL83_13428	Cnig_chr_I.g2605.1, Cnig_chr_III.g10047, Cnig_chr_III.g9931.1	CSP28.g20414.t1, CSP28.g20561.t1, CSP28.g7773.t1	NA	CSP40.g18602.t1, CSP40.g20669.t1	Csp11.Scaffold478.g1763.t1, Csp11.Scaffold630.g21913.t1
427	WBGene00008084	C44C10.3	X	11702536	11704507	1972	+	OG0000922	Old	CSP29.g4958.t1, CSP29.g7493.t1, CSP29.g7494.t1	CBOVI.g11515.t1	CBG05850.1, CBG15510.1	C44C10.3.1, T12B3.2.1	Sp34_40297400.t1	FL83_02140	Cnig_chr_IV.g13790, Cnig_chr_X.g25323	CSP28.g10782.t3, CSP28.g3449.t1	GCK72_013943.t1, GCK72_013944.t1, GCK72_019933.t1, GCK72_025191.t1	CSP40.g16680.t1, CSP40.g16681.t1, CSP40.g19428.t1	Csp11.Scaffold630.g21176.t1, Csp11.Scaffold630.g21177.t1
428	WBGene00008092	gmeb-3	III	3768500	3770328	1829	+	OG0003989	Recent	CSP29.g16268.t1	CBOVI.g5719.t1	CBG09220.1	C25G4.4.1, C44F1.2.1	Sp34_30226300.t1	FL83_10252	Cni-spe-44	CSP28.g22270.t1	GCK72_009737.t1	CSP40.g8187.t1	Csp11.Scaffold552.g3658.t2
429	WBGene00008099	C44H9.4	V	12835688	12839854	4167	+	OG0000110	Old	CSP29.g13303.t1, CSP29.g13304.t1, CSP29.g13310.t1, CSP29.g13314.t1, CSP29.g19697.t1, CSP29.g22752.t1, CSP29.g7529.t1, CSP29.g7538.t1, CSP29.g8974.t1, CSP29.g8975.t1	CBOVI.g2470.t1, CBOVI.g2654.t1, CBOVI.g2655.t1, CBOVI.g4813.t1, CBOVI.g7904.t1	CBG01003a.1, CBG03431a.1, CBG22588.1, CBG24231.1, CBG24721.1	C05C10.2b.1, C44H9.4.1	Sp34_20094400.t1, Sp34_20171900.t1	FL83_04714.1, FL83_14461, FL83_14462, FL83_20960, FL83_21541	Cnig_chr_II.g4039.1, Cnig_chr_II.g7606.1, Cnig_chr_IV.g12886, Cnig_chr_IV.g12887.2, Cnig_chr_IV.g12888, Cnig_chr_IV.g12889, Cnig_chr_IV.g12890, Cnig_chr_IV.g12891.1, Cnig_chr_IV.g12892.1, Cnig_chr_IV.g14348.1, Cnig_chr_V.g18733.1	CSP28.g10820.t1, CSP28.g10830.t1, CSP28.g11259.t1, CSP28.g15314.t1, CSP28.g7672.t1	GCK72_007206.t1, GCK72_007207.t1, GCK72_007208.t1, GCK72_007210.t1, GCK72_007211.t1, GCK72_014399.t1, GCK72_018419.t1	CSP40.g13942.t1, CSP40.g13946.t1, CSP40.g13947.t1, CSP40.g13949.t1, CSP40.g13950.t1, CSP40.g2002.t1, CSP40.g2003.t1, CSP40.g22159.t1, CSP40.g22161.t1, CSP40.g2303.t1, CSP40.g8845.t1, CSP40.g885.t1	Csp11.Scaffold37.g205.t1, Csp11.Scaffold37.g206.t1, Csp11.Scaffold467.g1614.t1, Csp11.Scaffold535.g3255.t1, Csp11.Scaffold585.g4811.t1, Csp11.Scaffold629.g13022.t1, Csp11.Scaffold629.g13919.t1
430	WBGene00008122	C47A4.1	IV	13715906	13716379	474	-	OG0003093	Recent	CSP29.g19657.t1	CBOVI.g11539.t1	CBG06069.1	B0035.2.1, C47A4.1.1	Sp34_40318900.t1	FL83_21444	Cnig_chr_IV.g13994.1	CSP28.g20924.t1	GCK72_014096.t1	CSP40.g19570.t1	Csp11.Scaffold629.g8069.t1, Csp11.Scaffold629.g8070.t1
431	WBGene00008124	C47A4.3	IV	13740948	13742344	1397	-	OG0003826	Recent	CSP29.g14161.t1	CBOVI.g777.t1	CBG09394.1	C25A6.1.1, C47A4.3.1	Sp34_50194220.t1	FL83_12050	Cnig_chr_V.g19659	CSP28.g8714.t1	GCK72_017736.t1	CSP40.g24654.t1	Csp11.Scaffold629.g16164.t1
432	WBGene00008127	ddo-1	V	17774246	17777227	2982	-	OG0001520	Old	CSP29.g19334.t1, CSP29.g8552.t1	CBOVI.g1664.t1	CBG04460.1, CBG05678.1	C47A10.5a.1, F18E3.7a.1	Sp34_50406110.t1	FL83_21559	Cnig_chr_IV.g15030, Cnig_chr_V.g22061	CSP28.g5786.t1, CSP28.g6061.t1	GCK72_021826.t1, GCK72_021992.t1	CSP40.g1896.t1, CSP40.g23406.t1	Csp11.Scaffold629.g12002.t1
433	WBGene00008139	C47D12.5	II	11683479	11685277	1799	-	OG0002071	Recent	CSP29.g11349.t1, CSP29.g12380.t1, CSP29.g5189.t1	NA	CBG02832.1	C17G1.1.1, C47D12.5.1	Sp34_20324400.t1	FL83_10452	Cni-C47D12.5	CSP28.g11450.t1, CSP28.g11451.t1, CSP28.g3462.t1, CSP28.g5660.t1	NA	CSP40.g22639.t1	Csp11.Scaffold629.g9738.t1
434	WBGene00008154	C47E12.11	IV	9969400	9971258	1859	+	OG0004473	Recent	CSP29.g23595.t1	NA	CBG12718.1	C47E12.11a.1, F02E9.3.1	Sp34_10336800.t1	FL83_22802	Cnig_chr_I.g2535.1	CSP28.g3306.t1	GCK72_001833.t1	CSP40.g4848.t1	Csp11.Scaffold629.g14697.t1, Csp11.Scaffold629.g14698.t1
435	WBGene00008175	C48B4.12	III	9597344	9598316	973	+	OG0001372	Old	CSP29.g3224.t1, CSP29.g3225.t1	NA	CBG10024.1, CBG10025.1	C48B4.12b.1, F58A4.1.1	Sp34_30197400.t1, Sp34_30197500.t1	FL83_21731	Cnig_chr_III.g10761, Cnig_chr_III.g10762	CSP28.g14042.t1, CSP28.g14043.t1	GCK72_009485.t1, GCK72_009486.t1	CSP40.g3416.t1, CSP40.g3417.t1	Csp11.Scaffold629.g9330.t2, Csp11.Scaffold629.g9331.t1
436	WBGene00008200	C49C3.10	IV	17336798	17338970	2173	-	OG0002877	Recent	CSP29.g13194.t1	CBOVI.g11420.t2	CBG00447.1	C49C3.10a.1, Y51B9A.9.1	Sp34_40211200.t1, Sp34_40211310.t1	FL83_13789	Cnig_chr_IV.g11960	CSP28.g14237.t1	GCK72_012022.t1	CSP40.g11777.t1	Csp11.Scaffold441.g1171.t1
437	WBGene00008207	C49F5.3	X	11982717	11983626	910	-	OG0000688	Recent	CSP29.g14030.t1, CSP29.g6493.t1	NA	CBG23672.1	C49F5.3.1, F02D10.6.1	Sp34_X0109200.t1	FL83_10547, FL83_10551, FL83_10556, FL83_15472, FL83_23612, FL83_24524, FL83_25041	Cnig_chr_II.g8025	CSP28.g3539.t1, CSP28.g6428.t1	GCK72_022905.t1, GCK72_025874.t1, GCK72_025888.t1, GCK72_025892.t1, GCK72_026115.t1, GCK72_026118.t1, GCK72_026119.t1	CSP40.g13269.t1, CSP40.g9535.t1, CSP40.g9548.t1	Csp11.Scaffold629.g14008.t1
438	WBGene00008237	nstp-10	V	9547602	9549836	2235	-	OG0001329	Old	CSP29.g15928.t1, CSP29.g18308.t1	CBOVI.g168.t1	CBG17552.1, CBG19307.1	C50F4.14a.1, T21B6.5.1	Sp34_50249100.t1	FL83_17931	Cni-nstp-10.2, Cni-nstp-9	CSP28.g14429.t1, CSP28.g4768.t1	GCK72_017125.t1, GCK72_023670.t1	CSP40.g19929.t1, CSP40.g23828.t1	Csp11.Scaffold629.g13834.t1, Csp11.Scaffold629.g15722.t1
439	WBGene00008240	C50H2.4	V	9916965	9919167	2203	+	OG0004152	Recent	CSP29.g18723.t1	NA	CBG06759.1	C50H2.4a.1, C50H2.5.1	Sp34_50260600.t1	FL83_03867	Cnig_chr_V.g18600, nigoni.pc_2016.07.11_011.g27537	CSP28.g5152.t1	GCK72_018529.t1	CSP40.g10083.t1	Csp11.Scaffold630.g19824.t1
440	WBGene00008241	C50H2.5	V	9918710	9919830	1121	+	OG0004152	Recent	CSP29.g18723.t1	NA	CBG06759.1	C50H2.4a.1, C50H2.5.1	Sp34_50260600.t1	FL83_03867	Cnig_chr_V.g18600, nigoni.pc_2016.07.11_011.g27537	CSP28.g5152.t1	GCK72_018529.t1	CSP40.g10083.t1	Csp11.Scaffold630.g19824.t1
441	WBGene00008302	pals-38	V	12445164	12446995	1832	-	OG0000837	Old	CSP29.g18547.t1, CSP29.g18550.t1, CSP29.g22029.t1, CSP29.g4392.t1, CSP29.g4393.t1	NA	CBG23493.1	C54D10.8a.1, W08A12.4.1	Sp34_50007500.t1	FL83_19920, FL83_20853	Cnig_chr_V.g18855.1, Cnig_chr_V.g21665	CSP28.g4999.t1, CSP28.g5001.t1, CSP28.g5002.t1	GCK72_018307.t1, GCK72_019170.t1, GCK72_021696.t1	CSP40.g12255.t1, CSP40.g18438.t1, CSP40.g48.t1	Csp11.Scaffold417.g1120.t1, Csp11.Scaffold629.g7609.t1
442	WBGene00008308	C54E10.3	V	18811005	18813481	2477	+	OG0001781	Old	NA	CBOVI.g1951.t2	CBG16999.1	C50H11.13.1, C54E10.3.1	Sp34_50063400.t1, Sp34_50423300.t1	FL83_02784, FL83_16309	Cnig_chr_V.g17302.1, Cnig_chr_V.g22082.1	CSP28.g5806.t1	GCK72_019917.t1	CSP40.g13354.t1, CSP40.g13714.t1, CSP40.g3844.t1	Csp11.Scaffold630.g20834.t1, Csp11.Scaffold630.g21711.t1
443	WBGene00008312	C54G4.2	I	8006635	8009116	2482	+	OG0000782	Old	CSP29.g17156.t1, CSP29.g5800.t1	NA	CBG18701.1, CBG20614.1	C09G5.7.1, C54G4.2.1	Sp34_10029500.t1, Sp34_10050100.t1, Sp34_20006200.t1, Sp34_20006320.t1, Sp34_20006400.t1, Sp34_20026100.t1, Sp34_20026200.t1, Sp34_20080100.t1	FL83_05918, FL83_09259	Cni-C09G5.7, Cni-C54G4.2.2	CSP28.g13207.t1, CSP28.g16802.t1	GCK72_001600.t1, GCK72_005867.t1	CSP40.g23311.t1, CSP40.g5091.t1	Csp11.Scaffold629.g14121.t1
444	WBGene00008313	C54G4.3	I	8005127	8006448	1322	-	OG0002182	Recent	CSP29.g22780.t1	CBOVI.g6695.t2	CBG08242.1	C54G4.3.1, F58D5.7.1	Sp34_30288700.t1, Sp34_50327100.t1	NA	Cnig_chr_I.g1546	CSP28.g13225.t1, CSP28.g20330.t1, CSP28.g3997.t1	GCK72_001584.t1	CSP40.g1664.t1, CSP40.g22606.t1	Csp11.Scaffold629.g11795.t1
445	WBGene00008321	C55A1.1	V	15621818	15623077	1260	+	OG0014610	Recent	CSP29.g14637.t1, CSP29.g19019.t1	NA	CBG18618.1	C55A1.1.1, Y102A5C.28.1	NA	FL83_03038	NA	CSP28.g19596.t1	NA	NA	NA
446	WBGene00008330	C55A6.1	V	11503820	11504968	1149	-	OG0001076	Old	CSP29.g13391.t1	CBOVI.g10041.t1	CBG08753.1, CBG23202.1	C55A6.1.1, Y105E8A.14.1	Sp34_10005900.t1	FL83_16737, FL83_22290, FL83_24755	Cni-C55A6.1.2, Cni-Y105E8A.14	CSP28.g8271.t1	GCK72_001483.t1, GCK72_009307.t1	CSP40.g10122.t1, CSP40.g2196.t1, CSP40.g4684.t1	Csp11.Scaffold629.g12642.t1, Csp11.Scaffold629.g12653.t1, Csp11.Scaffold630.g19046.t1
447	WBGene00008354	gcsh-1	X	14514130	14515073	944	-	OG0001059	Old	CSP29.g10798.t1, CSP29.g20895.t1	CBOVI.g9130.t1	CBG07481.1, CBG11916.1	D1025.2.1, F52A8.5.1	Sp34_10088900.t1, Sp34_X0147000.t1	FL83_01649, FL83_15369	Cnig_chr_I.g1792, Cnig_chr_X.g26093	CSP28.g13508.t1, CSP28.g8587.t1	GCK72_000138.t1, GCK72_025684.t1	CSP40.g10311.t1, CSP40.g16772.t1	Csp11.Scaffold629.g10084.t1, Csp11.Scaffold630.g17299.t1
448	WBGene00008383	D1081.5	I	8481152	8482538	1387	+	OG0003164	Recent	CSP29.g21889.t1	NA	CBG02455.1	D1081.5.1, F54H5.5.1	Sp34_10059200.t1	FL83_20161	Cnig_chr_I.g2186.1, Cnig_chr_II.g6323	CSP28.g17008.t1, CSP28.g6902.t1	GCK72_000580.t1	CSP40.g20214.t1	Csp11.Scaffold629.g15317.t1
449	WBGene00008392	D1086.5	V	14088891	14090359	1469	-	OG0000530	Old	CSP29.g10183.t1, CSP29.g10195.t1	CBOVI.g2073.t1	CBG04720.1, CBG04757.1, CBG04762b.1, CBG27236.1, CBG30608.1	D1086.5.1, H39E23.2.1	NA	FL83_06456, FL83_21641	Cnig_chr_V.g20687, Cnig_chr_V.g20688, Cnig_chr_V.g20717.1, Cnig_chr_V.g20722.1, Cnig_chr_V.g20723.1, Cnig_chr_V.g20729.1	CSP28.g7940.t1	GCK72_020312.t1, GCK72_020325.t1, GCK72_020365.t1, GCK72_020555.t1, GCK72_020556.t1	CSP40.g14906.t1, CSP40.g14908.t1, CSP40.g50.t1, CSP40.g67.t1	Csp11.Scaffold630.g19985.t2, Csp11.Scaffold630.g20004.t1, Csp11.Scaffold630.g20005.t1
450	WBGene00008397	D2005.1	I	7784312	7785777	1466	-	OG0003578	Recent	CSP29.g10880.t2	CBOVI.g9482.t1	CBG19440a.1	D2005.1.1, H15N14.1c.1	Sp34_10101200.t1	FL83_13159.1	Cnig_chr_I.g244.2	CSP28.g8671.t1	GCK72_000013.t1	CSP40.g19063.t1	Csp11.Scaffold629.g8143.t1
451	WBGene00008422	D2045.2	III	10452753	10460551	7799	-	OG0002422	Recent	CSP29.g15280.t2	CBOVI.g5945.t1	CBG18387.1	D2045.2.1, H04D03.3.1	Sp34_30123400.t1, Sp34_30123520.t1	FL83_13472	Cnig_chr_III.g9581.1, Cnig_chr_III.g9584.1	CSP28.g10329.t1	GCK72_010469.t1	CSP40.g449.t1	Csp11.Scaffold628.g7372.t1
452	WBGene00008462	E02H4.4	X	14257961	14262620	4660	+	OG0002162	Old	CSP29.g20643.t1, CSP29.g20650.t1	CBOVI.g3650.t1	CBG10596.1	E02H4.4.1, K06G5.1.1	NA	FL83_20055	Cni-E02H4.4.1	CSP28.g13489.t1, CSP28.g13494.t1	GCK72_026208.t1	CSP40.g14663.t1, CSP40.g21579.t1	Csp11.Scaffold628.g7093.t1, Csp11.Scaffold628.g7114.t2
453	WBGene00008464	E02H4.6	X	14250512	14252142	1631	-	OG0001024	Recent	NA	NA	CBG11811.1	E02H4.6.1, K04C1.5.1	NA	NA	Cnig_chr_V.g22126, Cnig_chr_X.g22512.1, nigoni.pc_2016.07.11_011.g27519, nigoni.pc_2016.07.11_011.g27524, nigoni.pc_2016.07.11_011.g27528, nigoni.pc_2016.07.11_011.g27541, nigoni.pc_2016.07.11_011.g27542, nigoni.pc_2016.07.11_011.g27543, nigoni.pc_2016.07.11_019.g28204, nigoni.pc_2016.07.11_037.g28788, nigoni.pc_2016.07.11_037.g28793.1, nigoni.pc_2016.07.11_037.g28797.1, nigoni.pc_2016.07.11_037.…	NA	NA	NA	NA
454	WBGene00008476	E03H4.8	I	12424412	12426850	2439	-	OG0004876	Recent	CSP29.g7838.t1	CBOVI.g11039.t1	CBG21666.1	E03H4.8.1, F38E11.5.1	Sp34_40344000.t1	FL83_10030	Cni-copb-2.1	CSP28.g19303.t1	GCK72_013436.t1	CSP40.g22150.t1	Csp11.Scaffold629.g8192.t1
455	WBGene00008497	F01D5.7	II	14008659	14010634	1976	+	OG0013513	Recent	NA	CBOVI.g12884.t1	CBG20828.1	F01D5.7b.1, F01D5.8a.1	Sp34_20065800.t1	NA	Cnig_chr_II.g6735	CSP28.g1331.t1	NA	CSP40.g5623.t1	Csp11.Scaffold630.g19493.t1
456	WBGene00008498	F01D5.8	II	14010706	14013846	3141	+	OG0013513	Recent	NA	CBOVI.g12884.t1	CBG20828.1	F01D5.7b.1, F01D5.8a.1	Sp34_20065800.t1	NA	Cnig_chr_II.g6735	CSP28.g1331.t1	NA	CSP40.g5623.t1	Csp11.Scaffold630.g19493.t1
457	WBGene00008500	F01D5.10	II	14017836	14021330	3495	-	OG0005961	Recent	CSP29.g13660.t1	NA	CBG20830a.1	F01D5.10.1, F25E5.2.1	Sp34_20065600.t1	FL83_06903	Cnig_chr_II.g6737	CSP28.g1329.t1	GCK72_005749.t1	CSP40.g5625.t1	Csp11.Scaffold630.g19491.t1
458	WBGene00008508	F01G10.5	IV	10227967	10231071	3105	-	OG0000636	Recent	CSP29.g10831.t1	CBOVI.g4790.t1, CBOVI.g7153.t1	CBG23227.1	F01G10.5.1, T09A5.10.1	Sp34_10075000.t1, Sp34_30126600.t1, Sp34_30126700.t1, Sp34_30233600.t1, Sp34_30233700.t1, Sp34_30233900.t1, Sp34_30234100.t1, Sp34_30234200.t1, Sp34_30234400.t1, Sp34_40026300.t1, Sp34_40026500.t1	FL83_09952, FL83_18555, FL83_19001, FL83_19002	Cnig_chr_V.g19144	CSP28.g8623.t1	GCK72_000799.t1, GCK72_013364.t1, GCK72_013367.t1, GCK72_016234.t1	NA	Csp11.Scaffold488.g2007.t1
459	WBGene00008516	F02C12.2	X	13398051	13399321	1271	-	OG0000505	Recent	CSP29.g10168.t1, CSP29.g10176.t1, CSP29.g14352.t1, CSP29.g18958.t1, CSP29.g18996.t1	NA	CBG05819.1, CBG06354.1, CBG22607b.1	C06E4.3.1, F02C12.2.1	Sp34_20227300.t1	FL83_20522, FL83_20527	Cnig_chr_IV.g13759, Cnig_chr_IV.g13762.1, Cnig_chr_V.g18222, Cnig_chr_V.g18225, Cnig_chr_V.g21017.1	CSP28.g19537.t1, CSP28.g22147.t1, CSP28.g744.t1	GCK72_013898.t1, GCK72_013901.t1, GCK72_013902.t1, GCK72_020565.t1, GCK72_020572.t1	CSP40.g14540.t1, CSP40.g19391.t1, CSP40.g23771.t1	Csp11.Scaffold630.g20099.t1, Csp11.Scaffold630.g21140.t1, Csp11.Scaffold630.g21142.t1
460	WBGene00008519	cyp-13B1	X	13406674	13409643	2970	-	OG0000848	Old	CSP29.g20794.t1, CSP29.g20795.t1, CSP29.g20796.t1	CBOVI.g11172.t1, CBOVI.g3382.t1	CBG05339.1, CBG05342.1	F02C12.5.1, K06G5.2.1	Sp34_X0126910.t1	NA	nigoni.pc_2016.07.11_016.g28032, nigoni.pc_2016.07.11_016.g28033.3	CSP28.g10705.t1, CSP28.g10706.t1	GCK72_025472.t1, GCK72_025473.t1	CSP40.g15550.t1, CSP40.g8945.t1, CSP40.g8946.t1	Csp11.Scaffold629.g11100.t1, Csp11.Scaffold629.g11101.t3, Csp11.Scaffold629.g11102.t1, Csp11.Scaffold629.g11103.t1, Csp11.Scaffold630.g20112.t1
461	WBGene00008526	F02D10.6	X	13449586	13451678	2093	-	OG0000688	Recent	CSP29.g14030.t1, CSP29.g6493.t1	NA	CBG23672.1	C49F5.3.1, F02D10.6.1	Sp34_X0109200.t1	FL83_10547, FL83_10551, FL83_10556, FL83_15472, FL83_23612, FL83_24524, FL83_25041	Cnig_chr_II.g8025	CSP28.g3539.t1, CSP28.g6428.t1	GCK72_022905.t1, GCK72_025874.t1, GCK72_025888.t1, GCK72_025892.t1, GCK72_026115.t1, GCK72_026118.t1, GCK72_026119.t1	CSP40.g13269.t1, CSP40.g9535.t1, CSP40.g9548.t1	Csp11.Scaffold629.g14008.t1
462	WBGene00008529	F02E9.3	I	8404547	8405968	1422	-	OG0004473	Recent	CSP29.g23595.t1	NA	CBG12718.1	C47E12.11a.1, F02E9.3.1	Sp34_10336800.t1	FL83_22802	Cnig_chr_I.g2535.1	CSP28.g3306.t1	GCK72_001833.t1	CSP40.g4848.t1	Csp11.Scaffold629.g14697.t1, Csp11.Scaffold629.g14698.t1
463	WBGene00008538	sqrd-1	IV	14219871	14224440	4570	+	OG0001553	Old	CSP29.g3493.t1	CBOVI.g8741.t1	CBG18746.1, CBG18748.1	F02H6.5a.1, Y9C9A.16b.1	Sp34_40275100.t1	FL83_20535, FL83_20536	Cnig_chr_IV.g12613	CSP28.g7491.t1	GCK72_013043.t1, GCK72_013044.t1	CSP40.g22767.t1, CSP40.g22768.t1, CSP40.g22769.t1, CSP40.g22771.t1	Csp11.Scaffold629.g14248.t1
464	WBGene00008550	F07B10.4	V	11261154	11263125	1972	-	OG0013901	Recent	CSP29.g1503.t1, CSP29.g4495.t1	NA	CBG27063.1	F07B10.4a.1, F07B10.7a.1	NA	FL83_16524	NA	CSP28.g14978.t1	NA	NA	Csp11.Scaffold495.g2180.t1
465	WBGene00008553	F07C6.2	IV	12791171	12791640	470	+	OG0012185	Recent	CSP29.g6912.t1	NA	CBG26552.1	F07C6.2.1, F07C6.6.1	Sp34_40152200.t1	FL83_13772	Cni-F07C6.2	CSP28.g12860.t1	GCK72_014451.t1	NA	Csp11.Scaffold457.g1385.t1
466	WBGene00008554	F07C6.3	IV	12789235	12790685	1451	+	OG0004789	Recent	CSP29.g6911.t1	CBOVI.g10969.t1	CBG22311.1	C08F11.1.1, F07C6.3.1	Sp34_40152400.t1	FL83_13771	Cnig_chr_IV.g14420.1	CSP28.g12859.t1	GCK72_014450.t1	CSP40.g17070.t1	Csp11.Scaffold457.g1386.t1
467	WBGene00008586	snrp-40.1	X	11298036	11299784	1749	-	OG0001328	Old	CSP29.g15843.t1, CSP29.g1958.t1	CBOVI.g3878.t1	CBG12096.1, CBG17375.1	C18E3.5.1, F08G12.2.1	Sp34_10350100.t1, Sp34_X0086100.t1	FL83_01144	Cnig_chr_I.g1972.1, Cnig_chr_X.g23221	CSP28.g18747.t1, CSP28.g6978.t1	GCK72_002264.t1, GCK72_023763.t1	CSP40.g12645.t1, CSP40.g16386.t1	Csp11.Scaffold450.g1297.t1
468	WBGene00008619	nhr-262	V	16904912	16906787	1876	+	OG0000642	Recent	CSP29.g14372.t1	NA	CBG04944.1, CBG06579.1, CBG10360.1, CBG10388.1, CBG10390.1	C38C3.9.1, F09C6.8.1	Sp34_50045500.t1	FL83_08366, FL83_11222	Cnig_chr_V.g17507, Cnig_chr_V.g18439, Cnig_chr_V.g20924.1	CSP28.g14995.t1, CSP28.g6742.t1	GCK72_019010.t1, GCK72_020197.t1, GCK72_020526.t1	CSP40.g13242.t1, CSP40.g13243.t1, CSP40.g24078.t1, CSP40.g24776.t1	Csp11.Scaffold290.g751.t1, Csp11.Scaffold629.g12836.t1, Csp11.Scaffold629.g16258.t1, Csp11.Scaffold629.g16267.t1, Csp11.Scaffold630.g20087.t1
469	WBGene00008628	ttr-21	V	13853834	13854405	572	-	OG0001264	Old	CSP29.g8003.t1	CBOVI.g1611.t1	CBG11466.1, CBG23418.1	F09F3.6.1, T04H1.3.1	Sp34_50169400.t1, Sp34_50169500.t1	FL83_03732, FL83_13034	Cnig_chr_V.g16379, Cnig_chr_V.g18933, nigoni.pc_2016.07.11_086.g29091	CSP28.g18541.t1	GCK72_018225.t1, GCK72_018666.t1	CSP40.g18135.t1, CSP40.g7660.t1	Csp11.Scaffold629.g10402.t1, Csp11.Scaffold629.g14154.t1
470	WBGene00008630	nhr-175	V	13866691	13868602	1912	+	OG0001764	Old	CSP29.g7990.t1	NA	CBG11459.1, CBG21851.1	F09F3.10.1, R13D11.8a.1	Sp34_50035900.t1	FL83_03728, FL83_12918	Cnig_chr_V.g16385.1, Cnig_chr_V.g17168	CSP28.g18529.t1	GCK72_018671.t1, GCK72_019482.t1	CSP40.g17216.t1, CSP40.g7654.t1	Csp11.Scaffold629.g14169.t2, Csp11.Scaffold630.g19188.t1
471	WBGene00008636	F10A3.11	V	16162685	16163795	1111	+	OG0011643	Recent	CSP29.g2230.t2	NA	NA	F10A3.11.1, T07D3.2.1	NA	FL83_21285, FL83_21286	NA	NA	GCK72_003527.t1, GCK72_003528.t1	NA	Csp11.Scaffold630.g19678.t1, Csp11.Scaffold630.g19679.t3, Csp11.Scaffold630.g19680.t1
472	WBGene00008651	F10D11.5	I	8442695	8444969	2275	-	OG0000861	Old	CSP29.g9632.t1	CBOVI.g9017.t1	CBG01013.1, CBG01014.1	F10D11.5.1, T15H9.4.1	Sp34_20177900.t1, Sp34_20178700.t1, Sp34_30052700.t1	FL83_04722, FL83_04723, FL83_05190	Cnig_chr_I.g2088, Cnig_chr_II.g4029, Cnig_chr_II.g4030	CSP28.g8363.t1, CSP28.g8364.t1	GCK72_002413.t1, GCK72_004811.t1, GCK72_004812.t1	CSP40.g2312.t1, CSP40.g2313.t1	Csp11.Scaffold535.g3267.t1, Csp11.Scaffold535.g3268.t1
473	WBGene00008662	F10G8.2	I	10021702	10022872	1171	-	OG0005560	Recent	CSP29.g11860.t1	CBOVI.g10076.t1	CBG12889.1	C55B7.10.1, F10G8.2.1	Sp34_10275000.t1	FL83_18021	Cnig_chr_I.g2734.1	CSP28.g13148.t1	NA	CSP40.g806.t1	Csp11.Scaffold58.g358.t1
474	WBGene00008663	eak-6	I	10023798	10025838	2041	+	OG0001480	Recent	CSP29.g13542.t1	CBOVI.g10272.t1	NA	F10G8.4b.1, Y44A6D.4.1	Sp34_10058500.t1, Sp34_X0226000.t1	FL83_03423, FL83_03424, FL83_03547	NA	CSP28.g7813.t1	GCK72_000659.t1, GCK72_016262.t1, GCK72_025007.t1, GCK72_025009.t1, GCK72_025011.t1, GCK72_025128.t1	NA	Csp11.Scaffold574.g4413.t1, Csp11.Scaffold574.g4414.t1
475	WBGene00008677	F11A5.9	V	16214890	16217706	2817	+	OG0001341	Old	CSP29.g18377.t1, CSP29.g20079.t1	CBOVI.g949.t1	CBG02699.1, CBG04877.1	C18D1.2.1, F11A5.9.1	Sp34_50381700.t1	FL83_02937	Cnig_chr_II.g6079.1, Cnig_chr_V.g20862	CSP28.g4834.t1, CSP28.g8008.t1	GCK72_005165.t1, GCK72_019739.t1	CSP40.g148.t1, CSP40.g6169.t1	Csp11.Scaffold629.g7955.t1, Csp11.Scaffold630.g19375.t1
476	WBGene00008680	F11A5.15	V	16217675	16218622	948	-	OG0001693	Old	CSP29.g18378.t1, CSP29.g18379.t1	NA	CBG04879.1, CBG04891.1	F11A5.15.1, F21H7.12.1	NA	FL83_02938	Cnig_chr_V.g20863, Cnig_chr_V.g20881	CSP28.g20936.t1, CSP28.g4835.t1	GCK72_019732.t1, GCK72_019737.t1	CSP40.g141.t1, CSP40.g149.t1, CSP40.g18548.t1	Csp11.Scaffold630.g19376.t1
477	WBGene00008690	F11C1.1	X	12987332	12990579	3248	-	OG0001502	Ancient	CSP29.g16096.t1	CBOVI.g3151.t1, CBOVI.g6062.t1	CBG16918.1, CBG18121.1	F11C1.1.1, F42H10.2.1	Sp34_30078800.t1, Sp34_X0218600.t1	FL83_15073	Cni-F42H10.2	CSP28.g17573.t1	GCK72_010144.t1, GCK72_024916.t1	CSP40.g20718.t1, CSP40.g931.t1	Csp11.Scaffold571.g4257.t1, Csp11.Scaffold630.g18846.t1
478	WBGene00008710	F11E6.7	IV	17457831	17461272	3442	-	OG0002074	Recent	CSP29.g11421.t1, CSP29.g21800.t1	CBOVI.g11475.t1	CBG00443.1	F11E6.7.1, F19H6.3.1	Sp34_40216910.t1	FL83_22913	Cnig_chr_IV.g11965	CSP28.g9154.t1	GCK72_011960.t1	CSP40.g7212.t1	Csp11.Scaffold629.g11184.t1, Csp11.Scaffold70.g418.t1, Csp11.Scaffold70.g419.t1
479	WBGene00008726	F13A7.11	V	16394015	16395304	1290	-	OG0003030	Recent	CSP29.g18048.t1, CSP29.g5213.t1	NA	CBG11439a.1	C06B3.6.1, F13A7.11.1	Sp34_50095700.t1	FL83_03717	Cni-C06B3.6	CSP28.g18395.t1, CSP28.g4495.t1	GCK72_018686.t1	CSP40.g7636.t1	Csp11.Scaffold629.g14184.t1
480	WBGene00008740	F13D12.5	II	11726814	11728541	1728	+	OG0001933	Old	CSP29.g20207.t2, CSP29.g21803.t1	NA	CBG03217.1	F13D12.5.1, T21B10.4.1	Sp34_20307010.t1, Sp34_20312820.t1	FL83_09291	Cnig_chr_II.g5531	CSP28.g17103.t1, CSP28.g17104.t1	GCK72_005568.t1, GCK72_005631.t1	CSP40.g1014.t1	Csp11.Scaffold458.g1414.t1, Csp11.Scaffold630.g20707.t1
481	WBGene00008772	irld-4	IV	14633099	14634405	1307	+	OG0001251	Recent	CSP29.g3463.t1	NA	CBG21564.1	F13G11.2.1, Y57G11B.7.1	Sp34_30310900.t1, Sp34_30312400.t1, Sp34_30312500.t1, Sp34_40134000.t1, Sp34_40135700.t1, Sp34_40185800.t1	FL83_07136	Cnig_chr_IV.g12454, Cnig_chr_IV.g12457	CSP28.g7522.t1	GCK72_012781.t1, GCK72_012784.t1, GCK72_012813.t1, GCK72_012817.t1	CSP40.g16183.t1	Csp11.Scaffold630.g19623.t1
482	WBGene00008801	acp-3	II	8435347	8437135	1789	-	OG0014042	Recent	CSP29.g21857.t1	NA	CBG00638.1, CBG24994.1	F14E5.3.1, F14E5.6.1	NA	NA	Cnig_chr_II.g4778	CSP28.g10270.t1	NA	CSP40.g3988.t1	NA
483	WBGene00008804	acp-4	II	8432773	8435105	2333	-	OG0014042	Recent	CSP29.g21857.t1	NA	CBG00638.1, CBG24994.1	F14E5.3.1, F14E5.6.1	NA	NA	Cnig_chr_II.g4778	CSP28.g10270.t1	NA	CSP40.g3988.t1	NA
484	WBGene00008830	nhr-176	V	16071325	16072738	1414	+	OG0005038	Recent	NA	NA	CBG22840.1	F14H3.11.1, F35E8.12.1	NA	FL83_02796, FL83_02799	Cnig_chr_V.g21420, Cnig_chr_V.g21421	NA	GCK72_019902.t1, GCK72_019905.t1	CSP40.g534.t1, CSP40.g539.t1	Csp11.Scaffold522.g2947.t1
485	WBGene00008834	F14H8.4	V	15023844	15024988	1145	+	OG0015647	Recent	NA	NA	NA	F14H8.4.1, F14H8.5.1	Sp34_50268500.t1	FL83_24236	NA	NA	GCK72_016325.t1	NA	Csp11.Scaffold629.g10639.t1
486	WBGene00008835	F14H8.5	V	15021032	15022049	1018	+	OG0015647	Recent	NA	NA	NA	F14H8.4.1, F14H8.5.1	Sp34_50268500.t1	FL83_24236	NA	NA	GCK72_016325.t1	NA	Csp11.Scaffold629.g10639.t1
487	WBGene00008854	F15D3.4	I	11565189	11570871	5683	+	OG0003189	Recent	CSP29.g22432.t1	CBOVI.g4473.t1	CBG15321.1	F15D3.4.1, F44G3.7.1	Sp34_30150500.t1	FL83_11289	Cnig_chr_III.g11862	CSP28.g12910.t1	GCK72_020273.t1	CSP40.g13156.t1, CSP40.g23278.t1	Csp11.Scaffold596.g5269.t2
488	WBGene00008905	F17B5.1	I	13184852	13188192	3341	+	OG0013714	Recent	NA	NA	NA	F17B5.1a.1, T05F1.11.1	Sp34_10060510.t1	FL83_11641	Cnig_chr_I.g1414	NA	GCK72_000567.t1	NA	Csp11.Scaffold629.g14663.t1, Csp11.Scaffold629.g14664.t1, Csp11.Scaffold629.g14665.t1
489	WBGene00008924	F17E5.2	X	12394258	12399536	5279	+	OG0000921	Ancient	CSP29.g4406.t1, CSP29.g787.t1	CBOVI.g1579.t1, CBOVI.g2787.t1	CBG00135.1, CBG30583.1	F17E5.2.1, F55A11.4a.1	Sp34_50148700.t1, Sp34_X0225200.t1	FL83_03408.1, FL83_10667	Cnig_chr_V.g19097, Cnig_chr_X.g25081.1	CSP28.g17775.t1, CSP28.g799.t1, CSP28.g801.t1	GCK72_018103.t1, GCK72_024993.t1	CSP40.g10456.t1, CSP40.g14432.t1	Csp11.Scaffold512.g2568.t1, Csp11.Scaffold630.g18772.t1
490	WBGene00008958	F19H6.3	X	12368452	12371421	2970	-	OG0002074	Recent	CSP29.g11421.t1, CSP29.g21800.t1	CBOVI.g11475.t1	CBG00443.1	F11E6.7.1, F19H6.3.1	Sp34_40216910.t1	FL83_22913	Cnig_chr_IV.g11965	CSP28.g9154.t1	GCK72_011960.t1	CSP40.g7212.t1	Csp11.Scaffold629.g11184.t1, Csp11.Scaffold70.g418.t1, Csp11.Scaffold70.g419.t1
491	WBGene00008959	F19H6.4	X	12365688	12367255	1568	+	OG0002603	Recent	CSP29.g4399.t1	CBOVI.g10911.t1, CBOVI.g3315.t1	CBG00143.1	F19H6.4.1, F42F12.3.1	Sp34_X0225800.t1	FL83_03416	Cnig_chr_X.g25088	CSP28.g17782.t1	GCK72_025002.t1	CSP40.g10463.t1	Csp11.Scaffold629.g13956.t1, Csp11.Scaffold630.g18765.t1
492	WBGene00008976	plp-2	X	14982140	14982804	665	-	OG0004741	Recent	CSP29.g6311.t1	CBOVI.g10856.t1	CBG05926.1	F20D1.4.1, F45E4.2.1	Sp34_40304500.t1	FL83_12896	Cni-plp-1.1	CSP28.g17273.t1	GCK72_013983.t1	CSP40.g1384.t1	Csp11.Scaffold630.g21219.t1
493	WBGene00008988	F20G2.5	V	13771509	13773700	2192	+	OG0000994	Recent	CSP29.g18751.t1, CSP29.g18754.t1, CSP29.g985.t1	NA	CBG11487.1, CBG11490.1	F20G2.5.1, F53C11.1a.1	NA	FL83_03751, FL83_17798	Cnig_chr_V.g16346, Cnig_chr_V.g16349	CSP28.g5200.t1, CSP28.g5201.t1, CSP28.g5202.t1	GCK72_018649.t1, GCK72_020604.t1, GCK72_020927.t1	CSP40.g7678.t1, CSP40.g7680.t1	Csp11.Scaffold629.g14106.t1, Csp11.Scaffold629.g14107.t1, Csp11.Scaffold629.g16249.t1
494	WBGene00008991	F20G4.2	I	7913937	7918341	4405	-	OG0001507	Old	CSP29.g1714.t2	NA	CBG08247.1, CBG08248.1	F20G4.2.1, F55D12.5a.1	Sp34_10073211.t1, Sp34_10073212.t1	FL83_10832, FL83_13168	Cnig_chr_I.g1553.2	CSP28.g2911.t3, CSP28.g2912.t1	GCK72_000419.t1	CSP40.g14212.t1, CSP40.g14213.t1, CSP40.g14214.t1	Csp11.Scaffold498.g2236.t1, Csp11.Scaffold498.g2237.t1
495	WBGene00009009	F21D5.4	IV	8738087	8739101	1015	+	OG0002036	Old	NA	NA	CBG30348.1, CBG30379.1	F21D5.4.1, Y48G1C.6.1	Sp34_20113100.t1, Sp34_40059900.t1, Sp34_50094900.t1, Sp34_50185700.t1, Sp34_X0066000.t1	FL83_07758, FL83_13617, FL83_24792	Cnig_chr_I.g2559, Cnig_chr_IV.g15487	NA	GCK72_015599.t1	NA	Csp11.Scaffold630.g22237.t1
496	WBGene00009026	F21G4.5	X	9906140	9908913	2774	+	OG0000799	Old	CSP29.g7072.t1	CBOVI.g8265.t1	CBG01707.1, CBG01838.1, CBG25414.1	F21G4.5.1, ZK185.1c.1	Sp34_40125500.t1, Sp34_X0061900.t1, Sp34_X0114210.t1	FL83_01430, FL83_15805, FL83_16077, FL83_23093	Cnig_chr_I.g3433, Cnig_chr_IV.g14624	CSP28.g13936.t1	GCK72_006997.t1, GCK72_014601.t1, GCK72_023488.t1	CSP40.g12808.t1, CSP40.g13792.t1, CSP40.g20050.t1	Csp11.Scaffold589.g4968.t1, Csp11.Scaffold629.g13631.t1
497	WBGene00009031	F21H7.5	V	16237523	16238829	1307	+	OG0004396	Recent	CSP29.g22413.t1	CBOVI.g5761.t1, CBOVI.g9874.t1	CBG15225.1	F21H7.5.1, F36D3.4.1	Sp34_30318110.t1	NA	Cnig_chr_III.g8393.2	CSP28.g12982.t1	GCK72_011760.t1	CSP40.g9791.t1	Csp11.Scaffold630.g20301.t1
498	WBGene00009033	F21H7.12	V	16230165	16231043	879	+	OG0001693	Old	CSP29.g18378.t1, CSP29.g18379.t1	NA	CBG04879.1, CBG04891.1	F11A5.15.1, F21H7.12.1	NA	FL83_02938	Cnig_chr_V.g20863, Cnig_chr_V.g20881	CSP28.g20936.t1, CSP28.g4835.t1	GCK72_019732.t1, GCK72_019737.t1	CSP40.g141.t1, CSP40.g149.t1, CSP40.g18548.t1	Csp11.Scaffold630.g19376.t1
499	WBGene00009049	F22B8.7	V	16094584	16097320	2737	+	OG0001450	Recent	CSP29.g10272.t1, CSP29.g10273.t1	NA	CBG06615.1, CBG30624.1	F22B8.7.1, F53E10.1.1	Sp34_50051000.t1	FL83_15239	Cnig_chr_V.g18464, Cnig_chr_V.g18465	CSP28.g15561.t1, CSP28.g15562.t1	GCK72_019081.t1	CSP40.g1863.t1, CSP40.g1864.t1, CSP40.g1866.t1	Csp11.Scaffold629.g10994.t1, Csp11.Scaffold629.g13929.t1
500	WBGene00009075	F23B2.7	IV	9150475	9152046	1572	+	OG0002703	Recent	NA	NA	CBG18102.1, CBG21222.1	C55C3.6a.1, F23B2.7a.1	Sp34_30021100.t1	FL83_03639, FL83_16475	Cnig_chr_III.g10013.1, Cnig_chr_III.g11576.2	CSP28.g19768.t1	GCK72_010688.t1, GCK72_018772.t1	CSP40.g7875.t1	Csp11.Scaffold84.g522.t1
501	WBGene00009089	jmjd-3.2	X	14448210	14453567	5358	+	OG0000372	Recent	NA	NA	CBG00576.1, CBG05328.1, CBG16178a.1, CBG16203.1, CBG23054.1	C29F7.6a.1, F23D12.5.1	Sp34_X0149000.t1	FL83_01620, FL83_01622, FL83_01623, FL83_01626, FL83_04597, FL83_07148, FL83_14453, FL83_15000, FL83_17887, FL83_22065, FL83_24254	Cnig_chr_I.g2575.1, Cnig_chr_IV.g13191.1, Cnig_chr_V.g19321, Cnig_chr_X.g22562, nigoni.pc_2016.07.11_014.g27862, nigoni.pc_2016.07.11_016.g28045	NA	GCK72_004949.t1, GCK72_007216.t1, GCK72_016250.t1, GCK72_022568.t1, GCK72_025707.t1, GCK72_025708.t1	CSP40.g14842.t1, CSP40.g15225.t1, CSP40.g15247.t1, CSP40.g15462.t1, CSP40.g17706.t1, CSP40.g18554.t1, CSP40.g252.t1, CSP40.g7537.t1	NA
502	WBGene00009101	F25B3.4	V	9565337	9568807	3471	-	OG0001218	Recent	CSP29.g18312.t1, CSP29.g2003.t1	NA	CBG12546.1, CBG12555.1	F25B3.4.1, ZK354.9.1	Sp34_50249600.t1	FL83_06998, FL83_17926	Cnig_chr_I.g2373, Cnig_chr_I.g2380	CSP28.g17173.t1, CSP28.g4772.t1	GCK72_002693.t1, GCK72_017130.t1	CSP40.g12502.t1, CSP40.g6126.t1, CSP40.g6460.t1	Csp11.Scaffold408.g938.t1, Csp11.Scaffold629.g8194.t1
503	WBGene00009115	F25F2.1	III	4508855	4512162	3308	+	OG0000794	Ancient	CSP29.g22551.t1, CSP29.g4121.t1	CBOVI.g12792.t1, CBOVI.g7254.t1	CBG13180.1, CBG18049.1	F25F2.1b.1, F44D12.6.1	Sp34_30067600.t1, Sp34_30072100.t1, Sp34_30072300.t1, Sp34_30072600.t1	FL83_03681, FL83_03741	Cni-F25F2.1, Cni-F44D12.6	CSP28.g3938.t1, CSP28.g9564.t1	GCK72_018657.t1, GCK72_018722.t1, GCK72_018723.t1	CSP40.g10064.t1, CSP40.g18629.t1	Csp11.Scaffold544.g3437.t1, Csp11.Scaffold544.g3438.t1
504	WBGene00009126	pyk-1	I	9168432	9177488	9057	+	OG0000722	Ancient	CSP29.g10902.t2, CSP29.g6896.t1	CBOVI.g10873.t1, CBOVI.g12244.t1, CBOVI.g12245.t1	CBG05956a.1, CBG16947.1	F25H5.3e.1, ZK593.1a.1	Sp34_10113100.t1, Sp34_40308100.t1	FL83_06257, FL83_06259, FL83_12865	Cnig_chr_I.g338, Cnig_chr_I.g339, Cnig_chr_IV.g13892.1	CSP28.g12844.t1, CSP28.g17846.t1	GCK72_001420.t1, GCK72_014014.t1	CSP40.g1414.t1, CSP40.g4495.t1, CSP40.g4497.t1	Csp11.Scaffold629.g15008.t1, Csp11.Scaffold629.g7987.t1
505	WBGene00009129	F25H5.7	I	9155464	9157462	1999	+	OG0002914	Recent	CSP29.g1472.t1	CBOVI.g7130.t1, CBOVI.g7131.t1	CBG22995.1	F25H5.7.1, F55F8.7.1	Sp34_30268300.t1	FL83_09999	Cnig_chr_III.g11679.3	CSP28.g6687.t1	GCK72_013400.t1	CSP40.g24191.t1	Csp11.Scaffold630.g19573.t2
506	WBGene00009147	F26C11.3	II	9903057	9915099	12043	-	OG0000655	Ancient	CSP29.g3087.t1, CSP29.g8752.t1, CSP29.g8753.t1, CSP29.g8764.t1	CBOVI.g12457.t1, CBOVI.g12459.t1	CBG00999.1, CBG04714.1	F26C11.3b.1, F59A6.3.1	Sp34_20171210.t1, Sp34_50363900.t1	FL83_04707.4, FL83_08621	Cni-F26C11.3.1	CSP28.g10294.t1, CSP28.g13591.t2, CSP28.g1459.t1, CSP28.g15128.t1, CSP28.g20778.t1, CSP28.g21346.t1, CSP28.g22064.t1, CSP28.g3049.t1	GCK72_004833.t1	CSP40.g2299.t1	Csp11.Scaffold535.g3247.t2, Csp11.Scaffold599.g5356.t1, Csp11.Scaffold630.g19955.t1
507	WBGene00009183	F27C8.2	IV	9596356	9599087	2732	+	OG0004888	Recent	CSP29.g8097.t1	CBOVI.g8643.t1	CBG20049.1	F27C8.2.1, F27C8.3.1	Sp34_40340900.t1	FL83_11901	Cni-F27C8.2.1	CSP28.g21157.t1	GCK72_013470.t1	CSP40.g22232.t1	Csp11.Scaffold532.g3175.t1
508	WBGene00009184	F27C8.3	IV	9594604	9595879	1276	-	OG0004888	Recent	CSP29.g8097.t1	CBOVI.g8643.t1	CBG20049.1	F27C8.2.1, F27C8.3.1	Sp34_40340900.t1	FL83_11901	Cni-F27C8.2.1	CSP28.g21157.t1	GCK72_013470.t1	CSP40.g22232.t1	Csp11.Scaffold532.g3175.t1
509	WBGene00009186	trcs-1	IV	9587096	9588834	1739	-	OG0000708	Old	CSP29.g9461.t1	CBOVI.g2756.t1, CBOVI.g2966.t1	CBG05741.1, CBG16012.1, CBG20044.1	F27C8.6.1, T09B9.1.1	Sp34_40341100.t1, Sp34_X0059100.t1	FL83_02189, FL83_17018, FL83_17333, FL83_17336	Cnig_chr_IV.g13232.1, Cnig_chr_IV.g13683, Cnig_chr_X.g22701	CSP28.g21584.t1	GCK72_001185.t1, GCK72_001192.t1, GCK72_018857.t1, GCK72_023349.t1	CSP40.g22235.t1, CSP40.g2854.t1, CSP40.g4722.t1	Csp11.Scaffold532.g3176.t1, Csp11.Scaffold629.g13490.t1
510	WBGene00009202	aptf-4	II	8590984	8593012	2029	+	OG0001702	Recent	CSP29.g19705.t1, CSP29.g919.t1	NA	CBG00551.1	F28C6.1.1, F28C6.2.1	Sp34_10292900.t1, Sp34_20247600.t1, Sp34_50279800.t1, Sp34_50320000.t1, Sp34_50320500.t1, Sp34_50320800.t1	FL83_04618	Cnig_chr_II.g4847.1	CSP28.g2205.t1	GCK72_004922.t1	CSP40.g12877.t1	Csp11.Scaffold562.g3927.t1
511	WBGene00009203	aptf-3	II	8594190	8596291	2102	+	OG0001702	Recent	CSP29.g19705.t1, CSP29.g919.t1	NA	CBG00551.1	F28C6.1.1, F28C6.2.1	Sp34_10292900.t1, Sp34_20247600.t1, Sp34_50279800.t1, Sp34_50320000.t1, Sp34_50320500.t1, Sp34_50320800.t1	FL83_04618	Cnig_chr_II.g4847.1	CSP28.g2205.t1	GCK72_004922.t1	CSP40.g12877.t1	Csp11.Scaffold562.g3927.t1
512	WBGene00009224	F28F8.7	V	15578707	15590617	11911	-	OG0000186	Old	CSP29.g239.t1, CSP29.g5249.t1, CSP29.g5252.t1	CBOVI.g8102.t1	CBG13705.1, CBG13707a.1, CBG13713b.1, CBG18733.1, CBG21614.1, CBG31512.1	F28F8.7a.1, Y105C5A.1.1	Sp34_40190600.t1, Sp34_40276100.t1, Sp34_40276400.t1, Sp34_40280300.t1	FL83_07194, FL83_13248, FL83_17726, FL83_17833, FL83_22177, FL83_23398	Cnig_chr_IV.g12195.2, Cnig_chr_IV.g12206, Cnig_chr_IV.g12525.1, Cnig_chr_IV.g12578.1, Cnig_chr_IV.g12583.1, Cnig_chr_V.g22117.1, nigoni.pc_2016.07.11_018.g28155	CSP28.g12528.t1, CSP28.g18178.t1, CSP28.g9819.t1	GCK72_002794.t1, GCK72_012346.t1, GCK72_012384.t1, GCK72_012450.t1, GCK72_012597.t1, GCK72_012598.t1, GCK72_012599.t1, GCK72_012699.t1, GCK72_013013.t1, GCK72_021002.t1, GCK72_022346.t1, GCK72_022348.t1, GCK72_022377.t1, GCK72_022936.t1, GCK72_023827.t1, GCK72_026140.t1	CSP40.g18689.t1, CSP40.g24024.t1, CSP40.g2430.t1, CSP40.g24677.t1, CSP40.g9411.t1	Csp11.Scaffold629.g13510.t1, Csp11.Scaffold629.g13583.t1, Csp11.Scaffold629.g9664.t1
513	WBGene00009232	nkat-1	X	14137810	14140140	2331	-	OG0000740	Old	CSP29.g23122.t1	CBOVI.g11675.t1	CBG07704.1, CBG10206.1, CBG10259.1	F28H6.3.1, R03A10.4a.1	Sp34_50416800.t1, Sp34_X0133200.t1	FL83_01788, FL83_02478, FL83_15498, FL83_15516	Cnig_chr_X.g25814.1, Cnig_chr_X.g26425.1, Cnig_chr_X.g26478.1	CSP28.g20878.t1	GCK72_023073.t1, GCK72_025535.t1, GCK72_025546.t1, GCK72_025548.t1, GCK72_025858.t1, GCK72_026281.t1	CSP40.g18164.t1, CSP40.g8878.t1	Csp11.Scaffold558.g3838.t1
514	WBGene00009246	gfm-1	II	13117483	13122016	4534	+	OG0003717	Recent	CSP29.g12451.t1	CBOVI.g7611.t1	CBG02783.1	F29C12.4.1, F58G1.8.1	Sp34_20321300.t1	FL83_10476	Cnig_chr_II.g5995	CSP28.g15671.t1	GCK72_005262.t1	CSP40.g6284.t1	Csp11.Scaffold629.g7846.t1
515	WBGene00009255	ugt-34	V	10654415	10656978	2564	-	OG0001894	Old	CSP29.g17665.t1	NA	CBG09597.1, CBG09665.1	C35A5.2.1, F29F11.2.1	NA	FL83_11770, FL83_11812	Cnig_chr_V.g19401, Cnig_chr_V.g19476	CSP28.g22216.t1	GCK72_016417.t1, GCK72_016460.t1	CSP40.g13428.t1, CSP40.g1474.t1	Csp11.Scaffold629.g15499.t1, Csp11.Scaffold629.g15540.t1
516	WBGene00009263	F30A10.4	I	9483982	9486540	2559	+	OG0000521	Old	CSP29.g857.t1, CSP29.g858.t1, CSP29.g859.t1, CSP29.g860.t1	CBOVI.g603.t1	CBG06588.1, CBG23369.1, CBG23370.1, CBG24500.1	F30A10.4.1, R07B7.6a.1	Sp34_10071910.t1, Sp34_20092400.t1, Sp34_50136100.t1, Sp34_50136300.t1, Sp34_50136500.t1, Sp34_50136700.t1	FL83_11570, FL83_13062	Cnig_chr_I.g1486.1, Cnig_chr_V.g18448, Cnig_chr_V.g18978, Cnig_chr_V.g18979	CSP28.g12050.t1, CSP28.g12053.t1, CSP28.g12054.t1	GCK72_000478.t1, GCK72_018178.t1, GCK72_018179.t1	CSP40.g14352.t1, CSP40.g658.t1	Csp11.Scaffold629.g10354.t1
517	WBGene00009284	F31C3.2	I	15036009	15040537	4529	+	OG0002887	Recent	CSP29.g13443.t1, CSP29.g13444.t2	CBOVI.g12195.t2	CBG19735.1	F31C3.2b.1, K05C4.4.1	Sp34_10011400.t1	FL83_09143	Cni-F31C3.2	CSP28.g8324.t1	GCK72_001462.t1	CSP40.g10746.t1	Csp11.Scaffold630.g18985.t1
518	WBGene00009293	F31D4.8	V	20866749	20868429	1681	-	OG0001307	Old	CSP29.g1183.t1	CBOVI.g2226.t1	CBG05560.1, CBG08718a.1	F31D4.8.1, W02D9.10.1	Sp34_10039400.t1, Sp34_50426000.t1	FL83_09209, FL83_19884	Cnig_chr_I.g3955, Cnig_chr_V.g21928.1	CSP28.g7283.t1	GCK72_001543.t1, GCK72_021965.t1	CSP40.g1927.t1, CSP40.g4652.t1	Csp11.Scaffold630.g21449.t1, Csp11.Scaffold630.g21789.t1
519	WBGene00009311	mltn-1	II	13139344	13145225	5882	-	OG0001181	Old	CSP29.g12348.t1, CSP29.g19288.t1	NA	CBG02776.1, CBG04986.1	F32A11.7.1, W06G6.7.1	Sp34_20321810.t1, Sp34_50340400.t1	FL83_10471, FL83_17806	Cnig_chr_II.g6001.1, Cnig_chr_V.g20978.2	CSP28.g19389.t1, CSP28.g7168.t1	GCK72_005269.t1, GCK72_020593.t1	CSP40.g14518.t1, CSP40.g6291.t1	Csp11.Scaffold629.g7841.t2, Csp11.Scaffold630.g20116.t1
520	WBGene00009321	F32B6.4	IV	9890585	9892038	1454	-	OG0002862	Recent	CSP29.g12758.t1	CBOVI.g7417.t1	CBG30106.1	C16A11.7.1, F32B6.4.1	Sp34_20233700.t1	FL83_11650	Cnig_chr_II.g4383	CSP28.g403.t1, CSP28.g8017.t1	GCK72_000579.t1	NA	Csp11.Scaffold629.g13054.t1, Csp11.Scaffold629.g8797.t1
521	WBGene00009327	F32D8.2	V	10883778	10886102	2325	+	OG0001902	Old	CSP29.g17972.t1	CBOVI.g365.t1	CBG09637.1, CBG09726.1	F32D8.2.1, F32G8.2.1	NA	FL83_11786, FL83_12186	Cni-F32D8.2.1, Cni-F32G8.2	CSP28.g4452.t1	GCK72_016431.t1, GCK72_016520.t1	CSP40.g1488.t1, CSP40.g1556.t1	Csp11.Scaffold629.g11241.t2
522	WBGene00009338	F32G8.2	V	10550017	10554493	4477	+	OG0001902	Old	CSP29.g17972.t1	CBOVI.g365.t1	CBG09637.1, CBG09726.1	F32D8.2.1, F32G8.2.1	NA	FL83_11786, FL83_12186	Cni-F32D8.2.1, Cni-F32G8.2	CSP28.g4452.t1	GCK72_016431.t1, GCK72_016520.t1	CSP40.g1488.t1, CSP40.g1556.t1	Csp11.Scaffold629.g11241.t2
523	WBGene00009367	F33H2.3	I	15034515	15035467	953	+	OG0002093	Recent	CSP29.g13442.t1	CBOVI.g12196.t1	CBG19734.1, CBG24315.1	F33H2.3.1, T19H12.2.1	Sp34_10011500.t1, Sp34_10138200.t1	FL83_09142	Cnig_chr_I.g3811	CSP28.g8323.t1	GCK72_001461.t1	CSP40.g10745.t1, CSP40.g12106.t1	Csp11.Scaffold630.g18984.t1
524	WBGene00009390	F35C5.1	II	12880804	12881968	1165	+	OG0010763	Recent	CSP29.g12609.t2	NA	CBG18402.1	F35C5.1.1, W01B6.8.1	Sp34_20243600.t1	FL83_17123	Cnig_chr_II.g4265.1	CSP28.g256.t2	GCK72_004228.t1	CSP40.g14823.t1	NA
525	WBGene00009396	clec-65	II	12901325	12903336	2012	+	OG0000437	Old	CSP29.g12648.t1, CSP29.g20038.t1, CSP29.g20040.t1	NA	CBG04273.1, CBG13361.1, CBG13379.1, CBG25517.1	F35C5.8.1, F35C5.9.1	Sp34_20168800.t1, Sp34_20168910.t1	FL83_08662, FL83_08663, FL83_12789, FL83_12790, FL83_12791	Cni-clec-65.1, Cni-clec-66, Cnig_chr_II.g4600, Cnig_chr_II.g4601	CSP28.g279.t1, CSP28.g8053.t1, CSP28.g8054.t1	GCK72_003833.t1, GCK72_003834.t1, GCK72_005130.t1, GCK72_005131.t1	CSP40.g3171.t1, CSP40.g3172.t1, CSP40.g4997.t1, CSP40.g4998.t1	Csp11.Scaffold492.g2141.t1, Csp11.Scaffold492.g2142.t1, Csp11.Scaffold492.g2143.t2, Csp11.Scaffold563.g3978.t1
526	WBGene00009397	clec-66	II	12904398	12906644	2247	+	OG0000437	Old	CSP29.g12648.t1, CSP29.g20038.t1, CSP29.g20040.t1	NA	CBG04273.1, CBG13361.1, CBG13379.1, CBG25517.1	F35C5.8.1, F35C5.9.1	Sp34_20168800.t1, Sp34_20168910.t1	FL83_08662, FL83_08663, FL83_12789, FL83_12790, FL83_12791	Cni-clec-65.1, Cni-clec-66, Cnig_chr_II.g4600, Cnig_chr_II.g4601	CSP28.g279.t1, CSP28.g8053.t1, CSP28.g8054.t1	GCK72_003833.t1, GCK72_003834.t1, GCK72_005130.t1, GCK72_005131.t1	CSP40.g3171.t1, CSP40.g3172.t1, CSP40.g4997.t1, CSP40.g4998.t1	Csp11.Scaffold492.g2141.t1, Csp11.Scaffold492.g2142.t1, Csp11.Scaffold492.g2143.t2, Csp11.Scaffold563.g3978.t1
527	WBGene00009401	F35C11.2	II	8243895	8248834	4940	-	OG0004992	Recent	NA	CBOVI.g1154.t1	CBG16631.1, CBG24094.1	F35C11.2.1, M05D6.3.1	Sp34_30265000.t1	FL83_21028	Cnig_chr_III.g10355	CSP28.g16395.t1	GCK72_010216.t1	CSP40.g16142.t1	Csp11.Scaffold489.g2026.t1
528	WBGene00009402	F35C11.3	II	8246776	8248342	1567	+	OG0001862	Recent	CSP29.g13359.t1, CSP29.g15090.t1, CSP29.g17958.t1, CSP29.g4263.t1	CBOVI.g12309.t1	CBG19720.1, CBG25012.1	F35C11.3.1, M05D6.1.1	Sp34_10002000.t1	FL83_11632	Cnig_chr_I.g3795	CSP28.g6882.t1	GCK72_000558.t1	CSP40.g12485.t1	Csp11.Scaffold572.g4309.t1
529	WBGene00009459	F36A2.12	I	8826167	8826670	504	-	OG0000698	Old	CSP29.g21094.t1, CSP29.g4305.t1, CSP29.g8985.t1, CSP29.g8990.t1	CBOVI.g10917.t1, CBOVI.g11508.t1	CBG01015.1, CBG04361.1	F36A2.12.1, Y51B9A.5.1	Sp34_10041700.t1, Sp34_20178100.t1	FL83_04724, FL83_15225, FL83_21070	Cni-F36A2.12, Cni-Y51B9A.5	CSP28.g10158.t1, CSP28.g155.t1, CSP28.g18438.t1	GCK72_003381.t1, GCK72_003751.t1, GCK72_004810.t1	CSP40.g13497.t1, CSP40.g2314.t1	Csp11.Scaffold503.g2366.t1, Csp11.Scaffold535.g3269.t1
530	WBGene00009470	F36D3.4	V	16516472	16517719	1248	-	OG0004396	Recent	CSP29.g22413.t1	CBOVI.g5761.t1, CBOVI.g9874.t1	CBG15225.1	F21H7.5.1, F36D3.4.1	Sp34_30318110.t1	NA	Cnig_chr_III.g8393.2	CSP28.g12982.t1	GCK72_011760.t1	CSP40.g9791.t1	Csp11.Scaffold630.g20301.t1
531	WBGene00009483	F36G3.2	X	9792406	9794273	1868	-	OG0001096	Old	CSP29.g18206.t1, CSP29.g6050.t1	CBOVI.g3470.t1	CBG01897.1, CBG19190.1, CBG30599.1	F21C10.9.1, F36G3.2.1	Sp34_X0059800.t1	FL83_01462	Cnig_chr_V.g20099.2, Cnig_chr_V.g20101, Cnig_chr_X.g22836	CSP28.g16078.t1, CSP28.g4571.t1	GCK72_017205.t1, GCK72_023460.t1	CSP40.g20072.t1, CSP40.g344.t1	Csp11.Scaffold629.g13603.t1, Csp11.Scaffold630.g16845.t1
532	WBGene00009498	tat-5	I	9234170	9245926	11757	-	OG0001838	Old	CSP29.g10912.t1, CSP29.g3895.t1	CBOVI.g12136.t1	CBG16933b.1	F02C9.3.1, F36H2.1a.1	Sp34_10111410.t1	FL83_06267	Cnig_chr_I.g311.1, Cnig_chr_I.g312	CSP28.g11825.t1, CSP28.g17837.t1	GCK72_001413.t1	CSP40.g10449.t1, CSP40.g17736.t1	Csp11.Scaffold629.g8127.t1
533	WBGene00009501	F37A8.1	III	3928436	3929233	798	+	OG0001560	Recent	CSP29.g5339.t1	CBOVI.g11282.t1	CBG18186.1	F26F4.2.1, F37A8.1.1	Sp34_30056400.t1	FL83_02838, FL83_02845, FL83_23816	Cni-F26F4.2	CSP28.g19881.t1, CSP28.g20381.t1	GCK72_019824.t1, GCK72_019827.t1, GCK72_019837.t1, GCK72_019863.t1	CSP40.g1195.t1	Csp11.Scaffold628.g7236.t1
534	WBGene00009524	F38A1.11	IV	1247386	1249025	1640	+	OG0002286	Recent	NA	NA	NA	F38A1.11.1, F38A1.15.1	NA	FL83_07869, FL83_07878, FL83_07880	NA	NA	GCK72_015650.t1, GCK72_015652.t1, GCK72_015660.t1, GCK72_015662.t1, GCK72_015663.t1	CSP40.g286.t1, CSP40.g288.t1	Csp11.Scaffold630.g20589.t1, Csp11.Scaffold630.g20590.t2, Csp11.Scaffold630.g20591.t1
535	WBGene00009538	clec-191	IV	16279634	16280714	1081	-	OG0016397	Recent	NA	NA	NA	F38C2.6.1, Y116A8C.21.1	NA	FL83_12931	NA	NA	GCK72_019506.t1	CSP40.g19667.t1	NA
536	WBGene00009542	copb-2	IV	9459731	9464020	4290	+	OG0004876	Recent	CSP29.g7838.t1	CBOVI.g11039.t1	CBG21666.1	E03H4.8.1, F38E11.5.1	Sp34_40344000.t1	FL83_10030	Cni-copb-2.1	CSP28.g19303.t1	GCK72_013436.t1	CSP40.g22150.t1	Csp11.Scaffold629.g8192.t1
537	WBGene00009548	F38H4.4	IV	11848262	11850309	2048	+	OG0001112	Old	CSP29.g21262.t1, CSP29.g7279.t1	CBOVI.g10741.t1	CBG08760.1, CBG17666.1	C46A5.1.1, F38H4.4.1	Sp34_10010100.t1, Sp34_40099200.t1	FL83_19172, FL83_21357	Cnig_chr_I.g3872, Cnig_chr_IV.g14898	CSP28.g13261.t1, CSP28.g5586.t1	GCK72_003571.t1, GCK72_014851.t1	CSP40.g23378.t1, CSP40.g6614.t1	Csp11.Scaffold23.g103.t1, Csp11.Scaffold628.g6930.t2
538	WBGene00009575	F40F8.1	II	11127664	11129267	1604	+	OG0001235	Old	CSP29.g20788.t1, CSP29.g9091.t1	CBOVI.g6452.t1	CBG02961.1, CBG05336.1	C29F7.3.1, F40F8.1b.1	Sp34_20335800.t1, Sp34_X0126600.t1	FL83_01856, FL83_18808	Cnig_chr_II.g5812.1, nigoni.pc_2016.07.11_016.g28035	CSP28.g10710.t1, CSP28.g1123.t1	GCK72_005408.t1, GCK72_025470.t1	CSP40.g11604.t1	Csp11.Scaffold629.g11098.t1, Csp11.Scaffold629.g16331.t1
539	WBGene00009596	sre-8	V	14257113	14259231	2119	+	OG0001447	Old	CSP29.g10171.t1	CBOVI.g2166.t1	CBG04718.1, CBG04734.1	F40G12.1.1, K02E11.2.1	Sp34_50363310.t1	FL83_06461, FL83_11319	Cnig_chr_V.g20685, Cnig_chr_V.g20703	CSP28.g22145.t1	GCK72_020310.t1, GCK72_020359.t1	CSP40.g14910.t1, CSP40.g62.t1	Csp11.Scaffold630.g19958.t1, Csp11.Scaffold630.g19968.t2
540	WBGene00009599	F40G12.4	V	14267752	14268716	965	-	OG0000563	Old	CSP29.g10154.t1, CSP29.g10155.t1	NA	CBG04687.1, CBG04688.1, CBG04689.1, CBG04711.1, CBG04712.1	F40G12.4.1, F40G12.5.1	Sp34_50363000.t1	FL83_11304, FL83_11311	Cni-F40G12.5.1, Cnig_chr_V.g20646, Cnig_chr_V.g20647.2, Cnig_chr_V.g20648, Cnig_chr_V.g20649, Cnig_chr_V.g20650, Cnig_chr_V.g20651, Cnig_chr_V.g20652	NA	GCK72_020293.t1, GCK72_020301.t1, GCK72_020302.t1	CSP40.g14915.t1, CSP40.g15281.t1, CSP40.g9295.t1	Csp11.Scaffold630.g19939.t1, Csp11.Scaffold630.g19940.t1, Csp11.Scaffold630.g19949.t1, Csp11.Scaffold630.g19951.t1
541	WBGene00009600	F40G12.5	V	14269191	14270829	1639	-	OG0000563	Old	CSP29.g10154.t1, CSP29.g10155.t1	NA	CBG04687.1, CBG04688.1, CBG04689.1, CBG04711.1, CBG04712.1	F40G12.4.1, F40G12.5.1	Sp34_50363000.t1	FL83_11304, FL83_11311	Cni-F40G12.5.1, Cnig_chr_V.g20646, Cnig_chr_V.g20647.2, Cnig_chr_V.g20648, Cnig_chr_V.g20649, Cnig_chr_V.g20650, Cnig_chr_V.g20651, Cnig_chr_V.g20652	NA	GCK72_020293.t1, GCK72_020301.t1, GCK72_020302.t1	CSP40.g14915.t1, CSP40.g15281.t1, CSP40.g9295.t1	Csp11.Scaffold630.g19939.t1, Csp11.Scaffold630.g19940.t1, Csp11.Scaffold630.g19949.t1, Csp11.Scaffold630.g19951.t1
542	WBGene00009604	F40G12.9	V	14282659	14282997	339	+	OG0001006	Recent	CSP29.g22936.t1	NA	CBG19599.1, CBG19600.1	F40G12.9.1, T19H12.15.1	NA	FL83_17190, FL83_17191, FL83_17193, FL83_21153	nigoni.pc_2016.07.11_020.g28306, nigoni.pc_2016.07.11_020.g28308, nigoni.pc_2016.07.11_020.g28309	CSP28.g15998.t1, CSP28.g15999.t1, CSP28.g16640.t1	GCK72_006777.t1, GCK72_006781.t1, GCK72_006783.t1	CSP40.g13573.t1, CSP40.g13574.t1	Csp11.Scaffold629.g14576.t1, Csp11.Scaffold629.g9217.t1
543	WBGene00009605	F40G12.10	V	14283541	14285327	1787	+	OG0003144	Recent	CSP29.g21177.t1	CBOVI.g4866.t1	CBG08005.1	B0280.11.1, F40G12.10.1	Sp34_10034300.t1	FL83_17452, FL83_19336	Cnig_chr_I.g3725.1	CSP28.g7902.t1	GCK72_002640.t1	CSP40.g7289.t1	Csp11.Scaffold630.g20975.t2
544	WBGene00009635	F42F12.3	X	12350578	12351788	1211	+	OG0002603	Recent	CSP29.g4399.t1	CBOVI.g10911.t1, CBOVI.g3315.t1	CBG00143.1	F19H6.4.1, F42F12.3.1	Sp34_X0225800.t1	FL83_03416	Cnig_chr_X.g25088	CSP28.g17782.t1	GCK72_025002.t1	CSP40.g10463.t1	Csp11.Scaffold629.g13956.t1, Csp11.Scaffold630.g18765.t1
545	WBGene00009652	F43D2.3	V	14631888	14633136	1249	+	OG0002203	Recent	CSP29.g3759.t1	CBOVI.g2002.t1	CBG08390.1	F43D2.3.1, Y37E11B.10b.1	Sp34_30014900.t1	FL83_07428, FL83_07515	Cnig_chr_IV.g15070.1	CSP28.g19651.t1, CSP28.g6718.t1, CSP28.g8157.t1	GCK72_009325.t1, GCK72_009416.t1	CSP40.g4905.t1	NA
546	WBGene00009663	hda-5	II	11799037	11802409	3373	+	OG0003158	Recent	CSP29.g21811.t1	CBOVI.g6398.t1	CBG03124.1	F43G6.11.1, F43G6.17a.1	Sp34_20311010.t1	FL83_09361	Cnig_chr_II.g5625	CSP28.g17022.t1	GCK72_005557.t1	CSP40.g16053.t1, CSP40.g16086.t1	Csp11.Scaffold458.g1404.t1
547	WBGene00009681	gipc-2	IV	10026413	10027666	1254	-	OG0002532	Recent	CSP29.g21869.t1	CBOVI.g5034.t1	CBG17992.1	C35D10.2.1, F44D12.4.1	Sp34_30249800.t1	FL83_21474	Cnig_chr_III.g10132	CSP28.g1416.t1, CSP28.g1419.t1, CSP28.g15234.t1	GCK72_010009.t1	CSP40.g3011.t1	Csp11.Scaffold478.g1800.t1
548	WBGene00009683	F44D12.6	IV	10033353	10034880	1528	+	OG0000794	Ancient	CSP29.g22551.t1, CSP29.g4121.t1	CBOVI.g12792.t1, CBOVI.g7254.t1	CBG13180.1, CBG18049.1	F25F2.1b.1, F44D12.6.1	Sp34_30067600.t1, Sp34_30072100.t1, Sp34_30072300.t1, Sp34_30072600.t1	FL83_03681, FL83_03741	Cni-F25F2.1, Cni-F44D12.6	CSP28.g3938.t1, CSP28.g9564.t1	GCK72_018657.t1, GCK72_018722.t1, GCK72_018723.t1	CSP40.g10064.t1, CSP40.g18629.t1	Csp11.Scaffold544.g3437.t1, Csp11.Scaffold544.g3438.t1
549	WBGene00009704	F44F4.9	II	10915277	10915832	556	-	OG0014411	Recent	NA	NA	CBG30037.1	F44F4.9.1, Y81G3A.2.1	Sp34_20320600.t1	FL83_10489	Cnig_chr_II.g5983	NA	GCK72_005255.t1	CSP40.g6276.t1	NA
550	WBGene00009707	srxa-16	V	16112992	16114337	1346	-	OG0004714	Recent	CSP29.g5744.t1	CBOVI.g322.t1	CBG09522.1	C08B6.12.1, F44G3.5.1	NA	FL83_07713	Cnig_chr_V.g19557	CSP28.g3142.t1, CSP28.g3143.t1	GCK72_017621.t1	CSP40.g16320.t1	Csp11.Scaffold629.g10826.t1
551	WBGene00009708	F44G3.7	V	16133780	16137143	3364	-	OG0003189	Recent	CSP29.g22432.t1	CBOVI.g4473.t1	CBG15321.1	F15D3.4.1, F44G3.7.1	Sp34_30150500.t1	FL83_11289	Cnig_chr_III.g11862	CSP28.g12910.t1	GCK72_020273.t1	CSP40.g13156.t1, CSP40.g23278.t1	Csp11.Scaffold596.g5269.t2
552	WBGene00009714	F44G4.5	II	8999727	9000431	705	-	OG0001071	Old	CSP29.g12435.t1, CSP29.g20187.t1	CBOVI.g7362.t1	CBG02774.1, CBG30866.1	C01G12.3.1, F44G4.5.1	Sp34_20304900.t1, Sp34_20319900.t1	FL83_09275, FL83_10499	Cni-C01G12.3, Cni-F44G4.5.1	CSP28.g15688.t1, CSP28.g8992.t1	GCK72_005245.t1, GCK72_005648.t1	CSP40.g6250.t1, CSP40.g998.t1	Csp11.Scaffold629.g7865.t1, Csp11.Scaffold630.g20726.t1
553	WBGene00009723	F45D3.3	V	12549211	12550385	1175	-	OG0001099	Old	CSP29.g18523.t1, CSP29.g18524.t1	CBOVI.g1275.t1	CBG23524.1, CBG23525.1	F45D3.3.1, F45D3.4a.1	Sp34_50173710.t1, Sp34_50173800.t1	FL83_19942, FL83_19943	Cni-F45D3.3, Cni-F45D3.4	CSP28.g4972.t1, CSP28.g4973.t1	GCK72_018333.t1, GCK72_018335.t1	CSP40.g18457.t1, CSP40.g18458.t1	Csp11.Scaffold630.g19736.t1, Csp11.Scaffold630.g19742.t1
554	WBGene00009724	F45D3.4	V	12552213	12553191	979	-	OG0001099	Old	CSP29.g18523.t1, CSP29.g18524.t1	CBOVI.g1275.t1	CBG23524.1, CBG23525.1	F45D3.3.1, F45D3.4a.1	Sp34_50173710.t1, Sp34_50173800.t1	FL83_19942, FL83_19943	Cni-F45D3.3, Cni-F45D3.4	CSP28.g4972.t1, CSP28.g4973.t1	GCK72_018333.t1, GCK72_018335.t1	CSP40.g18457.t1, CSP40.g18458.t1	Csp11.Scaffold630.g19736.t1, Csp11.Scaffold630.g19742.t1
555	WBGene00009727	lips-1	X	12492767	12496041	3275	+	OG0009023	Recent	CSP29.g4421.t1	NA	CBG00116.1	C04B4.3.1, F45E6.4.1	Sp34_X0223800.t1	FL83_03392	Cnig_chr_X.g25060.2	CSP28.g17760.t1	GCK72_024978.t1	CSP40.g12152.t1	Csp11.Scaffold630.g18788.t1
556	WBGene00009739	F45H10.2	II	13491888	13493048	1161	-	OG0001728	Recent	CSP29.g2590.t1	NA	CBG14786.1, CBG20773.1	F45H10.2.1, R07E4.3.1	Sp34_20070400.t1	FL83_00436, FL83_06870	Cnig_chr_II.g6683, Cnig_chr_X.g24410	CSP28.g10623.t1	GCK72_005780.t1, GCK72_024497.t1	CSP40.g13995.t1, CSP40.g5580.t1	Csp11.Scaffold626.g6547.t1, Csp11.Scaffold630.g19458.t1
557	WBGene00009756	F46B3.1	V	20596210	20597176	967	-	OG0000939	Old	NA	NA	CBG23914b.1, CBG23915.1, CBG23916.1, CBG23917.1	F46B3.1.1, F49F1.6a.1	Sp34_40015010.t1, Sp34_40015500.t1	FL83_05674	Cnig_chr_IV.g15792.1, Cnig_chr_IV.g15793.1, Cnig_chr_IV.g15794, Cnig_chr_IV.g15795	CSP28.g17147.t1, CSP28.g17148.t1	GCK72_015768.t1, GCK72_015783.t1, GCK72_015784.t1, GCK72_015786.t1	CSP40.g5449.t1, CSP40.g5450.t1	Csp11.Scaffold629.g12847.t1, Csp11.Scaffold630.g20768.t2
558	WBGene00009780	F46C5.4	II	8836078	8839981	3904	+	OG0001705	Old	CSP29.g20227.t3	CBOVI.g6655.t1	CBG03193.1, CBG30155.1	F46C5.4.1, F46C5.7.1	Sp34_20308800.t1, Sp34_20308900.t1	FL83_09309	Cni-F46C5.4, Cni-F46C5.7.1	CSP28.g17080.t3	GCK72_005612.t1, GCK72_005613.t1	CSP40.g22390.t1, CSP40.g22391.t1	Csp11.Scaffold630.g20689.t2
559	WBGene00009782	F46C5.7	II	8839325	8840257	933	+	OG0001705	Old	CSP29.g20227.t3	CBOVI.g6655.t1	CBG03193.1, CBG30155.1	F46C5.4.1, F46C5.7.1	Sp34_20308800.t1, Sp34_20308900.t1	FL83_09309	Cni-F46C5.4, Cni-F46C5.7.1	CSP28.g17080.t3	GCK72_005612.t1, GCK72_005613.t1	CSP40.g22390.t1, CSP40.g22391.t1	Csp11.Scaffold630.g20689.t2
560	WBGene00009802	F47B8.1	V	14313690	14314336	647	-	OG0003841	Recent	CSP29.g14326.t1	NA	CBG04652.1	F47B8.1.1, F47B8.2.1	Sp34_50362500.t1	FL83_11283	Cni-F47B8.2	CSP28.g16281.t1, CSP28.g16283.t1	GCK72_020265.t1	CSP40.g4620.t1	Csp11.Scaffold630.g19927.t1
561	WBGene00009803	F47B8.2	V	14315859	14316625	767	-	OG0003841	Recent	CSP29.g14326.t1	NA	CBG04652.1	F47B8.1.1, F47B8.2.1	Sp34_50362500.t1	FL83_11283	Cni-F47B8.2	CSP28.g16281.t1, CSP28.g16283.t1	GCK72_020265.t1	CSP40.g4620.t1	Csp11.Scaffold630.g19927.t1
562	WBGene00009804	F47B8.3	V	14321367	14323003	1637	-	OG0005591	Recent	CSP29.g11977.t1	NA	CBG04646.1	F47B8.3.1, F47B8.4b.1	Sp34_50362300.t1	FL83_11281	Cnig_chr_V.g20590	CSP28.g1042.t1	GCK72_020264.t1	CSP40.g4619.t1	Csp11.Scaffold630.g19912.t1
563	WBGene00009805	F47B8.4	V	14323528	14324673	1146	-	OG0005591	Recent	CSP29.g11977.t1	NA	CBG04646.1	F47B8.3.1, F47B8.4b.1	Sp34_50362300.t1	FL83_11281	Cnig_chr_V.g20590	CSP28.g1042.t1	GCK72_020264.t1	CSP40.g4619.t1	Csp11.Scaffold630.g19912.t1
564	WBGene00009807	pepm-1	V	14329106	14330080	975	+	OG0003666	Recent	CSP29.g11973.t1	NA	CBG04636.1, CBG19949.1	F47B8.6.1, F47B8.8.1	Sp34_50362200.t1	FL83_11273	Cni-pepm-1	CSP28.g1047.t1	GCK72_020258.t1	CSP40.g4609.t1	Csp11.Scaffold630.g19898.t1
565	WBGene00009809	F47B8.8	V	14331733	14332667	935	+	OG0003666	Recent	CSP29.g11973.t1	NA	CBG04636.1, CBG19949.1	F47B8.6.1, F47B8.8.1	Sp34_50362200.t1	FL83_11273	Cni-pepm-1	CSP28.g1047.t1	GCK72_020258.t1	CSP40.g4609.t1	Csp11.Scaffold630.g19898.t1
566	WBGene00009852	arrd-24	X	13979069	13980517	1449	-	OG0003463	Old	NA	NA	CBG07332.1	F48F7.7.1, M176.1a.1	NA	FL83_01524, FL83_01621, FL83_07020	Cnig_chr_X.g26265, Cnig_chr_X.g26266, Cnig_chr_X.g26268	NA	GCK72_025710.t1, GCK72_025802.t1	CSP40.g10996.t1, CSP40.g10997.t1	NA
567	WBGene00009861	fbxb-8	I	14298755	14299780	1026	+	OG0002717	Recent	NA	NA	NA	F49B2.1.1, T26H2.2a.1	NA	FL83_07987, FL83_07988, FL83_07989	NA	NA	GCK72_004090.t1, GCK72_009150.t1, GCK72_009151.t1, GCK72_009152.t1, GCK72_009153.t1, GCK72_009154.t1, GCK72_009155.t1, GCK72_009156.t1	NA	Csp11.Scaffold629.g14001.t2
568	WBGene00009896	scl-3	IV	13059584	13060695	1112	+	OG0014269	Recent	NA	NA	CBG01849.1	F49E11.11.1, Y51H7C.2.1	Sp34_20068600.t1	NA	Cnig_chr_IV.g14466	NA	GCK72_014483.t1	CSP40.g2345.t1	Csp11.Scaffold587.g4923.t1
569	WBGene00009898	dod-23	II	8398161	8399164	1004	-	OG0000845	Old	CSP29.g20398.t1, CSP29.g20400.t1, CSP29.g21843.t1	NA	CBG00648.1, CBG10269.1	F49E12.2.1, Y77E11A.23.1	Sp34_20139110.t1	FL83_00816, FL83_02484, FL83_08708	Cni-dod-23, Cnig_chr_X.g26405	CSP28.g16988.t1	GCK72_005012.t1, GCK72_023069.t1, GCK72_026286.t1	CSP40.g11030.t1, CSP40.g19097.t1, CSP40.g19325.t1	Csp11.Scaffold628.g6981.t2, Csp11.Scaffold629.g8251.t1, Csp11.Scaffold630.g21001.t1, Csp11.Scaffold630.g21531.t1
570	WBGene00009918	gcsh-2	I	7345886	7347427	1542	-	OG0001059	Old	CSP29.g10798.t1, CSP29.g20895.t1	CBOVI.g9130.t1	CBG07481.1, CBG11916.1	D1025.2.1, F52A8.5.1	Sp34_10088900.t1, Sp34_X0147000.t1	FL83_01649, FL83_15369	Cnig_chr_I.g1792, Cnig_chr_X.g26093	CSP28.g13508.t1, CSP28.g8587.t1	GCK72_000138.t1, GCK72_025684.t1	CSP40.g10311.t1, CSP40.g16772.t1	Csp11.Scaffold629.g10084.t1, Csp11.Scaffold630.g17299.t1
571	WBGene00009941	F52F12.8	I	9923610	9924280	671	+	OG0001304	Old	CSP29.g11606.t1, CSP29.g4528.t1	NA	CBG03818.1, CBG17972.1	C15H11.1.1, F52F12.8.1	Sp34_30061210.t1	FL83_21480, FL83_21894, FL83_24139	Cnig_chr_I.g1359, Cnig_chr_III.g10153	CSP28.g7849.t1	GCK72_000700.t1	CSP40.g10529.t1, CSP40.g1223.t1, CSP40.g20243.t1	Csp11.Scaffold586.g4906.t1, Csp11.Scaffold593.g5193.t1
572	WBGene00009943	F52G2.3	IV	13543405	13548230	4826	-	OG0002701	Recent	NA	NA	CBG13172.1	F52G2.3.1, K04G11.3.1	NA	FL83_18197	Cnig_chr_III.g9744.1	CSP28.g11208.t1, CSP28.g11210.t1, CSP28.g11359.t1, CSP28.g11361.t1, CSP28.g17357.t1, CSP28.g19217.t1	GCK72_003950.t1	CSP40.g18999.t1	Csp11.Scaffold596.g5296.t1
573	WBGene00009948	F52H3.6	II	10026587	10028422	1836	-	OG0002255	Recent	CSP29.g8999.t1	CBOVI.g7132.t1	CBG01025.1	F52H3.6.1, ZK938.1.1	Sp34_20179220.t1	FL83_08798	Cnig_chr_II.g4018	CSP28.g12615.t1, CSP28.g13582.t1	GCK72_005105.t1	CSP40.g20340.t1, CSP40.g20670.t1, CSP40.g2322.t1	Csp11.Scaffold486.g1963.t1
574	WBGene00009971	F53C11.1	V	13775796	13777772	1977	+	OG0000994	Recent	CSP29.g18751.t1, CSP29.g18754.t1, CSP29.g985.t1	NA	CBG11487.1, CBG11490.1	F20G2.5.1, F53C11.1a.1	NA	FL83_03751, FL83_17798	Cnig_chr_V.g16346, Cnig_chr_V.g16349	CSP28.g5200.t1, CSP28.g5201.t1, CSP28.g5202.t1	GCK72_018649.t1, GCK72_020604.t1, GCK72_020927.t1	CSP40.g7678.t1, CSP40.g7680.t1	Csp11.Scaffold629.g14106.t1, Csp11.Scaffold629.g14107.t1, Csp11.Scaffold629.g16249.t1
575	WBGene00009980	F53F1.2	V	13406816	13408265	1450	+	OG0001100	Ancient	CSP29.g18659.t1, CSP29.g18660.t1, CSP29.g5173.t2	CBOVI.g226.t1, CBOVI.g227.t1	CBG06720.1, CBG06721a.1	F53F1.2.1, F53F1.3.1	Sp34_50157110.t1	FL83_03834, FL83_03835	Cnig_chr_V.g18561, Cnig_chr_V.g18562	CSP28.g5112.t1, CSP28.g5113.t1	GCK72_018566.t1, GCK72_018567.t1	CSP40.g1963.t1	Csp11.Scaffold630.g19773.t1, Csp11.Scaffold630.g19774.t1
576	WBGene00009981	F53F1.3	V	13408242	13409832	1591	+	OG0001100	Ancient	CSP29.g18659.t1, CSP29.g18660.t1, CSP29.g5173.t2	CBOVI.g226.t1, CBOVI.g227.t1	CBG06720.1, CBG06721a.1	F53F1.2.1, F53F1.3.1	Sp34_50157110.t1	FL83_03834, FL83_03835	Cnig_chr_V.g18561, Cnig_chr_V.g18562	CSP28.g5112.t1, CSP28.g5113.t1	GCK72_018566.t1, GCK72_018567.t1	CSP40.g1963.t1	Csp11.Scaffold630.g19773.t1, Csp11.Scaffold630.g19774.t1
577	WBGene00009982	F53F1.4	V	13411077	13411714	638	+	OG0001716	Old	CSP29.g21558.t1, CSP29.g21559.t1	NA	CBG06718.1, CBG06719.1	F53F1.4.1, F53F1.5.1	NA	FL83_03833	Cnig_chr_V.g18559, Cnig_chr_V.g18560	CSP28.g21314.t1, CSP28.g21315.t1	GCK72_018568.t1, GCK72_018570.t1	CSP40.g1961.t1, CSP40.g1962.t1	Csp11.Scaffold630.g19771.t1, Csp11.Scaffold630.g19772.t1
578	WBGene00009983	cut-2	V	13414949	13416064	1116	+	OG0001716	Old	CSP29.g21558.t1, CSP29.g21559.t1	NA	CBG06718.1, CBG06719.1	F53F1.4.1, F53F1.5.1	NA	FL83_03833	Cnig_chr_V.g18559, Cnig_chr_V.g18560	CSP28.g21314.t1, CSP28.g21315.t1	GCK72_018568.t1, GCK72_018570.t1	CSP40.g1961.t1, CSP40.g1962.t1	Csp11.Scaffold630.g19771.t1, Csp11.Scaffold630.g19772.t1
579	WBGene00010007	F53H4.2	X	15857153	15857974	822	+	OG0014413	Recent	NA	NA	CBG30751.1	F53H4.2.1, F54F7.9.1	NA	FL83_03543	Cni-F54F7.9	NA	GCK72_025123.t1	CSP40.g21668.t1	Csp11.Scaffold630.g18651.t1
580	WBGene00010019	F54B8.4	V	15816382	15817150	769	+	OG0001301	Old	CSP29.g10838.t1	CBOVI.g9499.t1	CBG11869.1, CBG29771.1	F54B8.4b.1, T28F4.5.1	Sp34_10094100.t1	FL83_02974, FL83_02980, FL83_12342	Cnig_chr_I.g104.1, Cnig_chr_V.g21463	CSP28.g8630.t1	GCK72_000066.t1, GCK72_019699.t1	CSP40.g10332.t1, CSP40.g15803.t1	Csp11.Scaffold630.g16881.t1, Csp11.Scaffold630.g19328.t1
581	WBGene00010049	F54D5.3	II	11571805	11573025	1221	+	OG0001853	Old	CSP29.g12393.t1	CBOVI.g7535.t1	CBG02857.1, CBG02858.1	F54D5.3.1, F54D5.4.1	Sp34_20023300.t1	FL83_14152	Cnig_chr_II.g5916, Cnig_chr_II.g5917	CSP28.g1389.t1	GCK72_005312.t1, GCK72_005313.t1	CSP40.g17829.t1, CSP40.g17830.t1	Csp11.Scaffold473.g1677.t1
582	WBGene00010050	F54D5.4	II	11569818	11571004	1187	+	OG0001853	Old	CSP29.g12393.t1	CBOVI.g7535.t1	CBG02857.1, CBG02858.1	F54D5.3.1, F54D5.4.1	Sp34_20023300.t1	FL83_14152	Cnig_chr_II.g5916, Cnig_chr_II.g5917	CSP28.g1389.t1	GCK72_005312.t1, GCK72_005313.t1	CSP40.g17829.t1, CSP40.g17830.t1	Csp11.Scaffold473.g1677.t1
583	WBGene00010066	F54F7.6	X	11865383	11866827	1445	+	OG0002695	Recent	NA	NA	CBG05314.1, CBG05315.1, CBG24440.1	F54F7.6.1, Y105C5B.20.1	Sp34_X0152200.t1	NA	nigoni.pc_2016.07.11_016.g28071	NA	NA	CSP40.g11034.t1, CSP40.g11036.t1, CSP40.g15254.t1, CSP40.g15258.t1, CSP40.g15262.t1, CSP40.g15266.t1, CSP40.g8857.t1	NA
584	WBGene00010077	F55A11.4	V	11770467	11773495	3029	+	OG0000921	Ancient	CSP29.g4406.t1, CSP29.g787.t1	CBOVI.g1579.t1, CBOVI.g2787.t1	CBG00135.1, CBG30583.1	F17E5.2.1, F55A11.4a.1	Sp34_50148700.t1, Sp34_X0225200.t1	FL83_03408.1, FL83_10667	Cnig_chr_V.g19097, Cnig_chr_X.g25081.1	CSP28.g17775.t1, CSP28.g799.t1, CSP28.g801.t1	GCK72_018103.t1, GCK72_024993.t1	CSP40.g10456.t1, CSP40.g14432.t1	Csp11.Scaffold512.g2568.t1, Csp11.Scaffold630.g18772.t1
585	WBGene00010113	F55D12.5	I	7906826	7914271	7446	-	OG0001507	Old	CSP29.g1714.t2	NA	CBG08247.1, CBG08248.1	F20G4.2.1, F55D12.5a.1	Sp34_10073211.t1, Sp34_10073212.t1	FL83_10832, FL83_13168	Cnig_chr_I.g1553.2	CSP28.g2911.t3, CSP28.g2912.t1	GCK72_000419.t1	CSP40.g14212.t1, CSP40.g14213.t1, CSP40.g14214.t1	Csp11.Scaffold498.g2236.t1, Csp11.Scaffold498.g2237.t1
586	WBGene00010120	dot-1.4	X	11929767	11931659	1893	-	OG0000461	Old	CSP29.g11103.t2, CSP29.g23561.t1	CBOVI.g9946.t1	CBG03979.1, CBG03980.1, CBG04290.1	F55G7.2.1, Y39G10AR.18a.1	Sp34_10285010.t1, Sp34_10285500.t1	FL83_02423, FL83_04108, FL83_04971, FL83_22473, FL83_22474.1	Cni-dot-1.1.1, Cnig_chr_II.g5096.2, Cnig_chr_X.g25389	CSP28.g3746.t1, CSP28.g3747.t1	GCK72_003060.t1, GCK72_003061.t1, GCK72_022776.t1, GCK72_023119.t1	CSP40.g12764.t1, CSP40.g14642.t1, CSP40.g19145.t1, CSP40.g19493.t1, CSP40.g23889.t1, CSP40.g3187.t1, CSP40.g3188.t1	Csp11.Scaffold492.g2118.t1, Csp11.Scaffold630.g17122.t1, Csp11.Scaffold630.g17123.t2
587	WBGene00010149	F56D5.5	IV	9407370	9408104	735	-	OG0017365	Recent	NA	NA	NA	F56D5.5.1, Y38E10A.3.1	NA	NA	NA	NA	GCK72_013426.t1	NA	Csp11.Scaffold629.g11547.t1
588	WBGene00010215	nhr-193	V	16342308	16344401	2094	+	OG0012348	Recent	CSP29.g8476.t1	NA	CBG30598.1	F57G8.6.1, ZK488.2.1	NA	FL83_12952	Cnig_chr_V.g18126	CSP28.g6179.t1	GCK72_019536.t1	CSP40.g6424.t1	Csp11.Scaffold630.g21634.t1
589	WBGene00010226	F58A4.1	III	9598468	9600062	1595	+	OG0001372	Old	CSP29.g3224.t1, CSP29.g3225.t1	NA	CBG10024.1, CBG10025.1	C48B4.12b.1, F58A4.1.1	Sp34_30197400.t1, Sp34_30197500.t1	FL83_21731	Cnig_chr_III.g10761, Cnig_chr_III.g10762	CSP28.g14042.t1, CSP28.g14043.t1	GCK72_009485.t1, GCK72_009486.t1	CSP40.g3416.t1, CSP40.g3417.t1	Csp11.Scaffold629.g9330.t2, Csp11.Scaffold629.g9331.t1
590	WBGene00010246	F58D5.7	I	12032285	12033737	1453	-	OG0002182	Recent	CSP29.g22780.t1	CBOVI.g6695.t2	CBG08242.1	C54G4.3.1, F58D5.7.1	Sp34_30288700.t1, Sp34_50327100.t1	NA	Cnig_chr_I.g1546	CSP28.g13225.t1, CSP28.g20330.t1, CSP28.g3997.t1	GCK72_001584.t1	CSP40.g1664.t1, CSP40.g22606.t1	Csp11.Scaffold629.g11795.t1
591	WBGene00010247	F58D5.8	I	12029922	12032203	2282	-	OG0001367	Old	CSP29.g22777.t1	CBOVI.g7686.t1	CBG15843.1, CBG18811.1	C09B9.2.1, F58D5.8.1	Sp34_10024500.t1, Sp34_10029100.t1	FL83_09256, FL83_21980	Cni-C09B9.2.1, Cnig_chr_I.g3437.1	CSP28.g13221.t1	GCK72_001596.t1, GCK72_001746.t1	CSP40.g13812.t1, CSP40.g21708.t1	Csp11.Scaffold525.g3015.t1, Csp11.Scaffold629.g11803.t2
592	WBGene00010253	F58E6.4	V	9749872	9750408	537	-	OG0000111	Recent	CSP29.g14428.t1	NA	CBG08933.1, CBG08934.1, CBG08935.1, CBG10169.1, CBG10238.1, CBG10666.1, CBG10681.1, CBG14002.1, CBG14005.1, CBG14445.1, CBG16777.1, CBG16804.1, CBG22362.1, CBG23761.1	F10G2.2.1, F58E6.4.1	Sp34_50125100.t1, Sp34_50125200.t1, Sp34_X0151300.t1	FL83_02559, FL83_04045, FL83_07627, FL83_10143, FL83_10145, FL83_10146, FL83_13272, FL83_13273, FL83_13274, FL83_13295, FL83_13301, FL83_13314, FL83_13324, FL83_23714	Cnig_chr_IV.g12709, Cnig_chr_V.g22108, Cnig_chr_V.g22155, Cnig_chr_X.g23690, Cnig_chr_X.g23709, Cnig_chr_X.g24874, Cnig_chr_X.g24909, Cnig_chr_X.g26530, Cnig_chr_X.g26555, Cnig_chr_X.g26556, Cnig_chr_X.g26557, Cnig_chr_X.g26681, Cnig_chr_X.g26687, nigoni.pc_2016.07.11_009.g27377, nigoni.pc_2016.07.11_012.g27629, nigoni.pc_2016.07.11_012.g27653, nigoni.pc_2016.07.11_012.g27670	NA	GCK72_013158.t1, GCK72_022918.t1, GCK72_022982.t1, GCK72_023007.t1, GCK72_025965.t1, GCK72_025980.t1, GCK72_025998.t1, GCK72_026006.t1, GCK72_026023.t1, GCK72_026024.t1, GCK72_026027.t1, GCK72_026028.t1	CSP40.g14658.t1, CSP40.g19023.t1, CSP40.g19026.t1, CSP40.g21614.t1, CSP40.g24672.t1, CSP40.g6489.t1	Csp11.Scaffold629.g11061.t1, Csp11.Scaffold629.g16368.t1
593	WBGene00010255	F58E6.6	V	9751885	9753018	1134	-	OG0010439	Recent	NA	NA	CBG22424.1	F58E6.6.1, F58E6.8.1	Sp34_50256000.t1	FL83_09650	Cnig_chr_V.g17225	NA	GCK72_016959.t1, GCK72_016961.t1	CSP40.g23779.t1, CSP40.g4635.t1	Csp11.Scaffold630.g17650.t1
594	WBGene00010257	F58E6.8	V	9754995	9755825	831	-	OG0010439	Recent	NA	NA	CBG22424.1	F58E6.6.1, F58E6.8.1	Sp34_50256000.t1	FL83_09650	Cnig_chr_V.g17225	NA	GCK72_016959.t1, GCK72_016961.t1	CSP40.g23779.t1, CSP40.g4635.t1	Csp11.Scaffold630.g17650.t1
595	WBGene00010263	wago-4	II	12919551	12923377	3827	+	OG0001408	Recent	NA	NA	CBG09416.1, CBG23746.1	F58G1.1.1, Y110A7A.18.1	Sp34_10259300.t1, Sp34_50098900.t1	FL83_03674, FL83_12400, FL83_22461.1	Cnig_chr_I.g1603.1, Cnig_chr_II.g6531, Cnig_chr_V.g19642	NA	GCK72_000356.t1, GCK72_010043.t1, GCK72_018729.t1	CSP40.g14258.t1, CSP40.g5105.t1	Csp11.Scaffold563.g3989.t1, Csp11.Scaffold630.g19717.t1
596	WBGene00010265	F58G1.3	II	12925979	12928341	2363	-	OG0001175	Recent	CSP29.g11402.t1, CSP29.g18690.t1	CBOVI.g8050.t1	CBG00433.1, CBG03352.1	C06A1.3.1, F58G1.3.1	Sp34_40218200.t1	FL83_04798, FL83_22897, FL83_22924	Cnig_chr_IV.g11975, Cnig_chr_IV.g14253.1	CSP28.g17810.t1, CSP28.g9173.t1	GCK72_011949.t1, GCK72_014314.t1	CSP40.g22730.t1, CSP40.g7220.t1	Csp11.Scaffold629.g12668.t1
597	WBGene00010270	F58G1.8	II	12925281	12925651	371	-	OG0003717	Recent	CSP29.g12451.t1	CBOVI.g7611.t1	CBG02783.1	F29C12.4.1, F58G1.8.1	Sp34_20321300.t1	FL83_10476	Cnig_chr_II.g5995	CSP28.g15671.t1	GCK72_005262.t1	CSP40.g6284.t1	Csp11.Scaffold629.g7846.t1
598	WBGene00010277	F58G6.7	IV	9654317	9655588	1272	+	OG0002249	Recent	CSP29.g8075.t1	NA	CBG20077.1, CBG22300.1	F58G6.7.1, K12C11.7a.1	Sp34_40339500.t1	FL83_11879, FL83_14749	Cnig_chr_I.g779.1, Cnig_chr_IV.g13257.1	CSP28.g21177.t1	GCK72_001232.t1, GCK72_013487.t1	CSP40.g17529.t1, CSP40.g21115.t1	NA
599	WBGene00010281	F58G11.3	V	13669353	13671958	2606	-	OG0002338	Recent	CSP29.g10746.t1, CSP29.g11599.t1	CBOVI.g10052.t1	CBG17983a.1	C38D4.4.1, F58G11.3a.1	Sp34_30062300.t1	FL83_21488	Cnig_chr_III.g10142	CSP28.g13039.t1, CSP28.g20699.t1	GCK72_010025.t1	CSP40.g1232.t2	Csp11.Scaffold593.g5203.t2
600	WBGene00010289	F58H1.6	V	11942625	11944657	2033	+	OG0003415	Recent	CSP29.g836.t1	CBOVI.g2079.t1	CBG23337.1	F58H1.6.1, M70.2.1	Sp34_50143300.t1	FL83_10712	Cnig_chr_V.g19024.1	CSP28.g734.t1, CSP28.g736.t1	GCK72_018147.t1	CSP40.g14375.t1	Csp11.Scaffold629.g7759.t1
601	WBGene00010310	F59B2.8	III	9007808	9010197	2390	-	OG0001737	Old	CSP29.g3367.t1	NA	CBG06869.1, CBG06870.1	F59B2.8.1, F59B2.9.1	Sp34_30271600.t1	FL83_18946, FL83_18947	Cni-F59B2.8, Cni-F59B2.9	CSP28.g20153.t1	GCK72_009267.t1, GCK72_009268.t1	CSP40.g12670.t1, CSP40.g12672.t1	Csp11.Scaffold629.g10534.t1, Csp11.Scaffold630.g18608.t2
602	WBGene00010311	F59B2.9	III	9010676	9012409	1734	-	OG0001737	Old	CSP29.g3367.t1	NA	CBG06869.1, CBG06870.1	F59B2.8.1, F59B2.9.1	Sp34_30271600.t1	FL83_18946, FL83_18947	Cni-F59B2.8, Cni-F59B2.9	CSP28.g20153.t1	GCK72_009267.t1, GCK72_009268.t1	CSP40.g12670.t1, CSP40.g12672.t1	Csp11.Scaffold629.g10534.t1, Csp11.Scaffold630.g18608.t2
603	WBGene00010328	F59C6.11	I	10532667	10534484	1818	+	OG0010309	Recent	CSP29.g9649.t1	NA	CBG02240b.1	F59C6.11.1, F59C6.14a.1	Sp34_10214800.t1	FL83_05205	Cnig_chr_I.g2070.1	CSP28.g8346.t1	GCK72_002394.t1	CSP40.g15163.t1	Csp11.Scaffold547.g3525.t1
604	WBGene00010364	H04D03.3	III	10443090	10444946	1857	+	OG0002422	Recent	CSP29.g15280.t2	CBOVI.g5945.t1	CBG18387.1	D2045.2.1, H04D03.3.1	Sp34_30123400.t1, Sp34_30123520.t1	FL83_13472	Cnig_chr_III.g9581.1, Cnig_chr_III.g9584.1	CSP28.g10329.t1	GCK72_010469.t1	CSP40.g449.t1	Csp11.Scaffold628.g7372.t1
605	WBGene00010380	mpst-2	V	14891377	14893455	2079	-	OG0004086	Recent	CSP29.g17772.t1	CBOVI.g617.t1	CBG04544.1	H12D21.4.1, H12D21.7b.1	Sp34_50346500.t1	FL83_16688	Cnig_chr_V.g20472.1	CSP28.g6353.t1	GCK72_017419.t1	CSP40.g23699.t1	Csp11.Scaffold629.g15881.t1
606	WBGene00010383	mpst-3	V	14895647	14899019	3373	+	OG0004086	Recent	CSP29.g17772.t1	CBOVI.g617.t1	CBG04544.1	H12D21.4.1, H12D21.7b.1	Sp34_50346500.t1	FL83_16688	Cnig_chr_V.g20472.1	CSP28.g6353.t1	GCK72_017419.t1	CSP40.g23699.t1	Csp11.Scaffold629.g15881.t1
607	WBGene00010401	H16D19.3	I	12638685	12640622	1938	+	OG0014578	Recent	CSP29.g11876.t1	NA	NA	H16D19.3.1, T07D10.3.1	NA	FL83_09228	NA	CSP28.g3831.t1	GCK72_001561.t1	NA	Csp11.Scaffold574.g4339.t1
608	WBGene00010419	atp-1	I	12652277	12654655	2379	+	OG0004200	Recent	CSP29.g19614.t1	CBOVI.g10145.t1	CBG08717.1	H28O16.1a.1, T26E3.7.1	Sp34_10037200.t1	FL83_09225	Cni-H28O16.1.1	CSP28.g3840.t1	GCK72_001558.t1	CSP40.g4645.t1	Csp11.Scaffold574.g4337.t1
609	WBGene00010422	H32K16.2	I	9154228	9154812	585	-	OG0001938	Old	CSP29.g2083.t1	CBOVI.g10440.t1	CBG12456.1, CBG18422.1	H32K16.2.1, Y46G5A.38.1	Sp34_10113600.t1	FL83_05168	Cni-H32K16.2, Cni-Y46G5A.38	CSP28.g21521.t1	GCK72_002440.t1	CSP40.g14800.t1, CSP40.g15130.t1	Csp11.Scaffold500.g2273.t1, Csp11.Scaffold501.g2310.t1
610	WBGene00010432	H39E23.2	V	14110342	14112046	1705	+	OG0000530	Old	CSP29.g10183.t1, CSP29.g10195.t1	CBOVI.g2073.t1	CBG04720.1, CBG04757.1, CBG04762b.1, CBG27236.1, CBG30608.1	D1086.5.1, H39E23.2.1	NA	FL83_06456, FL83_21641	Cnig_chr_V.g20687, Cnig_chr_V.g20688, Cnig_chr_V.g20717.1, Cnig_chr_V.g20722.1, Cnig_chr_V.g20723.1, Cnig_chr_V.g20729.1	CSP28.g7940.t1	GCK72_020312.t1, GCK72_020325.t1, GCK72_020365.t1, GCK72_020555.t1, GCK72_020556.t1	CSP40.g14906.t1, CSP40.g14908.t1, CSP40.g50.t1, CSP40.g67.t1	Csp11.Scaffold630.g19985.t2, Csp11.Scaffold630.g20004.t1, Csp11.Scaffold630.g20005.t1
611	WBGene00010487	K02A11.2	I	9744209	9746004	1796	+	OG0000972	Recent	CSP29.g13519.t1	CBOVI.g7330.t1	CBG03810.1	B0379.2.1, K02A11.2.1	Sp34_10210800.t1	FL83_07236, FL83_07238, FL83_07318, FL83_22052, FL83_22053	Cnig_chr_I.g1368	CSP28.g7787.t1	GCK72_000605.t1, GCK72_011087.t1, GCK72_011089.t1, GCK72_011091.t1, GCK72_011094.t1, GCK72_011096.t1, GCK72_011098.t1, GCK72_011100.t1	CSP40.g20204.t1	NA
612	WBGene00010504	K02D3.1	X	13706907	13707957	1051	+	OG0000934	Recent	NA	NA	CBG07385.1, CBG07386.1, CBG07830.1, CBG07856.1, CBG07857.1	K02D3.1.1, T22F7.4.1	Sp34_X0122500.t1	FL83_01576	Cnig_chr_II.g7396, Cnig_chr_II.g7405, Cnig_chr_II.g7437, Cnig_chr_II.g7439, Cnig_chr_X.g26208.1, Cnig_chr_X.g26209	NA	GCK72_025755.t1	CSP40.g13305.t1, CSP40.g13306.t1, CSP40.g20434.t1, CSP40.g20435.t1, CSP40.g20436.t1, CSP40.g20437.t1	Csp11.Scaffold597.g5316.t1
613	WBGene00010511	sre-7	V	14244204	14246104	1901	+	OG0001447	Old	CSP29.g10171.t1	CBOVI.g2166.t1	CBG04718.1, CBG04734.1	F40G12.1.1, K02E11.2.1	Sp34_50363310.t1	FL83_06461, FL83_11319	Cnig_chr_V.g20685, Cnig_chr_V.g20703	CSP28.g22145.t1	GCK72_020310.t1, GCK72_020359.t1	CSP40.g14910.t1, CSP40.g62.t1	Csp11.Scaffold630.g19958.t1, Csp11.Scaffold630.g19968.t2
614	WBGene00010523	K03B8.4	V	11394786	11395124	339	-	OG0011430	Recent	CSP29.g1967.t1	NA	CBG12176.1	C18E3.2.1, K03B8.4.1	Sp34_10348600.t1	NA	Cnig_chr_I.g1983	CSP28.g1084.t1	GCK72_002271.t1	CSP40.g16378.t1	Csp11.Scaffold627.g6643.t3
615	WBGene00010528	K03D3.2	IV	16328062	16328619	558	-	OG0000679	Recent	CSP29.g12633.t1, CSP29.g12650.t1, CSP29.g12651.t1	NA	CBG00846.1, CBG00857.1	F58E2.2.1, K03D3.2.1	Sp34_20213000.t1, Sp34_20213100.t1, Sp34_20213400.t1, Sp34_20213600.t1, Sp34_50387200.t1	FL83_05459, FL83_05470, FL83_24726	Cnig_chr_II.g4229	CSP28.g295.t1, CSP28.g302.t1	GCK72_004274.t1, GCK72_004288.t1, GCK72_004289.t1, GCK72_004290.t1, GCK72_004291.t1	CSP40.g5756.t1, CSP40.g5760.t1	Csp11.Scaffold36.g171.t1, Csp11.Scaffold630.g20745.t1
616	WBGene00010538	ttr-3	III	9925459	9926750	1292	-	OG0001574	Old	CSP29.g8202.t1, CSP29.g8203.t1	NA	CBG09944.1, CBG09945.1	K03H1.3.1, K03H1.4.1	Sp34_30204800.t1	FL83_18357	Cnig_chr_III.g10687, Cnig_chr_III.g10688	CSP28.g9643.t1, CSP28.g9644.t1	GCK72_009547.t1, GCK72_009548.t1	CSP40.g3479.t1, CSP40.g3480.t1	Csp11.Scaffold629.g9366.t1, Csp11.Scaffold629.g9367.t1
617	WBGene00010539	ttr-2	III	9927769	9929004	1236	+	OG0001574	Old	CSP29.g8202.t1, CSP29.g8203.t1	NA	CBG09944.1, CBG09945.1	K03H1.3.1, K03H1.4.1	Sp34_30204800.t1	FL83_18357	Cnig_chr_III.g10687, Cnig_chr_III.g10688	CSP28.g9643.t1, CSP28.g9644.t1	GCK72_009547.t1, GCK72_009548.t1	CSP40.g3479.t1, CSP40.g3480.t1	Csp11.Scaffold629.g9366.t1, Csp11.Scaffold629.g9367.t1
618	WBGene00010555	K04C1.5	X	14248053	14249845	1793	+	OG0001024	Recent	NA	NA	CBG11811.1	E02H4.6.1, K04C1.5.1	NA	NA	Cnig_chr_V.g22126, Cnig_chr_X.g22512.1, nigoni.pc_2016.07.11_011.g27519, nigoni.pc_2016.07.11_011.g27524, nigoni.pc_2016.07.11_011.g27528, nigoni.pc_2016.07.11_011.g27541, nigoni.pc_2016.07.11_011.g27542, nigoni.pc_2016.07.11_011.g27543, nigoni.pc_2016.07.11_019.g28204, nigoni.pc_2016.07.11_037.g28788, nigoni.pc_2016.07.11_037.g28793.1, nigoni.pc_2016.07.11_037.g28797.1, nigoni.pc_2016.07.11_037.…	NA	NA	NA	NA
619	WBGene00010571	K04G11.3	X	14345275	14347673	2399	-	OG0002701	Recent	NA	NA	CBG13172.1	F52G2.3.1, K04G11.3.1	NA	FL83_18197	Cnig_chr_III.g9744.1	CSP28.g11208.t1, CSP28.g11210.t1, CSP28.g11359.t1, CSP28.g11361.t1, CSP28.g17357.t1, CSP28.g19217.t1	GCK72_003950.t1	CSP40.g18999.t1	Csp11.Scaffold596.g5296.t1
620	WBGene00010581	K05C4.4	I	14735223	14737195	1973	+	OG0002887	Recent	CSP29.g13443.t1, CSP29.g13444.t2	CBOVI.g12195.t2	CBG19735.1	F31C3.2b.1, K05C4.4.1	Sp34_10011400.t1	FL83_09143	Cni-F31C3.2	CSP28.g8324.t1	GCK72_001462.t1	CSP40.g10746.t1	Csp11.Scaffold630.g18985.t1
621	WBGene00010584	K05C4.8	I	14732931	14733669	739	+	OG0003783	Recent	CSP29.g13392.t1	CBOVI.g12126.t1	CBG08752.1	K05C4.8.1, Y105E8A.13a.1	Sp34_10006000.t1	FL83_09162	Cni-Y105E8A.13	CSP28.g8272.t1	GCK72_001482.t1	CSP40.g4683.t1	Csp11.Scaffold630.g19047.t1
622	WBGene00010599	K06B4.4	V	15669170	15670091	922	+	OG0005012	Recent	NA	NA	CBG04781.1, CBG27241.1	K06B4.15.1, K06B4.4.1	Sp34_50326810.t1	FL83_06426	Cnig_chr_V.g20753, Cnig_chr_V.g20755.1, Cnig_chr_V.g20756	NA	GCK72_020397.t1	CSP40.g103.t1	Csp11.Scaffold630.g20019.t1
623	WBGene00010604	nhr-199	V	15698528	15699899	1372	-	OG0007338	Recent	CSP29.g18973.t1	NA	CBG04789b.1	K06B4.10.1, K06B4.11.1	Sp34_50327200.t1	FL83_06410	Cni-nhr-53.2	CSP28.g19559.t1	GCK72_020439.t1	CSP40.g23002.t1	Csp11.Scaffold630.g20047.t1
624	WBGene00010605	K06G5.1	X	14214973	14219045	4073	+	OG0002162	Old	CSP29.g20643.t1, CSP29.g20650.t1	CBOVI.g3650.t1	CBG10596.1	E02H4.4.1, K06G5.1.1	NA	FL83_20055	Cni-E02H4.4.1	CSP28.g13489.t1, CSP28.g13494.t1	GCK72_026208.t1	CSP40.g14663.t1, CSP40.g21579.t1	Csp11.Scaffold628.g7093.t1, Csp11.Scaffold628.g7114.t2
625	WBGene00010606	cyp-13B2	X	14225573	14228785	3213	+	OG0000848	Old	CSP29.g20794.t1, CSP29.g20795.t1, CSP29.g20796.t1	CBOVI.g11172.t1, CBOVI.g3382.t1	CBG05339.1, CBG05342.1	F02C12.5.1, K06G5.2.1	Sp34_X0126910.t1	NA	nigoni.pc_2016.07.11_016.g28032, nigoni.pc_2016.07.11_016.g28033.3	CSP28.g10705.t1, CSP28.g10706.t1	GCK72_025472.t1, GCK72_025473.t1	CSP40.g15550.t1, CSP40.g8945.t1, CSP40.g8946.t1	Csp11.Scaffold629.g11100.t1, Csp11.Scaffold629.g11101.t3, Csp11.Scaffold629.g11102.t1, Csp11.Scaffold629.g11103.t1, Csp11.Scaffold630.g20112.t1
626	WBGene00010608	K07A1.1	I	9582681	9583533	853	-	OG0012022	Recent	CSP29.g4784.t1	NA	CBG03726.1	K07A1.1.1, K07A1.17.1	NA	FL83_11612	Cni-K07A1.1	CSP28.g20952.t1	GCK72_000536.t1	CSP40.g634.t1	Csp11.Scaffold629.g14874.t1
627	WBGene00010634	K07F5.6	IV	9844977	9846674	1698	-	OG0000916	Recent	CSP29.g21141.t1	NA	CBG07970.1, CBG23640.1, CBG24780.1	K07F5.6.1, M05B5.1.1	Sp34_20186600.t1, Sp34_30232200.t1, Sp34_50341400.t1, Sp34_50399200.t1	FL83_17973	Cnig_chr_I.g3624.1, Cnig_chr_III.g10394	CSP28.g11539.t1, CSP28.g20342.t1	GCK72_003484.t1, GCK72_009752.t1, GCK72_009762.t1	CSP40.g20394.t1, CSP40.g21789.t1, CSP40.g8227.t1	Csp11.Scaffold511.g2549.t1, Csp11.Scaffold517.g2725.t1
628	WBGene00010637	K07F5.12	IV	9856012	9858067	2056	+	OG0001393	Ancient	CSP29.g8815.t2, CSP29.g8817.t1	CBOVI.g11164.t1, CBOVI.g8369.t1	CBG03470.1, CBG03472.1	K07F5.12.1, K07F5.13c.1	Sp34_30068700.t1, Sp34_40156600.t1	FL83_13746.3	Cni-K07F5.12, Cni-npp-1.2	CSP28.g2383.t1, CSP28.g2396.t1	GCK72_014423.t1	CSP40.g13032.t2	Csp11.Scaffold585.g4850.t1, Csp11.Scaffold585.g4851.t1
629	WBGene00010650	K08C9.1	I	11484778	11486598	1821	-	OG0001138	Old	CSP29.g7650.t1, CSP29.g7651.t1	CBOVI.g8111.t1	CBG22537.1, CBG22538.1	K08C9.1.1, K08C9.2.1	Sp34_40044700.t1, Sp34_40044800.t1, Sp34_40045600.t1	FL83_15693, FL83_22413	Cni-K08C9.1, Cni-K08C9.2.1	CSP28.g10949.t1, CSP28.g10950.t1	GCK72_016276.t1, GCK72_016318.t1	CSP40.g16232.t1, CSP40.g16233.t1	Csp11.Scaffold629.g10578.t1
630	WBGene00010651	K08C9.2	I	11486895	11488471	1577	-	OG0001138	Old	CSP29.g7650.t1, CSP29.g7651.t1	CBOVI.g8111.t1	CBG22537.1, CBG22538.1	K08C9.1.1, K08C9.2.1	Sp34_40044700.t1, Sp34_40044800.t1, Sp34_40045600.t1	FL83_15693, FL83_22413	Cni-K08C9.1, Cni-K08C9.2.1	CSP28.g10949.t1, CSP28.g10950.t1	GCK72_016276.t1, GCK72_016318.t1	CSP40.g16232.t1, CSP40.g16233.t1	Csp11.Scaffold629.g10578.t1
631	WBGene00010679	K08F4.5	IV	10134932	10135917	986	-	OG0003484	Recent	NA	NA	CBG30302.1	K08F4.5.1, T13F3.8.1	Sp34_50008500.t1	FL83_08406	Cnig_chr_III.g11695, Cnig_chr_III.g11696, Cnig_chr_III.g11697	NA	GCK72_019056.t1	CSP40.g14099.t1, CSP40.g23417.t1	Csp11.Scaffold33.g142.t2, Csp11.Scaffold595.g5255.t1
632	WBGene00010685	aipl-1	V	15134198	15136801	2604	-	OG0000997	Old	CSP29.g19041.t1, CSP29.g5887.t1	CBOVI.g2528.t2, CBOVI.g9851.t1	CBG14204.1, CBG22609.1	C04F6.4a.1, K08F9.2.1	Sp34_50339600.t1, Sp34_X0270800.t1	FL83_00838, FL83_20525	Cnig_chr_V.g21019, Cnig_chr_X.g23863	CSP28.g10480.t1, CSP28.g12459.t1	GCK72_020568.t1, GCK72_024093.t1	CSP40.g14543.t1, CSP40.g16269.t1	Csp11.Scaffold630.g18166.t1, Csp11.Scaffold630.g20074.t1
633	WBGene00010701	ent-2	X	15601067	15603686	2620	+	OG0002184	Recent	CSP29.g23089.t1	CBOVI.g11722.t1	CBG07732.1, CBG15231.1, CBG15234.1	K09A9.3.1, ZK809.4a.1	Sp34_X0131300.t1	FL83_01805	Cnig_chr_III.g8388, Cnig_chr_X.g25792	CSP28.g20847.t1	GCK72_025516.t1	CSP40.g8898.t1	Csp11.Scaffold629.g11158.t1
634	WBGene00010755	vglu-2	III	10295137	10298687	3551	+	OG0003899	Recent	CSP29.g15235.t1	CBOVI.g4774.t1	CBG24614.1	K10G9.1.1, T07A5.3.1	Sp34_30118700.t1	FL83_13499	Cnig_chr_III.g9546	CSP28.g9531.t1	GCK72_010502.t1	CSP40.g18064.t1	Csp11.Scaffold628.g7392.t1
635	WBGene00010760	K10H10.4	II	14500422	14501663	1242	+	OG0001521	Old	CSP29.g19966.t1, CSP29.g19967.t1	CBOVI.g6416.t1	CBG00976.1, CBG00977.1	K10H10.4a.1, K10H10.5.1	Sp34_20167820.t1, Sp34_20167900.t1	FL83_04675	Cni-K10H10.4, Cni-K10H10.5	CSP28.g447.t1, CSP28.g448.t1	GCK72_004858.t1, GCK72_004859.t1	CSP40.g2273.t1	Csp11.Scaffold606.g5712.t1
636	WBGene00010761	K10H10.5	II	14501747	14502543	797	+	OG0001521	Old	CSP29.g19966.t1, CSP29.g19967.t1	CBOVI.g6416.t1	CBG00976.1, CBG00977.1	K10H10.4a.1, K10H10.5.1	Sp34_20167820.t1, Sp34_20167900.t1	FL83_04675	Cni-K10H10.4, Cni-K10H10.5	CSP28.g447.t1, CSP28.g448.t1	GCK72_004858.t1, GCK72_004859.t1	CSP40.g2273.t1	Csp11.Scaffold606.g5712.t1
637	WBGene00010764	K10H10.9	II	14513191	14515117	1927	-	OG0013597	Recent	NA	NA	CBG00992.1	C05E4.7.1, K10H10.9.1	Sp34_20169300.t1	FL83_04699	Cnig_chr_II.g4055.1	NA	GCK72_004841.t1	CSP40.g2290.t1	Csp11.Scaffold606.g5697.t1
638	WBGene00010779	K11H3.2	III	9846393	9847618	1226	+	OG0001206	Old	CSP29.g16933.t1, CSP29.g21717.t1	CBOVI.g7885.t1	CBG09962.1, CBG13532.1	K11H3.2.1, Y54G2A.5a.1	Sp34_30203300.t1, Sp34_40026800.t1	FL83_12096, FL83_18371	Cnig_chr_III.g10705, Cnig_chr_IV.g16244.1, Cnig_chr_IV.g16245	CSP28.g511.t1	GCK72_009533.t1, GCK72_016210.t1	CSP40.g23946.t1, CSP40.g3466.t1	Csp11.Scaffold630.g17439.t1
639	WBGene00010780	K11H3.3	III	9851854	9853826	1973	+	OG0001659	Recent	CSP29.g15102.t1, CSP29.g15253.t1, CSP29.g16480.t1, CSP29.g16849.t1	CBOVI.g5497.t1	CBG07280.1, CBG09959.1	K11H3.3.1, Y37B11A.3.1	Sp34_30203510.t1	FL83_18369	Cni-K11H3.3, Cnig_chr_X.g26314	CSP28.g9656.t1	GCK72_009535.t1	CSP40.g3468.t1	Csp11.Scaffold629.g9394.t1
640	WBGene00010785	top-2	II	11875148	11880588	5441	+	OG0002678	Recent	CSP29.g9051.t1	CBOVI.g12617.t1	CBG02746.1	K12D12.1.1, ZK1127.7.1	Sp34_20317600.t1	FL83_10526	Cnig_chr_II.g6032.1	CSP28.g12587.t1	GCK72_005217.t1	CSP40.g6172.t2, CSP40.g6174.t1, CSP40.g6217.t1	Csp11.Scaffold629.g7891.t1
641	WBGene00010817	M01G12.2	I	12132553	12133639	1087	-	OG0001054	Recent	CSP29.g10124.t1, CSP29.g13912.t1	NA	CBG10463.1, CBG18680.1	M01G12.2.1, M01G12.5.1	NA	FL83_02739, FL83_12267, FL83_14910, FL83_14911	Cni-R11G11.3	CSP28.g14851.t1	GCK72_001626.t1, GCK72_001627.t1, GCK72_019965.t1, GCK72_019966.t1	CSP40.g23282.t1, CSP40.g23286.t1	Csp11.Scaffold566.g4088.t1, Csp11.Scaffold566.g4089.t1, Csp11.Scaffold566.g4090.t1
642	WBGene00010819	M01G12.5	I	12130070	12131381	1312	+	OG0001054	Recent	CSP29.g10124.t1, CSP29.g13912.t1	NA	CBG10463.1, CBG18680.1	M01G12.2.1, M01G12.5.1	NA	FL83_02739, FL83_12267, FL83_14910, FL83_14911	Cni-R11G11.3	CSP28.g14851.t1	GCK72_001626.t1, GCK72_001627.t1, GCK72_019965.t1, GCK72_019966.t1	CSP40.g23282.t1, CSP40.g23286.t1	Csp11.Scaffold566.g4088.t1, Csp11.Scaffold566.g4089.t1, Csp11.Scaffold566.g4090.t1
643	WBGene00010869	M05B5.1	I	7177904	7179430	1527	-	OG0000916	Recent	CSP29.g21141.t1	NA	CBG07970.1, CBG23640.1, CBG24780.1	K07F5.6.1, M05B5.1.1	Sp34_20186600.t1, Sp34_30232200.t1, Sp34_50341400.t1, Sp34_50399200.t1	FL83_17973	Cnig_chr_I.g3624.1, Cnig_chr_III.g10394	CSP28.g11539.t1, CSP28.g20342.t1	GCK72_003484.t1, GCK72_009752.t1, GCK72_009762.t1	CSP40.g20394.t1, CSP40.g21789.t1, CSP40.g8227.t1	Csp11.Scaffold511.g2549.t1, Csp11.Scaffold517.g2725.t1
644	WBGene00010874	M05D6.1	II	8473819	8475406	1588	-	OG0001862	Recent	CSP29.g13359.t1, CSP29.g15090.t1, CSP29.g17958.t1, CSP29.g4263.t1	CBOVI.g12309.t1	CBG19720.1, CBG25012.1	F35C11.3.1, M05D6.1.1	Sp34_10002000.t1	FL83_11632	Cnig_chr_I.g3795	CSP28.g6882.t1	GCK72_000558.t1	CSP40.g12485.t1	Csp11.Scaffold572.g4309.t1
645	WBGene00010876	M05D6.3	II	8475772	8477961	2190	+	OG0004992	Recent	NA	CBOVI.g1154.t1	CBG16631.1, CBG24094.1	F35C11.2.1, M05D6.3.1	Sp34_30265000.t1	FL83_21028	Cnig_chr_III.g10355	CSP28.g16395.t1	GCK72_010216.t1	CSP40.g16142.t1	Csp11.Scaffold489.g2026.t1
646	WBGene00010884	M7.8	IV	11093847	11095085	1239	-	OG0001137	Old	CSP29.g7570.t1, CSP29.g7571.t1	CBOVI.g10878.t1, CBOVI.g10960.t1	CBG06005.1, CBG06006.1	M7.12.1, M7.8.1	Sp34_40313210.t1	FL83_12824, FL83_12825	Cni-M7.12, Cni-M7.8	CSP28.g10865.t1, CSP28.g10866.t1	GCK72_014053.t1, GCK72_014054.t1	CSP40.g17289.t1, CSP40.g17290.t1	Csp11.Scaffold629.g8025.t1, Csp11.Scaffold629.g8026.t1
647	WBGene00010887	M7.12	IV	11096717	11097982	1266	-	OG0001137	Old	CSP29.g7570.t1, CSP29.g7571.t1	CBOVI.g10878.t1, CBOVI.g10960.t1	CBG06005.1, CBG06006.1	M7.12.1, M7.8.1	Sp34_40313210.t1	FL83_12824, FL83_12825	Cni-M7.12, Cni-M7.8	CSP28.g10865.t1, CSP28.g10866.t1	GCK72_014053.t1, GCK72_014054.t1	CSP40.g17289.t1, CSP40.g17290.t1	Csp11.Scaffold629.g8025.t1, Csp11.Scaffold629.g8026.t1
648	WBGene00010904	ugt-62	III	4537281	4540623	3343	-	OG0001105	Old	CSP29.g20030.t1, CSP29.g6797.t1	CBOVI.g5615.t1, CBOVI.g5616.t1, CBOVI.g700.t1	CBG18047.1	F39G3.1.1, M88.1.1	Sp34_30071700.t1, Sp34_30072000.t1	FL83_10162, FL83_14956	Cnig_chr_III.g10076, Cnig_chr_III.g10171	CSP28.g16311.t1, CSP28.g18526.t1	GCK72_006821.t1, GCK72_010084.t1	CSP40.g18630.t1, CSP40.g18631.t1	Csp11.Scaffold544.g3439.t1
649	WBGene00010931	M162.5	V	19761051	19766763	5713	+	OG0000962	Old	CSP29.g1178.t1, CSP29.g9423.t1	CBOVI.g211.t1, CBOVI.g9624.t1	CBG05546.1, CBG11431b.1	M162.5.1, R10D12.1.1	Sp34_50096800.t1, Sp34_50426300.t1	FL83_03708, FL83_21565	Cnig_chr_V.g16414, Cnig_chr_V.g21917.2	CSP28.g4291.t1, CSP28.g7287.t2	GCK72_018696.t1, GCK72_021985.t1	CSP40.g1936.t1, CSP40.g7626.t1	Csp11.Scaffold629.g12009.t1, Csp11.Scaffold630.g22160.t1
650	WBGene00010953	clec-190	IV	15124931	15126121	1191	-	OG0002014	Recent	NA	CBOVI.g192.t1	CBG27021.1	C03E10.6.1, M199.4.1	Sp34_50317300.t1, Sp34_50317500.t1, Sp34_50317800.t1, Sp34_50318020.t1, Sp34_50318100.t1, Sp34_50318300.t1, Sp34_50318500.t1	FL83_16530	Cni-clec-222	NA	GCK72_016686.t1	CSP40.g3552.t1	Csp11.Scaffold495.g2185.t1
651	WBGene00010954	clec-189	IV	15120837	15122548	1712	+	OG0002241	Recent	CSP29.g7880.t1, CSP29.g7881.t1	NA	NA	M199.6.1, M199.7.1	NA	FL83_07165, FL83_21847, FL83_24610, FL83_24733, FL83_24734	Cnig_chr_IV.g12448.1, Cnig_chr_IV.g12449	NA	GCK72_012540.t1, GCK72_012734.t1, GCK72_012735.t1	CSP40.g11113.t1	NA
652	WBGene00010955	M199.7	IV	15123182	15124393	1212	+	OG0002241	Recent	CSP29.g7880.t1, CSP29.g7881.t1	NA	NA	M199.6.1, M199.7.1	NA	FL83_07165, FL83_21847, FL83_24610, FL83_24733, FL83_24734	Cnig_chr_IV.g12448.1, Cnig_chr_IV.g12449	NA	GCK72_012540.t1, GCK72_012734.t1, GCK72_012735.t1	CSP40.g11113.t1	NA
653	WBGene00010980	R02D5.7	V	14480383	14481501	1119	-	OG0013686	Recent	NA	NA	CBG24671.1	C25A8.2.1, R02D5.7.1	Sp34_30117100.t1	FL83_13531	Cnig_chr_III.g9532	NA	GCK72_010535.t1	CSP40.g18054.t1	Csp11.Scaffold628.g7419.t1
654	WBGene00010984	nkat-3	X	15441731	15443630	1900	+	OG0000740	Old	CSP29.g23122.t1	CBOVI.g11675.t1	CBG07704.1, CBG10206.1, CBG10259.1	F28H6.3.1, R03A10.4a.1	Sp34_50416800.t1, Sp34_X0133200.t1	FL83_01788, FL83_02478, FL83_15498, FL83_15516	Cnig_chr_X.g25814.1, Cnig_chr_X.g26425.1, Cnig_chr_X.g26478.1	CSP28.g20878.t1	GCK72_023073.t1, GCK72_025535.t1, GCK72_025546.t1, GCK72_025548.t1, GCK72_025858.t1, GCK72_026281.t1	CSP40.g18164.t1, CSP40.g8878.t1	Csp11.Scaffold558.g3838.t1
655	WBGene00010994	lgc-25	X	14158785	14161734	2950	-	OG0003079	Recent	CSP29.g19242.t1	CBOVI.g1406.t1	CBG12109.1	R03E1.3.1, Y58G8A.1.1	Sp34_50013600.t1	FL83_12730	Cnig_chr_V.g18002.2	CSP28.g5743.t1	GCK72_020810.t1	CSP40.g18812.t1	Csp11.Scaffold628.g7201.t1, Csp11.Scaffold628.g7287.t1
656	WBGene00011003	R04B5.5	V	10087480	10089002	1523	+	OG0002610	Recent	CSP29.g5164.t1	CBOVI.g1249.t1	CBG08605.1, CBG08607.1	R04B5.5.1, R04B5.6.1	Sp34_50181500.t1	FL83_13965	Cnig_chr_V.g18725.1, Cnig_chr_V.g18727	CSP28.g14937.t1	GCK72_018424.t1	CSP40.g879.t1	Csp11.Scaffold410.g1026.t1
657	WBGene00011004	R04B5.6	V	10085164	10087363	2200	+	OG0002610	Recent	CSP29.g5164.t1	CBOVI.g1249.t1	CBG08605.1, CBG08607.1	R04B5.5.1, R04B5.6.1	Sp34_50181500.t1	FL83_13965	Cnig_chr_V.g18725.1, Cnig_chr_V.g18727	CSP28.g14937.t1	GCK72_018424.t1	CSP40.g879.t1	Csp11.Scaffold410.g1026.t1
658	WBGene00011006	ugt-47	V	10096305	10098597	2293	-	OG0001233	Old	CSP29.g20735.t1, CSP29.g5169.t1	CBOVI.g10537.t1	CBG08157.1, CBG17190a.1, CBG24767.1	B0310.5a.1, R04B5.9.1	Sp34_X0020710.t1	FL83_03244, FL83_13962	Cnig_chr_V.g18731.1, Cnig_chr_X.g22297	CSP28.g13426.t1, CSP28.g14942.t1	GCK72_022164.t1	CSP40.g16565.t1, CSP40.g883.t1	Csp11.Scaffold410.g1022.t1, Csp11.Scaffold630.g18147.t1
659	WBGene00011013	srxa-8	X	13307152	13308845	1694	-	OG0000738	Old	CSP29.g20809.t1, CSP29.g20811.t1	NA	CBG07768.1, CBG07769a.1, CBG07770.1, CBG07772.1	R04D3.10.1, ZK678.4.1	NA	FL83_01837, FL83_01838	Cnig_chr_X.g25728.1, Cnig_chr_X.g25729.1, Cnig_chr_X.g25730, Cnig_chr_X.g25735.1, Cnig_chr_X.g25736	CSP28.g10692.t1	GCK72_025490.t1, GCK72_025491.t1, GCK72_025492.t1	CSP40.g8927.t1, CSP40.g8928.t1, CSP40.g8929.t1, CSP40.g8930.t1	Csp11.Scaffold629.g11121.t1, Csp11.Scaffold629.g11122.t1, Csp11.Scaffold629.g11123.t1
660	WBGene00011038	R05H5.3	II	10197625	10198318	694	+	OG0001073	Old	CSP29.g12656.t1, CSP29.g12748.t1	CBOVI.g7590.t1	CBG00891.1, CBG03662.1	R05H5.3.1, Y52E8A.3.1	Sp34_20212010.t1, Sp34_20235700.t1	FL83_05464, FL83_08625	Cnig_chr_II.g4166, Cnig_chr_II.g4397.2	CSP28.g307.t1, CSP28.g394.t1	GCK72_003895.t1, GCK72_004282.t1	CSP40.g14784.t1, CSP40.g6714.t1	Csp11.Scaffold36.g166.t1, Csp11.Scaffold629.g12219.t1
661	WBGene00011044	R05H10.3	II	14869944	14883054	13111	+	OG0004981	Recent	CSP29.g9743.t1, CSP29.g9747.t1	CBOVI.g12628.t1	CBG20880.1	R05H10.3a.1, Y116F11B.7.1	Sp34_20058500.t1	FL83_09810	Cni-R05H10.3	CSP28.g14673.t1	GCK72_006631.t1	CSP40.g5702.t1	NA
662	WBGene00011047	tebp-1	II	14362019	14365176	3158	+	OG0001231	Recent	CSP29.g19982.t1	CBOVI.g7041.t1	CBG11106.1	R06A4.2.1, T12E12.3.1	Sp34_10007010.t1, Sp34_10012700.t1, Sp34_20164200.t1, Sp34_50243400.t1	FL83_05505, FL83_22905, FL83_22916	NA	CSP28.g464.t1	GCK72_004346.t1, GCK72_011957.t1	CSP40.g18310.t1, CSP40.g20785.t1, CSP40.g21100.t1	Csp11.Scaffold629.g15070.t1, Csp11.Scaffold629.g15680.t1
663	WBGene00011061	wago-1	I	7235384	7238792	3409	+	OG0001362	Recent	CSP29.g21944.t1, CSP29.g4845.t1, CSP29.g9373.t2	CBOVI.g10411.t1	CBG12321.1	R06C7.1.1, ZK1248.7.1	Sp34_10244410.t1	FL83_07111	Cnig_chr_I.g2262.1, Cnig_chr_II.g4354, Cnig_chr_II.g4355	CSP28.g14340.t1, CSP28.g19832.t1, CSP28.g3741.t1, CSP28.g7924.t1	GCK72_002576.t1	CSP40.g24288.t1	Csp11.Scaffold630.g20495.t1
664	WBGene00011079	R07B1.7	X	9869120	9869574	455	+	OG0004726	Recent	CSP29.g6030.t1	NA	CBG01910.1	R07B1.13.1, R07B1.7.1	Sp34_X0061000.t1	FL83_01448	nigoni.pc_2016.07.11_027.g28630, nigoni.pc_2016.07.11_027.g28631	CSP28.g16098.t1	GCK72_023473.t1	CSP40.g20059.t1	Csp11.Scaffold629.g13618.t1
665	WBGene00011090	R07B7.6	V	12072862	12074986	2125	-	OG0000521	Old	CSP29.g857.t1, CSP29.g858.t1, CSP29.g859.t1, CSP29.g860.t1	CBOVI.g603.t1	CBG06588.1, CBG23369.1, CBG23370.1, CBG24500.1	F30A10.4.1, R07B7.6a.1	Sp34_10071910.t1, Sp34_20092400.t1, Sp34_50136100.t1, Sp34_50136300.t1, Sp34_50136500.t1, Sp34_50136700.t1	FL83_11570, FL83_13062	Cnig_chr_I.g1486.1, Cnig_chr_V.g18448, Cnig_chr_V.g18978, Cnig_chr_V.g18979	CSP28.g12050.t1, CSP28.g12053.t1, CSP28.g12054.t1	GCK72_000478.t1, GCK72_018178.t1, GCK72_018179.t1	CSP40.g14352.t1, CSP40.g658.t1	Csp11.Scaffold629.g10354.t1
666	WBGene00011092	R07B7.8	V	12081085	12084316	3232	-	OG0002399	Recent	CSP29.g13867.t1, CSP29.g861.t1	CBOVI.g601.t2, CBOVI.g602.t2	CBG23371.1	R07B7.8.1, R07B7.9a.1	Sp34_50135600.t1	FL83_13061	Cnig_chr_V.g18977.1	CSP28.g12055.t1	GCK72_018180.t1	CSP40.g14351.t1	Csp11.Scaffold629.g10355.t1
667	WBGene00011093	R07B7.9	V	12078033	12080374	2342	-	OG0002399	Recent	CSP29.g13867.t1, CSP29.g861.t1	CBOVI.g601.t2, CBOVI.g602.t2	CBG23371.1	R07B7.8.1, R07B7.9a.1	Sp34_50135600.t1	FL83_13061	Cnig_chr_V.g18977.1	CSP28.g12055.t1	GCK72_018180.t1	CSP40.g14351.t1	Csp11.Scaffold629.g10355.t1
668	WBGene00011133	R08A2.2	V	14714207	14715708	1502	-	OG0003016	Recent	CSP29.g17746.t1	CBOVI.g9655.t1	CBG04555.1	R08A2.2.1, R08C7.8.1	Sp34_50349200.t1	FL83_11913	Cnig_chr_V.g20482	CSP28.g360.t1	GCK72_017446.t1, GCK72_017447.t1	CSP40.g23676.t1	Csp11.Scaffold629.g15912.t1
669	WBGene00011135	fbxa-147	V	14716499	14717425	927	+	OG0000001	Old	NA	NA	CBG01388.1, CBG04701.1, CBG04702.1, CBG04840.1, CBG04842.1, CBG04843.1, CBG04864a.1, CBG04868.1, CBG04869.1, CBG04871.1, CBG04872.1, CBG04939.1, CBG04940.1, CBG04959.1, CBG13419.1, CBG13427.1, CBG17070.1, CBG18613.1, CBG18615.1, CBG18616.1, CBG20341.1, CBG22563.1, CBG22882.1, CBG22884.1, CBG22887.1, CBG24404.1, CBG24406.1, CBG24662.1, CBG24664.1, CBG24802.1, CBG24803a.1, CBG25484.1, CBG29762.1, C…	R08A2.4.1, T10C6.15a.1	Sp34_10269400.t1, Sp34_10269800.t1, Sp34_20048000.t1, Sp34_20183600.t1, Sp34_30119700.t1, Sp34_30119800.t1, Sp34_30189400.t1, Sp34_30189500.t1, Sp34_40177000.t1, Sp34_40177900.t1, Sp34_40243300.t1, Sp34_50315300.t1, Sp34_50338000.t1, Sp34_50341700.t1, Sp34_50341800.t1, Sp34_50364700.t1, Sp34_50366800.t1, Sp34_50367100.t1, Sp34_50367400.t1, Sp34_50367500.t1, Sp34_50367600.t1, Sp34_50367700.t1, Sp3…	FL83_02916, FL83_02917, FL83_02934, FL83_02935, FL83_03040, FL83_03041, FL83_03042, FL83_03047, FL83_04266, FL83_04281, FL83_04308, FL83_04309, FL83_06452, FL83_06808, FL83_11308, FL83_12591.1, FL83_12592, FL83_12596, FL83_12609, FL83_12675, FL83_12738, FL83_15429, FL83_16610, FL83_20308, FL83_21304, FL83_21676, FL83_23955, FL83_25081	Cnig_chr_II.g4530, Cnig_chr_II.g4531.1, Cnig_chr_II.g4534, Cnig_chr_II.g4543, Cnig_chr_III.g11793, Cnig_chr_V.g17414, Cnig_chr_V.g17637.1, Cnig_chr_V.g20628, Cnig_chr_V.g20664.1, Cnig_chr_V.g20665.1, Cnig_chr_V.g20733.2, Cnig_chr_V.g20813.2, Cnig_chr_V.g20814.2, Cnig_chr_V.g20815.1, Cnig_chr_V.g20816, Cnig_chr_V.g20817.1, Cnig_chr_V.g20818, Cnig_chr_V.g20819, Cnig_chr_V.g20820.1, Cnig_chr_V.g2084…	NA	GCK72_001573.t1, GCK72_001732.t1, GCK72_004408.t1, GCK72_008227.t1, GCK72_013253.t1, GCK72_013255.t1, GCK72_019631.t1, GCK72_019635.t1, GCK72_019636.t1, GCK72_019642.t1, GCK72_019740.t1, GCK72_019741.t1, GCK72_019757.t1, GCK72_019758.t1, GCK72_019759.t1, GCK72_020298.t1, GCK72_020369.t1, GCK72_020468.t1, GCK72_020472.t1, GCK72_020702.t1, GCK72_020703.t1, GCK72_020704.t1, GCK72_020705.t1, GCK72_02…	CSP40.g10198.t1, CSP40.g10199.t1, CSP40.g10200.t1, CSP40.g10201.t1, CSP40.g10202.t1, CSP40.g10250.t1, CSP40.g1297.t1, CSP40.g13239.t1, CSP40.g13429.t1, CSP40.g13430.t1, CSP40.g13866.t1, CSP40.g142.t1, CSP40.g143.t1, CSP40.g144.t1, CSP40.g15403.t1, CSP40.g1745.t1, CSP40.g1746.t1, CSP40.g1757.t1, CSP40.g1770.t1, CSP40.g1941.t1, CSP40.g20014.t1, CSP40.g20432.t1, CSP40.g20441.t1, CSP40.g20442.t1, CSP…	Csp11.Scaffold482.g1876.t1, Csp11.Scaffold482.g1877.t1, Csp11.Scaffold482.g1879.t1, Csp11.Scaffold482.g1889.t1, Csp11.Scaffold49.g283.t2, Csp11.Scaffold576.g4467.t1, Csp11.Scaffold584.g4742.t2, Csp11.Scaffold621.g6199.t1, Csp11.Scaffold621.g6200.t1, Csp11.Scaffold621.g6201.t1, Csp11.Scaffold621.g6202.t1, Csp11.Scaffold628.g7064.t1, Csp11.Scaffold629.g11967.t1, Csp11.Scaffold629.g11968.t1, Csp11.S…
670	WBGene00011173	acs-18	IV	10310748	10313665	2918	-	OG0004828	Recent	CSP29.g7373.t1	CBOVI.g8778.t1	CBG04390.1	R07C3.4.1, R09E10.3.1	Sp34_40088300.t1	FL83_14046	Cnig_chr_IV.g14965	CSP28.g21687.t1	GCK72_014916.t1	CSP40.g6675.t1	Csp11.Scaffold630.g17708.t1
671	WBGene00011181	R09H10.3	IV	10607030	10608428	1399	+	OG0003378	Recent	CSP29.g7350.t1	CBOVI.g8785.t1, CBOVI.g8829.t1	CBG04436.1	R09H10.3a.1, ZK697.8.1	Sp34_40090800.t1	FL83_14071	Cnig_chr_IV.g14998	CSP28.g21663.t1	GCK72_014939.t1	CSP40.g6705.t1	Csp11.Scaffold630.g17732.t1
672	WBGene00011185	R10D12.1	V	13932579	13934645	2067	-	OG0000962	Old	CSP29.g1178.t1, CSP29.g9423.t1	CBOVI.g211.t1, CBOVI.g9624.t1	CBG05546.1, CBG11431b.1	M162.5.1, R10D12.1.1	Sp34_50096800.t1, Sp34_50426300.t1	FL83_03708, FL83_21565	Cnig_chr_V.g16414, Cnig_chr_V.g21917.2	CSP28.g4291.t1, CSP28.g7287.t2	GCK72_018696.t1, GCK72_021985.t1	CSP40.g1936.t1, CSP40.g7626.t1	Csp11.Scaffold629.g12009.t1, Csp11.Scaffold630.g22160.t1
673	WBGene00011186	clec-226	V	13946969	13948923	1955	+	OG0001127	Recent	CSP29.g3422.t1, CSP29.g3423.t1	NA	CBG11425.1, CBG11426.1	R10D12.5.1, ZC15.2.1	Sp34_50382100.t1, Sp34_50382200.t1	FL83_03704, FL83_15925	Cnig_chr_V.g16419, Cnig_chr_V.g16420.1	CSP28.g4303.t2, CSP28.g7563.t1, CSP28.g7564.t2, CSP28.g7565.t1, CSP28.g7566.t1	GCK72_012835.t1, GCK72_018700.t1	CSP40.g7622.t1	Csp11.Scaffold630.g22151.t2
674	WBGene00011244	R11D1.3	V	12711293	12712099	807	-	OG0001695	Old	CSP29.g18805.t1	CBOVI.g862.t1	CBG08560.1, CBG08562.1	R11D1.3.1, R11D1.4.1	Sp34_50177410.t1	FL83_18290	Cnig_chr_V.g18777, Cnig_chr_V.g18781	CSP28.g5255.t1, CSP28.g5256.t1, CSP28.g5257.t1	GCK72_018380.t1, GCK72_018381.t1	CSP40.g18490.t1	Csp11.Scaffold476.g1718.t1
675	WBGene00011245	R11D1.4	V	12712976	12714220	1245	-	OG0001695	Old	CSP29.g18805.t1	CBOVI.g862.t1	CBG08560.1, CBG08562.1	R11D1.3.1, R11D1.4.1	Sp34_50177410.t1	FL83_18290	Cnig_chr_V.g18777, Cnig_chr_V.g18781	CSP28.g5255.t1, CSP28.g5256.t1, CSP28.g5257.t1	GCK72_018380.t1, GCK72_018381.t1	CSP40.g18490.t1	Csp11.Scaffold476.g1718.t1
676	WBGene00011282	R74.8	III	4206277	4208219	1943	+	OG0003116	Recent	CSP29.g20334.t1	CBOVI.g3818.t1, CBOVI.g7625.t1	CBG10816.1	R74.8a.1, Y110A7A.15a.1	NA	FL83_12376	NA	CSP28.g5310.t1	GCK72_000331.t1	CSP40.g14672.t1, CSP40.g17895.t1, CSP40.g17896.t1	Csp11.Scaffold629.g10900.t1
677	WBGene00011285	ttr-28	V	12904213	12905174	962	-	OG0001750	Old	CSP29.g5761.t1	NA	CBG09506.1, CBG09507.1	R90.3.1, R90.4.1	Sp34_50277700.t1	FL83_02673	Cnig_chr_V.g19571, Cnig_chr_V.g19572	CSP28.g3124.t1	GCK72_017636.t1, GCK72_017637.t1, GCK72_020076.t1, GCK72_020078.t1	CSP40.g16333.t1, CSP40.g16334.t1	Csp11.Scaffold629.g10808.t1
678	WBGene00011286	ttr-29	V	12906128	12906832	705	-	OG0001750	Old	CSP29.g5761.t1	NA	CBG09506.1, CBG09507.1	R90.3.1, R90.4.1	Sp34_50277700.t1	FL83_02673	Cnig_chr_V.g19571, Cnig_chr_V.g19572	CSP28.g3124.t1	GCK72_017636.t1, GCK72_017637.t1, GCK72_020076.t1, GCK72_020078.t1	CSP40.g16333.t1, CSP40.g16334.t1	Csp11.Scaffold629.g10808.t1
679	WBGene00011290	R102.3	IV	10689517	10691786	2270	+	OG0001897	Recent	CSP29.g1777.t1	CBOVI.g7116.t2	CBG04451.1, CBG21701.1	C06A6.7.1, R102.3.1	Sp34_40093100.t1	FL83_14039	Cnig_chr_IV.g13113, Cnig_chr_IV.g13114, Cnig_chr_IV.g15019	CSP28.g11537.t1	GCK72_014908.t1	CSP40.g15117.t1, CSP40.g22176.t1	Csp11.Scaffold630.g17701.t1
680	WBGene00011297	R102.10	IV	10705476	10707313	1838	+	OG0002548	Recent	CSP29.g22454.t1	NA	CBG24882.1, CBG30446.1	BE10.1.1, R102.10.1	Sp34_30302100.t1	FL83_05724, FL83_16495	Cnig_chr_III.g8530	CSP28.g12915.t1	GCK72_011506.t1, GCK72_016648.t1	CSP40.g3597.t1	Csp11.Scaffold481.g1871.t1
681	WBGene00011299	ikke-1	III	9046039	9050700	4662	-	OG0008814	Recent	CSP29.g3361.t1	NA	CBG06822.1	R107.4b.1, Y39G8B.5.1	Sp34_30258100.t1	FL83_18932	nigoni.pc_2016.07.11_010.g27407	CSP28.g20143.t1, CSP28.g20144.t1	NA	CSP40.g12690.t1	Csp11.Scaffold629.g15119.t1
682	WBGene00011305	R186.1	V	12961474	12963343	1870	-	OG0001102	Old	CSP29.g19290.t1, CSP29.g23354.t1, CSP29.g5777.t1	CBOVI.g1215.t1	CBG09494.1, CBG23817.1, CBG27335.1	R186.1.1, Y80D3A.9.1	Sp34_50422400.t1	FL83_07686	Cni-R186.1, Cni-Y80D3A.9	CSP28.g3117.t1, CSP28.g7164.t1	GCK72_017654.t1, GCK72_021611.t1	CSP40.g3072.t1, CSP40.g9488.t1	Csp11.Scaffold520.g2812.t1, Csp11.Scaffold629.g10797.t1
683	WBGene00011322	irld-14	V	14996536	14998150	1615	+	OG0000514	Old	CSP29.g17789.t1, CSP29.g9851.t1	NA	CBG11591.1, CBG27196.1	T01C3.5.1, T06E4.5.1	Sp34_50252000.t1, Sp34_50344100.t1, Sp34_50370200.t1	FL83_11689, FL83_11699, FL83_11703, FL83_11706, FL83_16666	Cni-T06E4.5, Cni-irld-14	CSP28.g6334.t1, CSP28.g8068.t1	GCK72_015125.t1, GCK72_015138.t1, GCK72_015139.t1, GCK72_015140.t1, GCK72_015145.t1, GCK72_015150.t1, GCK72_015153.t1, GCK72_017400.t1, GCK72_017461.t1	CSP40.g23716.t1, CSP40.g23811.t1	Csp11.Scaffold608.g5818.t2, Csp11.Scaffold608.g5819.t1, Csp11.Scaffold629.g15865.t1
684	WBGene00011397	T03E6.8	V	16600842	16603202	2361	-	OG0001920	Old	CSP29.g18848.t1	NA	CBG05001.1	T03E6.8.1, T03E6.9.1	Sp34_50340100.t1	FL83_17824, FL83_20531	Cnig_chr_V.g21009.2, Cnig_chr_V.g21010.1	CSP28.g672.t1	GCK72_020576.t1, GCK72_020578.t1	CSP40.g14533.t1, CSP40.g14536.t1	Csp11.Scaffold630.g20102.t1, Csp11.Scaffold630.g20105.t1
685	WBGene00011403	T03F7.6	V	11294693	11296562	1870	+	OG0002112	Old	CSP29.g1520.t1	NA	CBG23160.1, CBG23161.1	C03E10.1.1, T03F7.6.1	Sp34_50062310.t1, Sp34_50062320.t1	FL83_20641	Cni-T03F7.6.1	CSP28.g726.t1	GCK72_016693.t1, GCK72_016694.t1	CSP40.g10088.t1, CSP40.g10089.t1	Csp11.Scaffold495.g2190.t1
686	WBGene00011418	igdb-1	IV	12479011	12482426	3416	+	OG0004871	Recent	CSP29.g7797.t1	CBOVI.g8524.t1	CBG03342a.1	C25G4.10a.1, T04A11.3.1	Sp34_40244300.t1	FL83_04801	Cnig_chr_IV.g14246	CSP28.g11100.t1	GCK72_014309.t1	CSP40.g22723.t1	Csp11.Scaffold629.g12680.t1
687	WBGene00011450	ttr-22	V	12241426	12241945	520	+	OG0001264	Old	CSP29.g8003.t1	CBOVI.g1611.t1	CBG11466.1, CBG23418.1	F09F3.6.1, T04H1.3.1	Sp34_50169400.t1, Sp34_50169500.t1	FL83_03732, FL83_13034	Cnig_chr_V.g16379, Cnig_chr_V.g18933, nigoni.pc_2016.07.11_086.g29091	CSP28.g18541.t1	GCK72_018225.t1, GCK72_018666.t1	CSP40.g18135.t1, CSP40.g7660.t1	Csp11.Scaffold629.g10402.t1, Csp11.Scaffold629.g14154.t1
688	WBGene00011452	ugt-55	V	12256698	12258804	2107	+	OG0001542	Old	CSP29.g23230.t1, CSP29.g23231.t1	CBOVI.g433.t1	CBG23423.1, CBG23424.1	T04H1.7.1, T04H1.8.1	Sp34_50129420.t1	FL83_13027, FL83_13028	Cnig_chr_V.g18923, Cnig_chr_V.g18924	CSP28.g21258.t1, CSP28.g21259.t1	GCK72_018232.t1	CSP40.g18141.t1	Csp11.Scaffold629.g10409.t1, Csp11.Scaffold629.g10411.t1
689	WBGene00011453	ugt-56	V	12258982	12261215	2234	+	OG0001542	Old	CSP29.g23230.t1, CSP29.g23231.t1	CBOVI.g433.t1	CBG23423.1, CBG23424.1	T04H1.7.1, T04H1.8.1	Sp34_50129420.t1	FL83_13027, FL83_13028	Cnig_chr_V.g18923, Cnig_chr_V.g18924	CSP28.g21258.t1, CSP28.g21259.t1	GCK72_018232.t1	CSP40.g18141.t1	Csp11.Scaffold629.g10409.t1, Csp11.Scaffold629.g10411.t1
690	WBGene00011495	T05F1.11	I	9653021	9657063	4043	+	OG0013714	Recent	NA	NA	NA	F17B5.1a.1, T05F1.11.1	Sp34_10060510.t1	FL83_11641	Cnig_chr_I.g1414	NA	GCK72_000567.t1	NA	Csp11.Scaffold629.g14663.t1, Csp11.Scaffold629.g14664.t1, Csp11.Scaffold629.g14665.t1
691	WBGene00011533	T06E4.5	V	9631244	9632256	1013	+	OG0000514	Old	CSP29.g17789.t1, CSP29.g9851.t1	NA	CBG11591.1, CBG27196.1	T01C3.5.1, T06E4.5.1	Sp34_50252000.t1, Sp34_50344100.t1, Sp34_50370200.t1	FL83_11689, FL83_11699, FL83_11703, FL83_11706, FL83_16666	Cni-T06E4.5, Cni-irld-14	CSP28.g6334.t1, CSP28.g8068.t1	GCK72_015125.t1, GCK72_015138.t1, GCK72_015139.t1, GCK72_015140.t1, GCK72_015145.t1, GCK72_015150.t1, GCK72_015153.t1, GCK72_017400.t1, GCK72_017461.t1	CSP40.g23716.t1, CSP40.g23811.t1	Csp11.Scaffold608.g5818.t2, Csp11.Scaffold608.g5819.t1, Csp11.Scaffold629.g15865.t1
692	WBGene00011535	T06E4.8	V	9622105	9622934	830	-	OG0000836	Recent	CSP29.g18322.t1, CSP29.g18323.t1	CBOVI.g2015.t1, CBOVI.g2016.t1, CBOVI.g2017.t1	CBG19321.1, CBG19322.1	T06E4.8.1, T06E4.9.1	Sp34_50250800.t1, Sp34_50250900.t1	FL83_08568, FL83_08569	Cnig_chr_V.g20252, Cnig_chr_V.g20253	CSP28.g4780.t1, CSP28.g4781.t1, CSP28.g9001.t1	GCK72_016993.t1, GCK72_016994.t1	CSP40.g23817.t1, CSP40.g23818.t1	Csp11.Scaffold629.g7731.t1, Csp11.Scaffold629.g7732.t2
693	WBGene00011536	T06E4.9	V	9620150	9621036	887	+	OG0000836	Recent	CSP29.g18322.t1, CSP29.g18323.t1	CBOVI.g2015.t1, CBOVI.g2016.t1, CBOVI.g2017.t1	CBG19321.1, CBG19322.1	T06E4.8.1, T06E4.9.1	Sp34_50250800.t1, Sp34_50250900.t1	FL83_08568, FL83_08569	Cnig_chr_V.g20252, Cnig_chr_V.g20253	CSP28.g4780.t1, CSP28.g4781.t1, CSP28.g9001.t1	GCK72_016993.t1, GCK72_016994.t1	CSP40.g23817.t1, CSP40.g23818.t1	Csp11.Scaffold629.g7731.t1, Csp11.Scaffold629.g7732.t2
694	WBGene00011556	vglu-3	III	10300378	10303423	3046	+	OG0003899	Recent	CSP29.g15235.t1	CBOVI.g4774.t1	CBG24614.1	K10G9.1.1, T07A5.3.1	Sp34_30118700.t1	FL83_13499	Cnig_chr_III.g9546	CSP28.g9531.t1	GCK72_010502.t1	CSP40.g18064.t1	Csp11.Scaffold628.g7392.t1
695	WBGene00011583	T07D10.3	I	12626674	12629082	2409	-	OG0014578	Recent	CSP29.g11876.t1	NA	NA	H16D19.3.1, T07D10.3.1	NA	FL83_09228	NA	CSP28.g3831.t1	GCK72_001561.t1	NA	Csp11.Scaffold574.g4339.t1
696	WBGene00011606	tmed-12	X	162529	163134	606	-	OG0003050	Recent	CSP29.g18400.t1	CBOVI.g2111.t1	CBG24517.1	T08D2.1.1, Y60A3A.9.1	Sp34_50413800.t1	FL83_04357, FL83_23158	Cni-Y60A3A.9, nigoni.pc_2016.07.11_007.g27139	CSP28.g4857.t1	GCK72_021312.t1	CSP40.g20458.t1	NA
697	WBGene00011612	T08D2.7	X	182691	191193	8503	+	OG0005570	Recent	CSP29.g11892.t1	CBOVI.g2108.t1	CBG20512b.1	T08D2.7.1, Y60A3A.12.1	Sp34_50413310.t1	FL83_21203	nigoni.pc_2016.07.11_007.g27136	NA	GCK72_001426.t1	CSP40.g5869.t1	Csp11.Scaffold482.g1883.t1
698	WBGene00011613	T08D2.8	X	192834	197901	5068	+	OG0002986	Recent	CSP29.g16989.t2	CBOVI.g7819.t1	CBG21459.1	F54A3.2.1, T08D2.8.1	Sp34_20028600.t1	FL83_09900, FL83_23523	Cnig_chr_V.g21830	CSP28.g20236.t1	GCK72_004058.t1	CSP40.g5462.t1	Csp11.Scaffold517.g2719.t1
699	WBGene00011614	nfya-1	X	11944285	11946838	2554	-	OG0001942	Old	CSP29.g21156.t1	CBOVI.g10590.t1	CBG15536.1	T08D10.1.1, Y53H1A.5a.1	Sp34_10034010.t1, Sp34_X0176500.t1	FL83_03591	Cnig_chr_X.g25296	CSP28.g18238.t1	GCK72_025171.t1	CSP40.g4450.t2, CSP40.g6738.t1	Csp11.Scaffold442.g1202.t1, Csp11.Scaffold442.g1206.t1, Csp11.Scaffold629.g15459.t1
700	WBGene00011615	lsd-1	X	11948844	11951893	3050	+	OG0001321	Old	CSP29.g14118.t1, CSP29.g21159.t1	CBOVI.g10430.t1	CBG08015.1	T08D10.2.1, Y40B1B.6.1	Sp34_10035500.t1, Sp34_X0176410.t1	FL83_03592, FL83_15213, FL83_21273	Cnig_chr_I.g3738.1	CSP28.g18241.t1, CSP28.g3488.t1	GCK72_003543.t1, GCK72_025172.t1	CSP40.g7300.t1	Csp11.Scaffold442.g1201.t1, Csp11.Scaffold580.g4546.t1
701	WBGene00011642	T09B9.1	X	9757271	9759306	2036	+	OG0000708	Old	CSP29.g9461.t1	CBOVI.g2756.t1, CBOVI.g2966.t1	CBG05741.1, CBG16012.1, CBG20044.1	F27C8.6.1, T09B9.1.1	Sp34_40341100.t1, Sp34_X0059100.t1	FL83_02189, FL83_17018, FL83_17333, FL83_17336	Cnig_chr_IV.g13232.1, Cnig_chr_IV.g13683, Cnig_chr_X.g22701	CSP28.g21584.t1	GCK72_001185.t1, GCK72_001192.t1, GCK72_018857.t1, GCK72_023349.t1	CSP40.g22235.t1, CSP40.g2854.t1, CSP40.g4722.t1	Csp11.Scaffold532.g3176.t1, Csp11.Scaffold629.g13490.t1
702	WBGene00011701	srab-17	V	9866628	9868411	1784	-	OG0001358	Old	CSP29.g21624.t1	CBOVI.g178.t1	CBG19390.1, CBG30651.1	T11A5.2.1, T11A5.3.1	Sp34_50258620.t1, Sp34_50258710.t1	FL83_09611, FL83_25111	Cnig_chr_V.g20323.1, Cnig_chr_V.g20324	CSP28.g21510.t1	GCK72_016920.t1, GCK72_016921.t1	CSP40.g4059.t1, CSP40.g4060.t1	Csp11.Scaffold629.g16199.t2, Csp11.Scaffold629.g16200.t3
703	WBGene00011702	srab-18	V	9869887	9871439	1553	-	OG0001358	Old	CSP29.g21624.t1	CBOVI.g178.t1	CBG19390.1, CBG30651.1	T11A5.2.1, T11A5.3.1	Sp34_50258620.t1, Sp34_50258710.t1	FL83_09611, FL83_25111	Cnig_chr_V.g20323.1, Cnig_chr_V.g20324	CSP28.g21510.t1	GCK72_016920.t1, GCK72_016921.t1	CSP40.g4059.t1, CSP40.g4060.t1	Csp11.Scaffold629.g16199.t2, Csp11.Scaffold629.g16200.t3
704	WBGene00011705	clp-9	V	9882034	9885968	3935	-	OG0004319	Recent	CSP29.g21637.t1	CBOVI.g812.t1	CBG19393.1	T11A5.6a.1, W05G11.4.1	Sp34_50259100.t1	FL83_09608	Cnig_chr_V.g20328.2	CSP28.g21504.t1	GCK72_016917.t1	CSP40.g4056.t1	Csp11.Scaffold629.g16196.t1
705	WBGene00011750	nhr-218	V	16258442	16260687	2246	+	OG0002140	Recent	CSP29.g18385.t1, CSP29.g19030.t1	NA	CBG15881.1	T13F3.2a.1, T13F3.3.1	Sp34_50382900.t1, Sp34_50383200.t1	FL83_02956, FL83_08717	Cnig_chr_V.g21294.1	CSP28.g12449.t1, CSP28.g4842.t1	GCK72_019716.t1	CSP40.g18392.t1	Csp11.Scaffold630.g19363.t1
706	WBGene00011753	T13F3.6	V	16270300	16271221	922	-	OG0001094	Old	CSP29.g18172.t1, CSP29.g18380.t1	CBOVI.g1712.t1	CBG15883.1, CBG19147.1	F59E11.7a.1, T13F3.6.1	Sp34_50232000.t1	FL83_02953, FL83_09678	Cni-F59E11.7.1, Cnig_chr_V.g21296	CSP28.g4611.t1, CSP28.g4836.t1, CSP28.g4837.t1, CSP28.g4838.t1	GCK72_017263.t1	CSP40.g18390.t1, CSP40.g21437.t1	Csp11.Scaffold630.g16801.t1, Csp11.Scaffold630.g19366.t1
707	WBGene00011789	T15H9.4	II	9611873	9613408	1536	+	OG0000861	Old	CSP29.g9632.t1	CBOVI.g9017.t1	CBG01013.1, CBG01014.1	F10D11.5.1, T15H9.4.1	Sp34_20177900.t1, Sp34_20178700.t1, Sp34_30052700.t1	FL83_04722, FL83_04723, FL83_05190	Cnig_chr_I.g2088, Cnig_chr_II.g4029, Cnig_chr_II.g4030	CSP28.g8363.t1, CSP28.g8364.t1	GCK72_002413.t1, GCK72_004811.t1, GCK72_004812.t1	CSP40.g2312.t1, CSP40.g2313.t1	Csp11.Scaffold535.g3267.t1, Csp11.Scaffold535.g3268.t1
708	WBGene00011856	T20D3.2	IV	9329040	9330855	1816	-	OG0000625	Old	CSP29.g7923.t1	CBOVI.g8761.t1	CBG06325.1, CBG21698.1	T20D3.2.1, Y53G8AM.5.1	Sp34_40346820.t1, Sp34_40346900.t1	FL83_04637, FL83_04638, FL83_10004, FL83_10005	Cni-T20D3.2, Cnig_chr_IV.g13115.2, Cnig_chr_IV.g13131.1, Cnig_chr_V.g18189	CSP28.g19278.t1	GCK72_004899.t1, GCK72_004900.t1, GCK72_013406.t1, GCK72_013407.t1, GCK72_013408.t1	CSP40.g15591.t1, CSP40.g22178.t1, CSP40.g22187.t1, CSP40.g22190.t1	Csp11.Scaffold629.g15239.t1, Csp11.Scaffold629.g15240.t1, Csp11.Scaffold629.g15242.t1
709	WBGene00011876	srz-6	II	12492236	12493627	1392	+	OG0002709	Recent	NA	NA	CBG24077.1	T21B4.1.1, Y49F6B.11.1	NA	FL83_09033, FL83_09036.1, FL83_09037, FL83_09040, FL83_09073, FL83_14456, FL83_17780, FL83_23229	NA	NA	NA	CSP40.g18230.t1, CSP40.g9638.t1	Csp11.Scaffold608.g5821.t1
710	WBGene00011882	nstp-9	X	10916765	10919713	2949	-	OG0001329	Old	CSP29.g15928.t1, CSP29.g18308.t1	CBOVI.g168.t1	CBG17552.1, CBG19307.1	C50F4.14a.1, T21B6.5.1	Sp34_50249100.t1	FL83_17931	Cni-nstp-10.2, Cni-nstp-9	CSP28.g14429.t1, CSP28.g4768.t1	GCK72_017125.t1, GCK72_023670.t1	CSP40.g19929.t1, CSP40.g23828.t1	Csp11.Scaffold629.g13834.t1, Csp11.Scaffold629.g15722.t1
711	WBGene00011886	T21B10.4	II	8940894	8942733	1840	+	OG0001933	Old	CSP29.g20207.t2, CSP29.g21803.t1	NA	CBG03217.1	F13D12.5.1, T21B10.4.1	Sp34_20307010.t1, Sp34_20312820.t1	FL83_09291	Cnig_chr_II.g5531	CSP28.g17103.t1, CSP28.g17104.t1	GCK72_005568.t1, GCK72_005631.t1	CSP40.g1014.t1	Csp11.Scaffold458.g1414.t1, Csp11.Scaffold630.g20707.t1
712	WBGene00011910	alg-3	IV	11704246	11708264	4019	+	OG0004895	Recent	CSP29.g8214.t1	CBOVI.g4342.t1	CBG09950a.1	T22B3.2b.1, ZK757.3a.1	Sp34_30204400.t1	FL83_18362	Cnig_chr_III.g10693.1	CSP28.g9638.t1	GCK72_009542.t1	CSP40.g3475.t1	Csp11.Scaffold629.g9377.t1
713	WBGene00011924	T22C8.3	II	8620385	8621983	1599	-	OG0001533	Recent	CSP29.g21918.t1, CSP29.g21919.t1	NA	CBG21569.1	T22C8.3.1, T22C8.4.1	Sp34_20247700.t1	FL83_04631	Cnig_chr_IV.g12463.1	CSP28.g11773.t1, CSP28.g8968.t1, CSP28.g8969.t1	GCK72_022561.t1	CSP40.g16175.t1	Csp11.Scaffold562.g3916.t1, Csp11.Scaffold628.g7090.t1, Csp11.Scaffold628.g7198.t1, Csp11.Scaffold629.g9658.t2, Csp11.Scaffold629.g9674.t1
714	WBGene00011925	T22C8.4	II	8621690	8623496	1807	-	OG0001533	Recent	CSP29.g21918.t1, CSP29.g21919.t1	NA	CBG21569.1	T22C8.3.1, T22C8.4.1	Sp34_20247700.t1	FL83_04631	Cnig_chr_IV.g12463.1	CSP28.g11773.t1, CSP28.g8968.t1, CSP28.g8969.t1	GCK72_022561.t1	CSP40.g16175.t1	Csp11.Scaffold562.g3916.t1, Csp11.Scaffold628.g7090.t1, Csp11.Scaffold628.g7198.t1, Csp11.Scaffold629.g9658.t2, Csp11.Scaffold629.g9674.t1
715	WBGene00011940	T23B5.3	IV	12688670	12703662	14993	+	OG0001012	Ancient	CSP29.g23809.t1, CSP29.g23810.t1	CBOVI.g8312.t1, CBOVI.g8314.t1	CBG03487.1, CBG24834b.1	C27D8.4.1, T23B5.3d.1	Sp34_40154300.t1, Sp34_40154400.t1	FL83_13761	Cni-C27D8.4.1, Cni-T23B5.3	CSP28.g2157.t1, CSP28.g2158.t1	GCK72_014439.t1, GCK72_014440.t1	CSP40.g17060.t1, CSP40.g17061.t1	Csp11.Scaffold585.g4867.t1, Csp11.Scaffold585.g4869.t2, Csp11.Scaffold585.g4870.t1
716	WBGene00011950	T23F6.2	IV	12721356	12723105	1750	+	OG0001546	Recent	CSP29.g23806.t1	CBOVI.g6888.t1, CBOVI.g8409.t1	CBG03492.1, CBG31396.1	C17F4.3.1, T23F6.2.1	Sp34_50054100.t1	FL83_13764	Cnig_chr_IV.g14413, Cnig_chr_V.g18261	CSP28.g15948.t2, CSP28.g18081.t1, CSP28.g2161.t1	GCK72_014443.t1	CSP40.g17064.t1, CSP40.g6448.t1	Csp11.Scaffold585.g4872.t1
717	WBGene00011959	nyn-1	IV	13685076	13687015	1940	-	OG0007819	Recent	CSP29.g21245.t1	NA	CBG08038.1	T23G4.3.1, Y87G2A.7.1	Sp34_10014100.t1	FL83_19337	Cnig_chr_I.g3763	CSP28.g8183.t1	GCK72_003609.t1	CSP40.g7326.t1	Csp11.Scaffold630.g20993.t1
718	WBGene00011992	T24D5.4	X	12597168	12597437	270	+	OG0007852	Recent	CSP29.g21459.t1	CBOVI.g9988.t2	CBG21338.1	T20F10.1.1, T24D5.4.1	Sp34_10221100.t1	FL83_05256	Cni-wts-1.1	NA	GCK72_002337.t1	CSP40.g15216.t1	Csp11.Scaffold629.g16088.t1
719	WBGene00012008	T25B9.2	IV	10750463	10751840	1378	-	OG0004154	Recent	CSP29.g1875.t1	CBOVI.g8213.t1	CBG08329.1	T25B9.2.1, Y69E1A.4.1	Sp34_40083910.t1	FL83_22995	Cnig_chr_IV.g15109.1	CSP28.g6904.t1	GCK72_014966.t1	CSP40.g6650.t1	Csp11.Scaffold457.g1384.t2
720	WBGene00012012	T25B9.6	IV	10758143	10760795	2653	+	OG0001672	Recent	CSP29.g16274.t1, CSP29.g16282.t1	CBOVI.g10525.t1	CBG09230.1	C31H1.1.1, T25B9.6a.1	Sp34_30227600.t1	FL83_07535, FL83_11495	Cnig_chr_III.g10443	CSP28.g16393.t1, CSP28.g22285.t1, CSP28.g9887.t1	NA	CSP40.g15111.t1, CSP40.g8194.t1	Csp11.Scaffold552.g3650.t2, Csp11.Scaffold630.g18361.t1
721	WBGene00012013	ugt-54	IV	10761698	10764415	2718	+	OG0001136	Old	CSP29.g7319.t1, CSP29.g9223.t1	CBOVI.g8400.t2, CBOVI.g8401.t1	CBG13049.1, CBG17629.1	T03D3.1.1, T25B9.7.1	Sp34_40094810.t1	FL83_09404, FL83_14023	Cni-ugt-54, Cnig_chr_II.g5360.1, Cnig_chr_II.g5361.1	CSP28.g12236.t1, CSP28.g21632.t1	GCK72_006533.t1, GCK72_014895.t1	CSP40.g17158.t1, CSP40.g6645.t1	Csp11.Scaffold630.g17672.t1
722	WBGene00012040	T26E3.7	I	12655014	12656760	1747	-	OG0004200	Recent	CSP29.g19614.t1	CBOVI.g10145.t1	CBG08717.1	H28O16.1a.1, T26E3.7.1	Sp34_10037200.t1	FL83_09225	Cni-H28O16.1.1	CSP28.g3840.t1	GCK72_001558.t1	CSP40.g4645.t1	Csp11.Scaffold574.g4337.t1
723	WBGene00012064	fbxb-115	V	19238421	19240229	1809	-	OG0002717	Recent	NA	NA	NA	F49B2.1.1, T26H2.2a.1	NA	FL83_07987, FL83_07988, FL83_07989	NA	NA	GCK72_004090.t1, GCK72_009150.t1, GCK72_009151.t1, GCK72_009152.t1, GCK72_009153.t1, GCK72_009154.t1, GCK72_009155.t1, GCK72_009156.t1	NA	Csp11.Scaffold629.g14001.t2
724	WBGene00012072	T26H8.4	V	15305813	15306845	1033	-	OG0002259	Old	CSP29.g9345.t1	NA	CBG18568.1, CBG18572.1, CBG18573.1	T26H8.4.1, Y75B12B.7.1	NA	FL83_13371, FL83_13373	Cni-srw-1.1	CSP28.g4371.t1	GCK72_020997.t1, GCK72_021001.t1	CSP40.g9773.t1, CSP40.g9774.t1	Csp11.Scaffold630.g20114.t3
725	WBGene00012114	T28B8.3	I	8151862	8159798	7937	+	OG0008443	Recent	CSP29.g23678.t1	CBOVI.g10662.t1	CBG03866.1	T28B8.3a.1, T28B8.4.1	Sp34_10285800.t1	FL83_04965	Cnig_chr_I.g1319.1	CSP28.g15108.t1	NA	CSP40.g19780.t1	Csp11.Scaffold630.g17117.t1
726	WBGene00012115	T28B8.4	I	8160468	8168711	8244	+	OG0008443	Recent	CSP29.g23678.t1	CBOVI.g10662.t1	CBG03866.1	T28B8.3a.1, T28B8.4.1	Sp34_10285800.t1	FL83_04965	Cnig_chr_I.g1319.1	CSP28.g15108.t1	NA	CSP40.g19780.t1	Csp11.Scaffold630.g17117.t1
727	WBGene00012128	nra-1	IV	17281455	17284199	2745	-	OG0001189	Old	CSP29.g13938.t2	CBOVI.g7925.t1	CBG00380a.1, CBG06080.1	T12A7.1.1, T28F3.1a.1	Sp34_40207000.t1, Sp34_40207300.t1	FL83_13821.2, FL83_21431	Cnig_chr_IV.g12046.2, Cnig_chr_IV.g14007	CSP28.g14199.t2	GCK72_012075.t1, GCK72_014111.t1	CSP40.g11762.t2, CSP40.g19558.t1	Csp11.Scaffold441.g1185.t1, Csp11.Scaffold441.g1186.t1, Csp11.Scaffold629.g8088.t1
728	WBGene00012130	slc-17.4	IV	17288200	17291733	3534	-	OG0000888	Old	CSP29.g1299.t1, CSP29.g13935.t1	CBOVI.g7923.t1	CBG00377.1, CBG12247b.1, CBG12249.1	C02C2.4.1, T28F3.4a.1	Sp34_40206600.t1	FL83_13824, FL83_21121	Cnig_chr_III.g11464, Cnig_chr_III.g11465.3, Cnig_chr_IV.g12048	CSP28.g14202.t1, CSP28.g5323.t1	GCK72_009105.t1, GCK72_012077.t1	CSP40.g11760.t1, CSP40.g24152.t1, CSP40.g24153.t1	Csp11.Scaffold441.g1188.t2, Csp11.Scaffold609.g5833.t1
729	WBGene00012134	T28F3.8	IV	17305115	17307323	2209	-	OG0003090	Recent	CSP29.g19552.t1, CSP29.g19553.t1	NA	CBG00374.1	T28F3.8.1, Y51H4A.24.1	Sp34_40210300.t1	FL83_13829	Cnig_chr_IV.g12051.1	CSP28.g14216.t1	GCK72_012084.t1	CSP40.g11757.t1, CSP40.g23997.t1	Csp11.Scaffold171.g662.t1
730	WBGene00012140	T28F4.5	I	7491816	7492934	1119	+	OG0001301	Old	CSP29.g10838.t1	CBOVI.g9499.t1	CBG11869.1, CBG29771.1	F54B8.4b.1, T28F4.5.1	Sp34_10094100.t1	FL83_02974, FL83_02980, FL83_12342	Cnig_chr_I.g104.1, Cnig_chr_V.g21463	CSP28.g8630.t1	GCK72_000066.t1, GCK72_019699.t1	CSP40.g10332.t1, CSP40.g15803.t1	Csp11.Scaffold630.g16881.t1, Csp11.Scaffold630.g19328.t1
731	WBGene00012169	ttbk-4	IV	10073404	10075134	1731	-	OG0002364	Recent	CSP29.g11629.t1, CSP29.g16375.t1, CSP29.g9601.t1	NA	CBG16599.1	C45G9.1.1, W01B6.2.1	Sp34_30059900.t1	FL83_12432	Cnig_chr_III.g10298.1	CSP28.g11156.t1, CSP28.g20390.t1	GCK72_009856.t1	CSP40.g16118.t1	Csp11.Scaffold629.g14451.t2
732	WBGene00012172	W01B6.5	IV	10076199	10078706	2508	+	OG0001638	Old	CSP29.g11799.t1, CSP29.g1469.t1	CBOVI.g12689.t2	CBG03551.1, CBG12830.1	F59A3.8.1, W01B6.5.1	Sp34_10260100.t1, Sp34_30017100.t1	FL83_08257	Cnig_chr_III.g11106.2	CSP28.g6684.t1, CSP28.g8076.t1	GCK72_001919.t1, GCK72_002253.t1	CSP40.g15426.t1, CSP40.g16895.t1	NA
733	WBGene00012174	W01B6.8	IV	10083386	10084373	988	-	OG0010763	Recent	CSP29.g12609.t2	NA	CBG18402.1	F35C5.1.1, W01B6.8.1	Sp34_20243600.t1	FL83_17123	Cnig_chr_II.g4265.1	CSP28.g256.t2	GCK72_004228.t1	CSP40.g14823.t1	NA
734	WBGene00012179	W01D2.1	II	14815518	14816140	623	+	OG0004231	Recent	CSP29.g20024.t2	CBOVI.g7186.t1	CBG04239.1	C54C6.1.1, W01D2.1.1	Sp34_20159300.t1	FL83_10950	Cnig_chr_II.g5045	CSP28.g8069.t1	GCK72_004624.t1	CSP40.g23632.t1	Csp11.Scaffold630.g18328.t1
735	WBGene00012198	W02B8.2	II	13908914	13915254	6341	+	OG0003440	Recent	CSP29.g9588.t1	CBOVI.g4094.t1	CBG04771a.1	F59A6.5.1, W02B8.2.1	Sp34_30332610.t1	FL83_06445	Cnig_chr_V.g20743.2	CSP28.g1594.t1	GCK72_020377.t1	CSP40.g80.t1	Csp11.Scaffold630.g16927.t1, Csp11.Scaffold630.g16935.t1
736	WBGene00012199	mltn-3	II	13916340	13919677	3338	+	OG0000890	Old	CSP29.g13641.t1, CSP29.g16453.t1	CBOVI.g7209.t1, CBOVI.g7210.t1, CBOVI.g7211.t1	CBG20749.1, CBG20751.1, CBG20752.1	W02B8.3.1, W02B8.6.1	Sp34_20068500.t1, Sp34_20068700.t1	FL83_24948	Cnig_chr_II.g6660.1, Cnig_chr_II.g6665.2, Cnig_chr_II.g6666.1	CSP28.g1347.t1, CSP28.g1348.t1, CSP28.g756.t1	GCK72_005765.t1, GCK72_005766.t1	CSP40.g5558.t1	Csp11.Scaffold630.g19479.t1
737	WBGene00012210	W02D9.4	I	12537903	12538986	1084	-	OG0001669	Recent	CSP29.g16135.t1, CSP29.g19833.t1	CBOVI.g9685.t1	CBG20240.1	W02D9.4.1, ZK154.5.1	Sp34_X0210710.t1	FL83_00105, FL83_21036, FL83_25127	Cnig_chr_I.g2806.1	CSP28.g17610.t1	GCK72_011256.t1, GCK72_024845.t1	CSP40.g7408.t1	Csp11.Scaffold629.g8779.t1, Csp11.Scaffold629.g9148.t1
738	WBGene00012216	W02D9.10	I	12551537	12552375	839	+	OG0001307	Old	CSP29.g1183.t1	CBOVI.g2226.t1	CBG05560.1, CBG08718a.1	F31D4.8.1, W02D9.10.1	Sp34_10039400.t1, Sp34_50426000.t1	FL83_09209, FL83_19884	Cnig_chr_I.g3955, Cnig_chr_V.g21928.1	CSP28.g7283.t1	GCK72_001543.t1, GCK72_021965.t1	CSP40.g1927.t1, CSP40.g4652.t1	Csp11.Scaffold630.g21449.t1, Csp11.Scaffold630.g21789.t1
739	WBGene00012254	W04E12.9	V	19756553	19758600	2048	+	OG0003934	Recent	CSP29.g15544.t1	CBOVI.g11805.t1	CBG14568b.1	K05B2.5b.1, W04E12.9.1	Sp34_X0248500.t1	FL83_00592	Cni-mct-4.1	CSP28.g19046.t1	GCK72_024335.t1	CSP40.g12387.t1	Csp11.Scaffold409.g998.t1
740	WBGene00012259	sulp-7	X	11080678	11087474	6797	+	OG0000980	Ancient	CSP29.g15894.t1, CSP29.g18336.t1	CBOVI.g1687.t1, CBOVI.g2586.t2	CBG17447.1, CBG19337.1	W04G3.6d.1, ZK287.2a.1	Sp34_50252700.t1, Sp34_X0082100.t1	FL83_01191, FL83_08577	Cni-sulp-7.1, Cni-sulp-8.1	CSP28.g14461.t1, CSP28.g4795.t1	GCK72_016984.t1, GCK72_023710.t1	CSP40.g23802.t1, CSP40.g6505.t1	Csp11.Scaffold515.g2646.t1, Csp11.Scaffold630.g17204.t1
741	WBGene00012283	W05H5.1	II	12443119	12444779	1661	-	OG0007780	Recent	CSP29.g2103.t1	NA	CBG20967.1	W05H5.1.1, Y57A10C.10.1	Sp34_20052800.t1	FL83_23116	Cnig_chr_II.g6922.1	CSP28.g4030.t1	GCK72_006709.t1	CSP40.g13649.t1	Csp11.Scaffold629.g9169.t1
742	WBGene00012297	W06D4.3	I	9058144	9060500	2357	+	OG0003100	Recent	CSP29.g199.t1	NA	CBG20618.1	F38A5.6.1, W06D4.3.1	Sp34_40196400.t1	FL83_07473	Cnig_chr_II.g6552	CSP28.g16654.t1	GCK72_009372.t1, GCK72_013109.t1	CSP40.g20350.t1, CSP40.g9724.t1	Csp11.Scaffold171.g617.t1
743	WBGene00012300	W06D11.2	X	12296047	12296730	684	-	OG0000309	Old	CSP29.g160.t1, CSP29.g161.t1, CSP29.g23734.t1, CSP29.g23735.t1, CSP29.g23736.t1, CSP29.g3802.t1, CSP29.g3803.t1, CSP29.g3864.t1, CSP29.g520.t1, CSP29.g522.t1, CSP29.g523.t1, CSP29.g524.t1, CSP29.g5426.t1, CSP29.g5427.t1, CSP29.g5428.t1	NA	CBG05310.1, CBG07282b.1	C49D10.11.1, W06D11.2.1	Sp34_X0152300.t1	FL83_15532	Cnig_chr_X.g26313.1, nigoni.pc_2016.07.11_016.g28076	CSP28.g1060.t1, CSP28.g1315.t1, CSP28.g22079.t1, CSP28.g22080.t1, CSP28.g3036.t1, CSP28.g3042.t1, CSP28.g3043.t1, CSP28.g3044.t1, CSP28.g3045.t1, CSP28.g874.t1	GCK72_025430.t1, GCK72_025438.t1, GCK72_025835.t1	CSP40.g15268.t1, CSP40.g7390.t1	Csp11.Scaffold608.g5790.t1, Csp11.Scaffold629.g10086.t1, Csp11.Scaffold629.g10087.t1, Csp11.Scaffold629.g10093.t1, Csp11.Scaffold629.g11383.t2
744	WBGene00012310	mltn-11	V	16636186	16641699	5514	+	OG0001181	Old	CSP29.g12348.t1, CSP29.g19288.t1	NA	CBG02776.1, CBG04986.1	F32A11.7.1, W06G6.7.1	Sp34_20321810.t1, Sp34_50340400.t1	FL83_10471, FL83_17806	Cnig_chr_II.g6001.1, Cnig_chr_V.g20978.2	CSP28.g19389.t1, CSP28.g7168.t1	GCK72_005269.t1, GCK72_020593.t1	CSP40.g14518.t1, CSP40.g6291.t1	Csp11.Scaffold629.g7841.t2, Csp11.Scaffold630.g20116.t1
745	WBGene00012323	oac-54	II	9158111	9159984	1874	+	OG0004353	Recent	CSP29.g21974.t1	CBOVI.g6743.t1	CBG00938.1	W07A12.6.1, W07A12.7.1	Sp34_20297200.t1	FL83_19145	Cnig_chr_II.g4134.1	CSP28.g14370.t1	GCK72_004748.t1	CSP40.g7034.t1	Csp11.Scaffold562.g3913.t1
746	WBGene00012324	rhy-1	II	9161379	9163448	2070	+	OG0004353	Recent	CSP29.g21974.t1	CBOVI.g6743.t1	CBG00938.1	W07A12.6.1, W07A12.7.1	Sp34_20297200.t1	FL83_19145	Cnig_chr_II.g4134.1	CSP28.g14370.t1	GCK72_004748.t1	CSP40.g7034.t1	Csp11.Scaffold562.g3913.t1
747	WBGene00012357	W09D6.4	III	11079745	11080413	669	+	OG0004010	Recent	CSP29.g16708.t1, CSP29.g17035.t1	NA	CBG13192.1	W09D6.4.1, Y47D3A.13.1	Sp34_10029200.t1	FL83_22227	Cnig_chr_III.g9785	CSP28.g21036.t1	GCK72_010306.t1	CSP40.g10052.t1	Csp11.Scaffold596.g5309.t1
748	WBGene00012381	Y2H9A.4	V	13445899	13448815	2917	+	OG0001098	Old	CSP29.g18508.t1, CSP29.g9348.t1	NA	CBG06703a.1, CBG18514.1	Y2H9A.4b.1, ZC196.5.1	Sp34_50120500.t1, Sp34_50158710.t1	FL83_03823, FL83_08271, FL83_08272	Cni-Y2H9A.4.2, Cni-ZC196.5.1	CSP28.g4959.t1	GCK72_018577.t1, GCK72_018914.t1	CSP40.g19685.t1, CSP40.g7757.t1	Csp11.Scaffold282.g720.t1, Csp11.Scaffold629.g10787.t1, Csp11.Scaffold629.g10789.t2
749	WBGene00012399	Y6E2A.5	V	15716348	15718662	2315	-	OG0001229	Recent	CSP29.g19891.t1, CSP29.g19892.t1, CSP29.g19894.t1	NA	CBG11544.1, CBG11545b.1	Y6E2A.5.1, Y6E2A.7.1	Sp34_50264000.t1	FL83_20067, FL83_20077	Cnig_chr_V.g20372.2, Cnig_chr_V.g20373.1, Cnig_chr_V.g20374.1	CSP28.g21466.t1, CSP28.g21467.t1	GCK72_016847.t1, GCK72_016877.t1	CSP40.g4012.t1	Csp11.Scaffold629.g15806.t2, Csp11.Scaffold629.g15808.t1
750	WBGene00012400	Y6E2A.7	V	15719870	15721292	1423	+	OG0001229	Recent	CSP29.g19891.t1, CSP29.g19892.t1, CSP29.g19894.t1	NA	CBG11544.1, CBG11545b.1	Y6E2A.5.1, Y6E2A.7.1	Sp34_50264000.t1	FL83_20067, FL83_20077	Cnig_chr_V.g20372.2, Cnig_chr_V.g20373.1, Cnig_chr_V.g20374.1	CSP28.g21466.t1, CSP28.g21467.t1	GCK72_016847.t1, GCK72_016877.t1	CSP40.g4012.t1	Csp11.Scaffold629.g15806.t2, Csp11.Scaffold629.g15808.t1
751	WBGene00012409	Y7A5A.3	X	15783947	15784670	724	-	OG0003839	Recent	CSP29.g1425.t1	NA	CBG24935.1, CBG30254.1	Y75B8A.19.1, Y7A5A.3.1	Sp34_30008600.t1	FL83_06522	Cnig_chr_III.g11735	CSP28.g6641.t1	GCK72_008354.t1	CSP40.g20750.t1	Csp11.Scaffold629.g14546.t1
752	WBGene00012424	dlc-3	IV	16432229	16437958	5730	+	OG0001223	Recent	CSP29.g191.t1	CBOVI.g8096.t1	CBG13828.1	Y10G11A.2b.1, Y10G11A.3a.1	Sp34_40194800.t1	FL83_23246	Cnig_chr_IV.g12132.1	CSP28.g7621.t1	GCK72_012272.t1, GCK72_012273.t1, GCK72_012274.t1, GCK72_012275.t1, GCK72_012276.t1, GCK72_012277.t1, GCK72_012278.t1	CSP40.g13227.t1, CSP40.g9713.t1, CSP40.g9722.t1	Csp11.Scaffold464.g1570.t1
753	WBGene00012425	dlc-4	IV	16443263	16446741	3479	+	OG0001223	Recent	CSP29.g191.t1	CBOVI.g8096.t1	CBG13828.1	Y10G11A.2b.1, Y10G11A.3a.1	Sp34_40194800.t1	FL83_23246	Cnig_chr_IV.g12132.1	CSP28.g7621.t1	GCK72_012272.t1, GCK72_012273.t1, GCK72_012274.t1, GCK72_012275.t1, GCK72_012276.t1, GCK72_012277.t1, GCK72_012278.t1	CSP40.g13227.t1, CSP40.g9713.t1, CSP40.g9722.t1	Csp11.Scaffold464.g1570.t1
754	WBGene00012496	Y24F12A.1	IV	11605254	11607565	2312	+	OG0004734	Recent	CSP29.g617.t1	CBOVI.g8128.t1	CBG06116.1	Y24F12A.1a.1, Y37H2A.1a.1	Sp34_40325300.t1	FL83_21341	Cnig_chr_IV.g14042.1	CSP28.g564.t1	GCK72_014142.t1	CSP40.g751.t1	Csp11.Scaffold629.g13298.t1
755	WBGene00012500	hpo-2	I	13066624	13069046	2423	+	OG0000690	Old	CSP29.g16168.t1	NA	CBG07930.1, CBG07931.1	Y26D4A.2.1, Y26D4A.4b.1	Sp34_10044210.t1	FL83_20100, FL83_20102, FL83_20104	Cnig_chr_I.g3590, Cnig_chr_I.g3591.1, Cnig_chr_I.g3592, Cnig_chr_I.g3593.2, Cnig_chr_I.g3594	CSP28.g15970.t1, CSP28.g15971.t1	GCK72_003437.t1, GCK72_003438.t1, GCK72_003439.t1, GCK72_003440.t1	CSP40.g13610.t1, CSP40.g4459.t1, CSP40.g4460.t1	Csp11.Scaffold629.g13898.t1, Csp11.Scaffold629.g13899.t1, Csp11.Scaffold629.g13900.t1, Csp11.Scaffold629.g9188.t1
756	WBGene00012502	clec-107	I	13069521	13071190	1670	-	OG0000690	Old	CSP29.g16168.t1	NA	CBG07930.1, CBG07931.1	Y26D4A.2.1, Y26D4A.4b.1	Sp34_10044210.t1	FL83_20100, FL83_20102, FL83_20104	Cnig_chr_I.g3590, Cnig_chr_I.g3591.1, Cnig_chr_I.g3592, Cnig_chr_I.g3593.2, Cnig_chr_I.g3594	CSP28.g15970.t1, CSP28.g15971.t1	GCK72_003437.t1, GCK72_003438.t1, GCK72_003439.t1, GCK72_003440.t1	CSP40.g13610.t1, CSP40.g4459.t1, CSP40.g4460.t1	Csp11.Scaffold629.g13898.t1, Csp11.Scaffold629.g13899.t1, Csp11.Scaffold629.g13900.t1, Csp11.Scaffold629.g9188.t1
757	WBGene00012504	clec-108	I	13081412	13082166	755	-	OG0001000	Old	CSP29.g21183.t1, CSP29.g21196.t1	NA	CBG07950.1	Y26D4A.6.1, Y53H1A.3.1	NA	FL83_10992, FL83_10997, FL83_23348	Cnig_chr_I.g3619	CSP28.g18256.t1, CSP28.g18258.t1	GCK72_003511.t1, GCK72_003512.t1, GCK72_012544.t1, GCK72_012545.t1, GCK72_012593.t1, GCK72_012594.t1	CSP40.g4454.t1, CSP40.g7278.t1, CSP40.g7279.t1	Csp11.Scaffold525.g3019.t1, Csp11.Scaffold629.g15460.t1
758	WBGene00012548	Y37D8A.6	III	12856830	12870297	13468	-	OG0009998	Recent	CSP29.g8153.t1	NA	CBG15750.1	Y37D8A.6.1, Y37D8A.8.1	Sp34_30292100.t1	FL83_23837	Cni-Y37D8A.6	CSP28.g1824.t1	GCK72_010893.t1	CSP40.g14986.t1	Csp11.Scaffold630.g18016.t1
759	WBGene00012549	Y37D8A.8	III	12864948	12867619	2672	+	OG0009998	Recent	CSP29.g8153.t1	NA	CBG15750.1	Y37D8A.6.1, Y37D8A.8.1	Sp34_30292100.t1	FL83_23837	Cni-Y37D8A.6	CSP28.g1824.t1	GCK72_010893.t1	CSP40.g14986.t1	Csp11.Scaffold630.g18016.t1
760	WBGene00012551	cec-7	III	12875783	12877577	1795	-	OG0000604	Old	CSP29.g10473.t1	CBOVI.g2666.t1, CBOVI.g4260.t1	CBG15768a.1, CBG23216.1	Y37D8A.11a.1, Y37D8A.9b.1	Sp34_30293100.t1	FL83_11113, FL83_13339, FL83_14519.1, FL83_16310, FL83_17837, FL83_19050, FL83_23373, FL83_23375	Cnig_chr_III.g8638, Cnig_chr_V.g19160	CSP28.g1857.t1	GCK72_010956.t1, GCK72_011914.t1, GCK72_021065.t1, GCK72_021199.t1, GCK72_021640.t1, GCK72_021655.t1	CSP40.g14481.t1, CSP40.g24475.t1	Csp11.Scaffold628.g7137.t1, Csp11.Scaffold629.g16052.t1
761	WBGene00012562	Y37H2A.1	V	18108269	18114755	6487	+	OG0004734	Recent	CSP29.g617.t1	CBOVI.g8128.t1	CBG06116.1	Y24F12A.1a.1, Y37H2A.1a.1	Sp34_40325300.t1	FL83_21341	Cnig_chr_IV.g14042.1	CSP28.g564.t1	GCK72_014142.t1	CSP40.g751.t1	Csp11.Scaffold629.g13298.t1
762	WBGene00012580	Y38E10A.2	II	12573048	12573641	594	-	OG0001075	Recent	CSP29.g13070.t1, CSP29.g13077.t1, CSP29.g13085.t1	NA	CBG25731.1	Y38E10A.2.1, Y38E10A.35.1	NA	FL83_14637, FL83_22160	Cnig_chr_II.g7566.1, Cnig_chr_III.g8987, Cnig_chr_IV.g13167.1, Cnig_chr_V.g20618, Cnig_chr_V.g20619	CSP28.g15892.t1, CSP28.g15895.t1, CSP28.g15897.t1, CSP28.g7138.t1	GCK72_007180.t1, GCK72_013076.t1	CSP40.g3890.t1	Csp11.Scaffold629.g14989.t1
763	WBGene00012581	Y38E10A.3	II	12574037	12574768	732	-	OG0017365	Recent	NA	NA	NA	F56D5.5.1, Y38E10A.3.1	NA	NA	NA	NA	GCK72_013426.t1	NA	Csp11.Scaffold629.g11547.t1
764	WBGene00012584	ceh-100	II	12582178	12603680	21503	-	OG0017288	Recent	NA	NA	CBG27698.1	T21B4.17.1, Y38E10A.6b.1	NA	NA	Cnig_chr_X.g24148	NA	NA	NA	NA
765	WBGene00012585	lips-15	II	12604386	12607027	2642	+	OG0000626	Ancient	CSP29.g9198.t1	CBOVI.g12717.t1, CBOVI.g12718.t1	CBG10314.1, CBG10315.1, CBG13009.1, CBG13010.1, CBG13039.1	R07G3.2.1, Y38E10A.7.1	Sp34_20251010.t1	FL83_09385, FL83_16901	Cni-lips-17, Cnig_chr_II.g5373.1, Cnig_chr_II.g5395, Cnig_chr_II.g7581, Cnig_chr_II.g7582	CSP28.g12260.t1	GCK72_006559.t1, GCK72_006560.t1, GCK72_007163.t1	CSP40.g17138.t1, CSP40.g17139.t1, CSP40.g3899.t1, CSP40.g9584.t1, CSP40.g9585.t1	Csp11.Scaffold628.g7211.t1, Csp11.Scaffold629.g14955.t1
766	WBGene00012621	Y38H6C.8	V	20513961	20515732	1772	+	OG0008638	Recent	CSP29.g2805.t1	NA	CBG10980.1	C54D1.2.1, Y38H6C.8.1	Sp34_40048600.t1	FL83_00234	Cni-clec-86	CSP28.g20048.t1	GCK72_024711.t1	CSP40.g2189.t1	Csp11.Scaffold578.g4498.t1
767	WBGene00012627	Y38H6C.15	V	20534746	20536308	1563	-	OG0010444	Recent	NA	NA	CBG25227.1	AH6.3.1, Y38H6C.15.1	Sp34_10209700.t1, Sp34_50402000.t1	FL83_20168	Cnig_chr_I.g1358	NA	GCK72_000593.t1	CSP40.g147.t1, CSP40.g20210.t1	Csp11.Scaffold629.g15337.t1
768	WBGene00012637	Y38H8A.3	IV	13472311	13474019	1709	+	OG0000621	Recent	CSP29.g4286.t1	CBOVI.g7383.t1	CBG01655.1, CBG12561.1	C39H7.1.1, Y38H8A.3.1	Sp34_10319100.t1, Sp34_40202400.t1, Sp34_40203000.t1, Sp34_40203200.t1, Sp34_40203600.t1, Sp34_40203700.t1	FL83_06993, FL83_11931, FL83_23936	Cnig_chr_I.g2387, Cnig_chr_IV.g14683	CSP28.g4236.t1, CSP28.g4238.t1, CSP28.g9223.t1, CSP28.g9542.t1	GCK72_002698.t1, GCK72_014654.t1, GCK72_017470.t1	CSP40.g19524.t1, CSP40.g6135.t1	Csp11.Scaffold171.g642.t1, Csp11.Scaffold629.g12264.t1, Csp11.Scaffold630.g20390.t1
769	WBGene00012656	Y39A1A.18	III	10691854	10694485	2632	-	OG0002474	Recent	CSP29.g18635.t1	CBOVI.g10948.t2	CBG17876a.1	K10C9.7.1, Y39A1A.18.1	Sp34_50167000.t1	FL83_08074, FL83_15253	Cnig_chr_V.g18097	CSP28.g5087.t1	GCK72_011401.t1, GCK72_019105.t1	CSP40.g2723.t1	Csp11.Scaffold629.g12996.t2
770	WBGene00012661	clec-163	III	10794349	10796369	2021	+	OG0000767	Recent	CSP29.g13352.t1, CSP29.g13354.t1, CSP29.g13355.t1, CSP29.g4228.t1	NA	CBG03092.1, CBG03094.1, CBG19659.1	Y39A1B.1.1, ZK666.7.1	NA	FL83_23146	Cnig_chr_II.g5662, Cnig_chr_IV.g15477, Cnig_chr_IV.g15478.1	CSP28.g16975.t1, CSP28.g16976.t1, CSP28.g18082.t1, CSP28.g3215.t1, CSP28.g3217.t1, CSP28.g3218.t1, CSP28.g7987.t1, CSP28.g7988.t1, CSP28.g7990.t1, CSP28.g7994.t1	GCK72_005526.t1	CSP40.g16080.t1	NA
771	WBGene00012713	bckd-1A	III	12967898	12972498	4601	-	OG0002755	Recent	CSP29.g10478.t1	CBOVI.g4270.t1	CBG15770.1, CBG31062.1	Y39E4A.3b.1, Y43F4A.4.1	Sp34_30294200.t1	FL83_14521	Cni-Y39E4A.3	CSP28.g1853.t1	GCK72_010954.t1	CSP40.g24482.t1	Csp11.Scaffold629.g16045.t1
772	WBGene00012721	Y39E4B.13	III	13091122	13093658	2537	+	OG0008836	Recent	CSP29.g3445.t1	CBOVI.g8744.t1	CBG30413.1	Y39E4B.13.1, Y57G11C.1130.1	Sp34_40182900.t1	NA	Cni-Y57G11C.1130	CSP28.g7540.t1	GCK72_012874.t1	CSP40.g22220.t1	Csp11.Scaffold630.g21256.t1
773	WBGene00012726	Y39G8B.5	II	13987499	13991841	4343	-	OG0008814	Recent	CSP29.g3361.t1	NA	CBG06822.1	R107.4b.1, Y39G8B.5.1	Sp34_30258100.t1	FL83_18932	nigoni.pc_2016.07.11_010.g27407	CSP28.g20143.t1, CSP28.g20144.t1	NA	CSP40.g12690.t1	Csp11.Scaffold629.g15119.t1
774	WBGene00012732	wac-1.2	I	13344068	13346963	2896	+	OG0000796	Old	CSP29.g22792.t1, CSP29.g22794.t1	CBOVI.g9808.t1	CBG20372e.1	Y40B1A.1a.1, Y40B1A.3d.1	Sp34_10278800.t1, Sp34_10278900.t1	FL83_20338, FL83_20339, FL83_20340	nigoni.pc_2016.07.11_008.g27211.2, nigoni.pc_2016.07.11_008.g27212	CSP28.g13278.t1, CSP28.g13279.t1, CSP28.g13280.t1, CSP28.g13281.t1	GCK72_001702.t1, GCK72_001703.t1	CSP40.g22244.t1, CSP40.g22245.t1, CSP40.g22246.t1	Csp11.Scaffold630.g17858.t1, Csp11.Scaffold630.g17859.t1, Csp11.Scaffold630.g17860.t1
775	WBGene00012734	wac-1.1	I	13347066	13359643	12578	+	OG0000796	Old	CSP29.g22792.t1, CSP29.g22794.t1	CBOVI.g9808.t1	CBG20372e.1	Y40B1A.1a.1, Y40B1A.3d.1	Sp34_10278800.t1, Sp34_10278900.t1	FL83_20338, FL83_20339, FL83_20340	nigoni.pc_2016.07.11_008.g27211.2, nigoni.pc_2016.07.11_008.g27212	CSP28.g13278.t1, CSP28.g13279.t1, CSP28.g13280.t1, CSP28.g13281.t1	GCK72_001702.t1, GCK72_001703.t1	CSP40.g22244.t1, CSP40.g22245.t1, CSP40.g22246.t1	Csp11.Scaffold630.g17858.t1, Csp11.Scaffold630.g17859.t1, Csp11.Scaffold630.g17860.t1
776	WBGene00012757	Y41C4A.11	III	11719860	11721077	1218	+	OG0012526	Recent	NA	CBOVI.g4207.t1	CBG30207.1	C08E8.1.1, Y41C4A.11.1	Sp34_30093700.t1	FL83_17631	Cni-C08E8.1	CSP28.g8462.t1	GCK72_010263.t1	CSP40.g20581.t1	NA
777	WBGene00012782	Y43C5A.2	IV	10269883	10272701	2819	+	OG0001759	Old	CSP29.g7362.t1, CSP29.g7363.t1	CBOVI.g11247.t1	CBG04412.1, CBG24478.1	C49C8.5.1, Y43C5A.2.1	NA	FL83_13106, FL83_14055	Cnig_chr_IV.g14982, Cnig_chr_IV.g15446.2	CSP28.g21676.t1	GCK72_014926.t1, GCK72_015221.t1	CSP40.g18789.t1, CSP40.g6690.t1	Csp11.Scaffold630.g17717.t1
778	WBGene00012784	Y43C5A.4	IV	10278016	10279501	1486	+	OG0000928	Old	CSP29.g7366.t1, CSP29.g8302.t1	CBOVI.g8783.t1, CBOVI.g8864.t1	CBG04407.1, CBG12590.1	F26B1.1.1, Y43C5A.4.1	Sp34_10324100.t1, Sp34_40089010.t1	FL83_14052, FL83_18980	Cni-F26B1.1.2, Cni-Y43C5A.4.1	CSP28.g21679.t1, CSP28.g4186.t1, CSP28.g4202.t1	GCK72_002742.t1, GCK72_002743.t1, GCK72_014923.t1	CSP40.g6687.t1, CSP40.g9412.t1	Csp11.Scaffold630.g17714.t1
779	WBGene00012787	Y43D4A.1	IV	16743830	16744197	368	+	OG0004197	Recent	CSP29.g19555.t1	CBOVI.g11419.t1	CBG00451.1	C49C3.1.1, Y43D4A.1.1	Sp34_40210500.t1	FL83_13799	Cni-snf-9	CSP28.g14218.t1	GCK72_012037.t1	CSP40.g11772.t1	Csp11.Scaffold441.g1176.t2
780	WBGene00012795	Y43E12A.3	IV	10987895	10989221	1327	+	OG0011800	Recent	CSP29.g23788.t1	NA	CBG05970.1	H31G24.3.1, Y43E12A.3a.1	NA	FL83_12851	Cnig_chr_IV.g13906.1	CSP28.g2176.t1	GCK72_014026.t1	CSP40.g1427.t1	Csp11.Scaffold629.g7999.t1
781	WBGene00012799	Y43F4A.4	III	13245581	13246014	434	+	OG0002755	Recent	CSP29.g10478.t1	CBOVI.g4270.t1	CBG15770.1, CBG31062.1	Y39E4A.3b.1, Y43F4A.4.1	Sp34_30294200.t1	FL83_14521	Cni-Y39E4A.3	CSP28.g1853.t1	GCK72_010954.t1	CSP40.g24482.t1	Csp11.Scaffold629.g16045.t1
782	WBGene00012809	Y43F8A.2	V	19371553	19376249	4697	+	OG0000470	Old	CSP29.g17438.t1, CSP29.g19310.t1, CSP29.g22215.t1, CSP29.g4060.t1	CBOVI.g4449.t1, CBOVI.g4475.t1	CBG11159.1, CBG20400.1, CBG23892.1	F31E8.5.1, Y43F8A.2.1	Sp34_50421400.t1, Sp34_50428000.t1	FL83_13665, FL83_14835, FL83_20345, FL83_23815	Cni-F31E8.5, Cni-Y43F8A.2.1, nigoni.pc_2016.07.11_013.g27834.1	CSP28.g1228.t2, CSP28.g2652.t1, CSP28.g5777.t1, CSP28.g7174.t1, CSP28.g7178.t1	GCK72_001699.t1, GCK72_006354.t1, GCK72_019862.t1	CSP40.g22257.t1, CSP40.g24075.t1, CSP40.g8460.t1	Csp11.Scaffold408.g970.t1, Csp11.Scaffold526.g3066.t1, Csp11.Scaffold630.g17459.t2
783	WBGene00012819	Y43F8B.9	V	19478152	19480465	2314	+	OG0000633	Recent	NA	NA	NA	Y43F8B.28.1, Y43F8B.9.1	NA	FL83_19216, FL83_20422	Cnig_chr_III.g11009, Cnig_chr_V.g17604, Cnig_chr_V.g21537, nigoni.pc_2016.07.11_012.g27628	NA	GCK72_004572.t1, GCK72_011941.t1, GCK72_021155.t1, GCK72_025316.t1, GCK72_025324.t1, GCK72_026249.t1, GCK72_026256.t1	CSP40.g12193.t1, CSP40.g14735.t1, CSP40.g16524.t1, CSP40.g16525.t1, CSP40.g17721.t1, CSP40.g19646.t1, CSP40.g21057.t1, CSP40.g21201.t1, CSP40.g21220.t1, CSP40.g23106.t1, CSP40.g24503.t1, CSP40.g5203.t1, CSP40.g9182.t1, CSP40.g9997.t1	NA
784	WBGene00012886	Y45F10D.6	IV	13796211	13797909	1699	-	OG0001252	Old	CSP29.g3495.t1	CBOVI.g8540.t1	CBG22381.1, CBG22382.1	Y45F10D.14.1, Y45F10D.6.1	Sp34_40269500.t1	FL83_22485, FL83_24659, FL83_24924, FL83_25019	Cni-Y45F10D.14.1, Cni-Y45F10D.6	CSP28.g7489.t1	GCK72_013143.t1, GCK72_013144.t1	CSP40.g16938.t2, CSP40.g16939.t1	Csp11.Scaffold629.g16384.t1, Csp11.Scaffold629.g16385.t1
785	WBGene00012892	Y45F10D.14	IV	13803963	13807824	3862	-	OG0001252	Old	CSP29.g3495.t1	CBOVI.g8540.t1	CBG22381.1, CBG22382.1	Y45F10D.14.1, Y45F10D.6.1	Sp34_40269500.t1	FL83_22485, FL83_24659, FL83_24924, FL83_25019	Cni-Y45F10D.14.1, Cni-Y45F10D.6	CSP28.g7489.t1	GCK72_013143.t1, GCK72_013144.t1	CSP40.g16938.t2, CSP40.g16939.t1	Csp11.Scaffold629.g16384.t1, Csp11.Scaffold629.g16385.t1
786	WBGene00012904	tiar-2	II	12768686	12774414	5729	+	OG0000883	Old	CSP29.g12258.t1, CSP29.g13119.t1, CSP29.g16540.t1	CBOVI.g6640.t1	CBG02484.1, CBG07904.1	C18A3.5a.1, Y46G5A.13.1	Sp34_20033000.t1, Sp34_20114600.t1	FL83_04394, FL83_16941	Cnig_chr_II.g6294, Cnig_chr_II.g7519	CSP28.g15932.t1, CSP28.g22111.t1	GCK72_006103.t1, GCK72_007113.t1	CSP40.g21873.t1, CSP40.g21874.t1, CSP40.g7071.t1	Csp11.Scaffold629.g11341.t1, Csp11.Scaffold629.g14973.t2
787	WBGene00012914	bcmo-1	II	12830676	12832717	2042	+	OG0001183	Old	CSP29.g12618.t1, CSP29.g12628.t1	CBOVI.g6860.t1	CBG18419.1, CBG18441a.1	F53C3.12.1, Y46G5A.24.1	Sp34_20236820.t1	FL83_09552, FL83_17102	Cnig_chr_II.g4278.1, Cnig_chr_II.g4296.1	CSP28.g265.t1, CSP28.g275.t1	GCK72_004006.t1, GCK72_004190.t1	CSP40.g14796.t1, CSP40.g14816.t1	Csp11.Scaffold500.g2271.t1, Csp11.Scaffold629.g13206.t1
788	WBGene00012926	Y47D3A.13	III	11223436	11224106	671	-	OG0004010	Recent	CSP29.g16708.t1, CSP29.g17035.t1	NA	CBG13192.1	W09D6.4.1, Y47D3A.13.1	Sp34_10029200.t1	FL83_22227	Cnig_chr_III.g9785	CSP28.g21036.t1	GCK72_010306.t1	CSP40.g10052.t1	Csp11.Scaffold596.g5309.t1
789	WBGene00012979	Y48B6A.5	II	14172833	14175199	2367	-	OG0000885	Old	CSP29.g12381.t1, CSP29.g1775.t1	CBOVI.g5375.t1	CBG02925.1, CBG14988.1	Y23H5A.4a.1, Y48B6A.5.1	Sp34_20324200.t1	FL83_14139, FL83_23622	Cni-Y48B6A.5.2, Cni-spe-47.1	CSP28.g1276.t1, CSP28.g15736.t1, CSP28.g19897.t1, CSP28.g3370.t1, CSP28.g3374.t1, CSP28.g5659.t1	GCK72_002091.t1, GCK72_005298.t1	CSP40.g17771.t1, CSP40.g23508.t1	Csp11.Scaffold627.g6831.t1
790	WBGene00013019	Y48G10A.2	I	13477152	13487368	10217	-	OG0004906	Recent	CSP29.g8414.t1	NA	CBG12360.1	C36B1.11.1, Y48G10A.2a.1	Sp34_10124820.t1	FL83_19327	Cnig_chr_I.g2211, Cnig_chr_V.g21083	CSP28.g6119.t1	GCK72_003599.t1	CSP40.g24251.t1	Csp11.Scaffold630.g20530.t1
791	WBGene00013033	Y49E10.10	III	12395465	12398943	3479	+	OG0001464	Old	CSP29.g11306.t1	NA	CBG11751.1, CBG11752.1	Y49E10.10.1, ZK1010.5.1	Sp34_30296100.t1, Sp34_30296200.t1	FL83_14577, FL83_14578.1	Cni-Y49E10.10.1, Cnig_chr_III.g8839	CSP28.g13632.t1	GCK72_011066.t1, GCK72_011067.t1	CSP40.g4543.t1, CSP40.g4544.t1	Csp11.Scaffold629.g8795.t1, Csp11.Scaffold629.g8806.t2
792	WBGene00013073	hmit-1.1	V	18516789	18523875	7087	+	OG0001303	Ancient	CSP29.g1152.t1	CBOVI.g1618.t1, CBOVI.g1619.t1, CBOVI.g3365.t1	CBG12920.1, CBG12921.1	Y51A2D.4.1, Y51A2D.5.1	Sp34_50431300.t1	FL83_19582	Cnig_chr_V.g21766, Cnig_chr_V.g21767	CSP28.g7312.t1	GCK72_022036.t1, GCK72_022037.t1	CSP40.g3787.t1, CSP40.g3788.t1	Csp11.Scaffold630.g17415.t1, Csp11.Scaffold630.g17416.t1
793	WBGene00013074	hmit-1.2	V	18524760	18529156	4397	+	OG0001303	Ancient	CSP29.g1152.t1	CBOVI.g1618.t1, CBOVI.g1619.t1, CBOVI.g3365.t1	CBG12920.1, CBG12921.1	Y51A2D.4.1, Y51A2D.5.1	Sp34_50431300.t1	FL83_19582	Cnig_chr_V.g21766, Cnig_chr_V.g21767	CSP28.g7312.t1	GCK72_022036.t1, GCK72_022037.t1	CSP40.g3787.t1, CSP40.g3788.t1	Csp11.Scaffold630.g17415.t1, Csp11.Scaffold630.g17416.t1
794	WBGene00013077	ttr-24	V	18555387	18556643	1257	-	OG0001465	Old	CSP29.g1151.t1	CBOVI.g1612.t1, CBOVI.g1613.t1	CBG12904.1, CBG12905.1	Y51A2D.10a.1, Y51A2D.9a.1	Sp34_50416900.t1, Sp34_50431600.t1	FL83_19578	Cnig_chr_V.g21773, Cnig_chr_V.g21774	CSP28.g7313.t1	GCK72_022040.t1, GCK72_022041.t1	CSP40.g3780.t1, CSP40.g3781.t1	Csp11.Scaffold630.g17417.t1
795	WBGene00013078	ttr-25	V	18556714	18558099	1386	+	OG0001465	Old	CSP29.g1151.t1	CBOVI.g1612.t1, CBOVI.g1613.t1	CBG12904.1, CBG12905.1	Y51A2D.10a.1, Y51A2D.9a.1	Sp34_50416900.t1, Sp34_50431600.t1	FL83_19578	Cnig_chr_V.g21773, Cnig_chr_V.g21774	CSP28.g7313.t1	GCK72_022040.t1, GCK72_022041.t1	CSP40.g3780.t1, CSP40.g3781.t1	Csp11.Scaffold630.g17417.t1
796	WBGene00013085	mpz-6	II	9405534	9407120	1587	-	OG0004961	Recent	CSP29.g9332.t1	CBOVI.g7276.t1	CBG02690.1	F18C5.4.1, Y51B9A.3.1	Sp34_20276500.t1	FL83_04573	Cnig_chr_II.g6086.1	CSP28.g14295.t1	GCK72_006284.t1	CSP40.g8519.t1	Csp11.Scaffold629.g12026.t1
797	WBGene00013087	Y51B9A.5	II	9404146	9404779	634	+	OG0000698	Old	CSP29.g21094.t1, CSP29.g4305.t1, CSP29.g8985.t1, CSP29.g8990.t1	CBOVI.g10917.t1, CBOVI.g11508.t1	CBG01015.1, CBG04361.1	F36A2.12.1, Y51B9A.5.1	Sp34_10041700.t1, Sp34_20178100.t1	FL83_04724, FL83_15225, FL83_21070	Cni-F36A2.12, Cni-Y51B9A.5	CSP28.g10158.t1, CSP28.g155.t1, CSP28.g18438.t1	GCK72_003381.t1, GCK72_003751.t1, GCK72_004810.t1	CSP40.g13497.t1, CSP40.g2314.t1	Csp11.Scaffold503.g2366.t1, Csp11.Scaffold535.g3269.t1
798	WBGene00013091	Y51B9A.9	II	9395493	9397596	2104	-	OG0002877	Recent	CSP29.g13194.t1	CBOVI.g11420.t2	CBG00447.1	C49C3.10a.1, Y51B9A.9.1	Sp34_40211200.t1, Sp34_40211310.t1	FL83_13789	Cnig_chr_IV.g11960	CSP28.g14237.t1	GCK72_012022.t1	CSP40.g11777.t1	Csp11.Scaffold441.g1171.t1
799	WBGene00013107	Y51H4A.13	IV	16641679	16646373	4695	-	OG0002143	Recent	CSP29.g185.t1	CBOVI.g247.t1	CBG22527.1	Y24D9B.1.1, Y51H4A.13.1	Sp34_40193100.t1	FL83_04679, FL83_05878	Cnig_chr_IV.g16122	CSP28.g16665.t1, CSP28.g7619.t1	GCK72_004855.t1, GCK72_007829.t1	CSP40.g16006.t1	Csp11.Scaffold630.g17264.t1
800	WBGene00013118	Y51H4A.24	IV	16737177	16740869	3693	-	OG0003090	Recent	CSP29.g19552.t1, CSP29.g19553.t1	NA	CBG00374.1	T28F3.8.1, Y51H4A.24.1	Sp34_40210300.t1	FL83_13829	Cnig_chr_IV.g12051.1	CSP28.g14216.t1	GCK72_012084.t1	CSP40.g11757.t1, CSP40.g23997.t1	Csp11.Scaffold171.g662.t1
801	WBGene00013140	mop-25.2	II	9701402	9703701	2300	-	OG0001015	Ancient	CSP29.g479.t1, CSP29.g9025.t1	CBOVI.g11790.t1, CBOVI.g12790.t1	CBG01052.1, CBG14328b.1	R02E12.2a.1, Y53C12A.4.1	Sp34_20185100.t1, Sp34_X0262300.t1	FL83_00742, FL83_08490	Cnig_chr_II.g3988, Cnig_chr_X.g24002.1	CSP28.g14715.t1, CSP28.g16691.t1	GCK72_003645.t1, GCK72_024187.t1	CSP40.g20953.t1, CSP40.g22866.t1	Csp11.Scaffold629.g8912.t1, Csp11.Scaffold630.g18263.t2
802	WBGene00013171	Y53F4B.25	II	15136186	15145370	9185	+	OG0001524	Ancient	CSP29.g20245.t1, CSP29.g20246.t1	CBOVI.g6478.t2, CBOVI.g7118.t1	CBG03164.1, CBG03165.1	Y53F4B.25a.1, Y53F4B.27a.1	Sp34_20314110.t1, Sp34_20314200.t1	FL83_09327	Cnig_chr_II.g5584, Cnig_chr_II.g5585.1	CSP28.g17062.t1, CSP28.g17063.t1	GCK72_005592.t1	CSP40.g22410.t1	Csp11.Scaffold629.g7714.t1
803	WBGene00013173	Y53F4B.27	II	15145894	15151948	6055	+	OG0001524	Ancient	CSP29.g20245.t1, CSP29.g20246.t1	CBOVI.g6478.t2, CBOVI.g7118.t1	CBG03164.1, CBG03165.1	Y53F4B.25a.1, Y53F4B.27a.1	Sp34_20314110.t1, Sp34_20314200.t1	FL83_09327	Cnig_chr_II.g5584, Cnig_chr_II.g5585.1	CSP28.g17062.t1, CSP28.g17063.t1	GCK72_005592.t1	CSP40.g22410.t1	Csp11.Scaffold629.g7714.t1
804	WBGene00013179	clec-100	I	11234302	11235176	875	-	OG0001000	Old	CSP29.g21183.t1, CSP29.g21196.t1	NA	CBG07950.1	Y26D4A.6.1, Y53H1A.3.1	NA	FL83_10992, FL83_10997, FL83_23348	Cnig_chr_I.g3619	CSP28.g18256.t1, CSP28.g18258.t1	GCK72_003511.t1, GCK72_003512.t1, GCK72_012544.t1, GCK72_012545.t1, GCK72_012593.t1, GCK72_012594.t1	CSP40.g4454.t1, CSP40.g7278.t1, CSP40.g7279.t1	Csp11.Scaffold525.g3019.t1, Csp11.Scaffold629.g15460.t1
805	WBGene00013215	Y54G11A.4	II	14292819	14295717	2899	+	OG0002056	Recent	CSP29.g10147.t1, CSP29.g17288.t1, CSP29.g20036.t1	CBOVI.g6572.t1, CBOVI.g6576.t1	CBG20808.1	Y54G11A.4.1, Y54G11A.7.1	Sp34_20073000.t1	FL83_06851	Cnig_chr_II.g6717.1	CSP28.g1498.t1, CSP28.g8055.t1	GCK72_005804.t1	CSP40.g5607.t1	NA
806	WBGene00013216	Y54G11A.7	II	14297305	14299620	2316	+	OG0002056	Recent	CSP29.g10147.t1, CSP29.g17288.t1, CSP29.g20036.t1	CBOVI.g6572.t1, CBOVI.g6576.t1	CBG20808.1	Y54G11A.4.1, Y54G11A.7.1	Sp34_20073000.t1	FL83_06851	Cnig_chr_II.g6717.1	CSP28.g1498.t1, CSP28.g8055.t1	GCK72_005804.t1	CSP40.g5607.t1	NA
807	WBGene00013228	Y56A3A.7	III	11933990	11947019	13030	-	OG0001115	Old	CSP29.g22468.t1, CSP29.g22469.t1	CBOVI.g6020.t2	CBG13324.1, CBG13325c.1	Y56A3A.36.1, Y56A3A.7b.1	Sp34_30084720.t1, Sp34_30084800.t1	FL83_01494, FL83_15121, FL83_21003	Cni-Y56A3A.36.1, Cni-Y56A3A.7	CSP28.g12952.t1, CSP28.g12953.t1	GCK72_010189.t1	CSP40.g20660.t1, CSP40.g20661.t1	Csp11.Scaffold126.g580.t1, Csp11.Scaffold126.g581.t2
808	WBGene00013255	tric-1B.1	II	12256852	12266245	9394	-	OG0001144	Old	CSP29.g9783.t1, CSP29.g9787.t1	CBOVI.g7813.t1	CBG20929.1, CBG20933.1	Y57A10A.10.1, Y57A10A.28.1	Sp34_20051000.t1, Sp34_20051310.t1	FL83_09845, FL83_09848	Cni-Y57A10A.10, Cni-Y57A10A.28	CSP28.g163.t1, CSP28.g168.t1	GCK72_006670.t1, GCK72_006675.t1	CSP40.g5744.t1, CSP40.g5748.t1	Csp11.Scaffold602.g5478.t1, Csp11.Scaffold602.g5483.t1
809	WBGene00013268	tric-1B.2	II	12275927	12279387	3461	-	OG0001144	Old	CSP29.g9783.t1, CSP29.g9787.t1	CBOVI.g7813.t1	CBG20929.1, CBG20933.1	Y57A10A.10.1, Y57A10A.28.1	Sp34_20051000.t1, Sp34_20051310.t1	FL83_09845, FL83_09848	Cni-Y57A10A.10, Cni-Y57A10A.28	CSP28.g163.t1, CSP28.g168.t1	GCK72_006670.t1, GCK72_006675.t1	CSP40.g5744.t1, CSP40.g5748.t1	Csp11.Scaffold602.g5478.t1, Csp11.Scaffold602.g5483.t1
810	WBGene00013288	Y57A10C.10	II	12440132	12441264	1133	-	OG0007780	Recent	CSP29.g2103.t1	NA	CBG20967.1	W05H5.1.1, Y57A10C.10.1	Sp34_20052800.t1	FL83_23116	Cnig_chr_II.g6922.1	CSP28.g4030.t1	GCK72_006709.t1	CSP40.g13649.t1	Csp11.Scaffold629.g9169.t1
811	WBGene00013299	irld-18	IV	14579242	14581039	1798	-	OG0001251	Recent	CSP29.g3463.t1	NA	CBG21564.1	F13G11.2.1, Y57G11B.7.1	Sp34_30310900.t1, Sp34_30312400.t1, Sp34_30312500.t1, Sp34_40134000.t1, Sp34_40135700.t1, Sp34_40185800.t1	FL83_07136	Cnig_chr_IV.g12454, Cnig_chr_IV.g12457	CSP28.g7522.t1	GCK72_012781.t1, GCK72_012784.t1, GCK72_012813.t1, GCK72_012817.t1	CSP40.g16183.t1	Csp11.Scaffold630.g19623.t1
812	WBGene00013300	lgc-7	IV	14709586	14714738	5153	+	OG0003275	Recent	CSP29.g3453.t1	CBOVI.g11222.t1	CBG21535.1	Y57G11C.2.1, Y57G11C.49.1	Sp34_40253400.t1	FL83_22341	Cnig_chr_IV.g12424.1	CSP28.g7532.t1	GCK72_012902.t1	CSP40.g8717.t1, CSP40.g8719.t1	Csp11.Scaffold630.g21245.t1
813	WBGene00013315	Y57G11C.20	IV	14843362	14845311	1950	+	OG0000812	Recent	NA	NA	NA	K09F6.9.1, Y57G11C.20.1	NA	FL83_00097, FL83_00098, FL83_10893, FL83_14789, FL83_19220, FL83_20420, FL83_23711.1, FL83_24744, FL83_24869, FL83_24943	Cnig_chr_III.g11012, Cnig_chr_III.g11164, Cnig_chr_V.g17600, Cnig_chr_V.g21855.1, nigoni.pc_2016.07.11_012.g27624, nigoni.pc_2016.07.11_018.g28199	CSP28.g22.t1	GCK72_003794.t1, GCK72_007349.t1	CSP40.g10158.t1, CSP40.g15045.t1, CSP40.g24500.t1, CSP40.g5206.t1	NA
814	WBGene00013338	lgc-8	IV	14715800	14720440	4641	+	OG0003275	Recent	CSP29.g3453.t1	CBOVI.g11222.t1	CBG21535.1	Y57G11C.2.1, Y57G11C.49.1	Sp34_40253400.t1	FL83_22341	Cnig_chr_IV.g12424.1	CSP28.g7532.t1	GCK72_012902.t1	CSP40.g8717.t1, CSP40.g8719.t1	Csp11.Scaffold630.g21245.t1
815	WBGene00013344	ebp-1	V	18043571	18052718	9148	+	OG0007203	Recent	CSP29.g18418.t1	NA	CBG05597a.1	Y59A8B.7.1, Y59A8B.9.1	Sp34_50409300.t1	FL83_20823	Cni-ebp-1	CSP28.g4877.t1	GCK72_021861.t1	CSP40.g23424.t1	Csp11.Scaffold630.g21884.t1
816	WBGene00013358	abhd-3.1	V	19955488	19958912	3425	+	OG0009195	Recent	CSP29.g545.t1	CBOVI.g7030.t1	CBG08080.1	C44C1.5a.1, Y60A3A.7.1	Sp34_X0012900.t1	FL83_03170	Cnig_chr_X.g22217	NA	GCK72_022242.t1	CSP40.g11221.t1	Csp11.Scaffold412.g1103.t1
817	WBGene00013360	tmed-4	V	19946740	19949093	2354	-	OG0003050	Recent	CSP29.g18400.t1	CBOVI.g2111.t1	CBG24517.1	T08D2.1.1, Y60A3A.9.1	Sp34_50413800.t1	FL83_04357, FL83_23158	Cni-Y60A3A.9, nigoni.pc_2016.07.11_007.g27139	CSP28.g4857.t1	GCK72_021312.t1	CSP40.g20458.t1	NA
818	WBGene00013388	Y62F5A.10	II	11521600	11523196	1597	+	OG0001559	Recent	CSP29.g4868.t1	CBOVI.g7599.t1	CBG12625.1	C17H12.5.1, Y62F5A.10.1	Sp34_10332800.t1	FL83_06976, FL83_23740	Cnig_chr_I.g2446	CSP28.g13005.t1, CSP28.g17806.t1	GCK72_002723.t1, GCK72_002806.t1, GCK72_002879.t1	CSP40.g9383.t1	Csp11.Scaffold630.g20349.t1, Csp11.Scaffold630.g20354.t1, Csp11.Scaffold630.g20400.t1
819	WBGene00013391	Y62H9A.3	X	11879110	11879971	862	-	OG0001653	Old	CSP29.g14041.t1	CBOVI.g3763.t1	CBG15571.1, CBG15573.1	Y62H9A.3.1, Y62H9A.5.1	Sp34_X0178600.t1	FL83_03550	Cni-Y62H9A.3, Cni-Y62H9A.5.1	CSP28.g3523.t1	GCK72_025131.t1, GCK72_025133.t1	CSP40.g21650.t1, CSP40.g21653.t1	Csp11.Scaffold442.g1228.t2, Csp11.Scaffold630.g18638.t1
820	WBGene00013392	Y62H9A.4	X	11880126	11881226	1101	+	OG0001654	Old	CSP29.g14042.t1	NA	CBG15570.1, CBG15572.1	Y62H9A.4.1, Y62H9A.6.1	Sp34_X0178500.t1	FL83_03551, FL83_03552	Cni-Y62H9A.4, Cni-Y62H9A.6	CSP28.g3522.t1	GCK72_025132.t1, GCK72_025134.t1	CSP40.g21649.t1, CSP40.g21652.t1	Csp11.Scaffold442.g1227.t1, Csp11.Scaffold442.g1229.t1
821	WBGene00013393	Y62H9A.5	X	11882144	11882900	757	-	OG0001653	Old	CSP29.g14041.t1	CBOVI.g3763.t1	CBG15571.1, CBG15573.1	Y62H9A.3.1, Y62H9A.5.1	Sp34_X0178600.t1	FL83_03550	Cni-Y62H9A.3, Cni-Y62H9A.5.1	CSP28.g3523.t1	GCK72_025131.t1, GCK72_025133.t1	CSP40.g21650.t1, CSP40.g21653.t1	Csp11.Scaffold442.g1228.t2, Csp11.Scaffold630.g18638.t1
822	WBGene00013394	ule-5	X	11883127	11884042	916	+	OG0001654	Old	CSP29.g14042.t1	NA	CBG15570.1, CBG15572.1	Y62H9A.4.1, Y62H9A.6.1	Sp34_X0178500.t1	FL83_03551, FL83_03552	Cni-Y62H9A.4, Cni-Y62H9A.6	CSP28.g3522.t1	GCK72_025132.t1, GCK72_025134.t1	CSP40.g21649.t1, CSP40.g21652.t1	Csp11.Scaffold442.g1227.t1, Csp11.Scaffold442.g1229.t1
823	WBGene00013407	fld-1	I	14114194	14118650	4457	+	OG0007784	Recent	CSP29.g21057.t1	CBOVI.g9140.t1	CBG18826.1	K12H6.6a.1, Y63D3A.8.1	Sp34_10025300.t1	FL83_14895	NA	CSP28.g10124.t1	GCK72_001639.t1	CSP40.g13856.t1	Csp11.Scaffold525.g3003.t1
824	WBGene00013437	Y66D12A.11	III	11563467	11565574	2108	+	OG0002865	Recent	CSP29.g12807.t1	CBOVI.g980.t1	CBG13262.1	Y66D12A.11.1, ZK418.13.1	Sp34_30090600.t1	FL83_17611	Cnig_chr_III.g9842	CSP28.g1102.t1	GCK72_010240.t1	CSP40.g20586.t1, CSP40.g20608.t1	Csp11.Scaffold488.g2015.t1
825	WBGene00013476	Y69E1A.4	IV	10955255	10956642	1388	+	OG0004154	Recent	CSP29.g1875.t1	CBOVI.g8213.t1	CBG08329.1	T25B9.2.1, Y69E1A.4.1	Sp34_40083910.t1	FL83_22995	Cnig_chr_IV.g15109.1	CSP28.g6904.t1	GCK72_014966.t1	CSP40.g6650.t1	Csp11.Scaffold457.g1384.t2
826	WBGene00013491	Y70C5B.1	V	16662114	16662960	847	-	OG0001919	Recent	CSP29.g18835.t1	NA	CBG04993.1	W06G6.21.1, Y70C5B.1.1	Sp34_50340600.t1	FL83_17802, FL83_17818	Cnig_chr_V.g20995	CSP28.g682.t1	GCK72_020586.t1, GCK72_020595.t1	CSP40.g14527.t1	Csp11.Scaffold487.g1972.t1, Csp11.Scaffold630.g20110.t1, Csp11.Scaffold630.g20122.t1, Csp11.Scaffold630.g22141.t1
827	WBGene00013507	Y71A12B.10	I	13957199	13960612	3414	+	OG0004293	Recent	CSP29.g21099.t1, CSP29.g21133.t1	NA	CBG18822.1	Y63D3A.5.1, Y71A12B.10a.1	Sp34_10024900.t1	FL83_23699	Cni-tfg-1	CSP28.g10163.t1	GCK72_001738.t1	CSP40.g13861.t1	Csp11.Scaffold525.g3008.t1
828	WBGene00013527	Y73F8A.22	IV	15439190	15441408	2219	-	OG0000935	Recent	NA	NA	CBG10704.1	Y73F8A.22.1, Y73F8A.23.1	NA	FL83_09232, FL83_14671	nigoni.pc_2016.07.11_026.g28577.1, nigoni.pc_2016.07.11_033.g28759.1	CSP28.g1629.t1	GCK72_001566.t1, GCK72_001571.t1, GCK72_011148.t1	CSP40.g17861.t1, CSP40.g17862.t1, CSP40.g1798.t1, CSP40.g1799.t1, CSP40.g1803.t1, CSP40.g1804.t1, CSP40.g1805.t1, CSP40.g1806.t1, CSP40.g1807.t1	Csp11.Scaffold629.g11653.t2, Csp11.Scaffold629.g11659.t1, Csp11.Scaffold629.g11661.t1
829	WBGene00013528	Y73F8A.23	IV	15442960	15444581	1622	-	OG0000935	Recent	NA	NA	CBG10704.1	Y73F8A.22.1, Y73F8A.23.1	NA	FL83_09232, FL83_14671	nigoni.pc_2016.07.11_026.g28577.1, nigoni.pc_2016.07.11_033.g28759.1	CSP28.g1629.t1	GCK72_001566.t1, GCK72_001571.t1, GCK72_011148.t1	CSP40.g17861.t1, CSP40.g17862.t1, CSP40.g1798.t1, CSP40.g1799.t1, CSP40.g1803.t1, CSP40.g1804.t1, CSP40.g1805.t1, CSP40.g1806.t1, CSP40.g1807.t1	Csp11.Scaffold629.g11653.t2, Csp11.Scaffold629.g11659.t1, Csp11.Scaffold629.g11661.t1
830	WBGene00013547	Y75B8A.10	III	12180944	12183019	2076	-	OG0012190	Recent	CSP29.g6963.t1	NA	CBG01824.1	B0564.11.1, Y75B8A.10.1	Sp34_40144920.t1	NA	Cnig_chr_IV.g14483	CSP28.g13823.t1	GCK72_014500.t1	CSP40.g2361.t1	Csp11.Scaffold629.g10920.t1
831	WBGene00013554	Y75B8A.19	III	12226632	12232658	6027	+	OG0003839	Recent	CSP29.g1425.t1	NA	CBG24935.1, CBG30254.1	Y75B8A.19.1, Y7A5A.3.1	Sp34_30008600.t1	FL83_06522	Cnig_chr_III.g11735	CSP28.g6641.t1	GCK72_008354.t1	CSP40.g20750.t1	Csp11.Scaffold629.g14546.t1
832	WBGene00013570	Y75B12B.8	V	15201474	15202384	911	-	OG0005019	Recent	NA	NA	CBG05720.1	C41G6.13.1, Y75B12B.8.1	NA	FL83_06599, FL83_06600	Cnig_chr_IV.g13656.2	NA	GCK72_013783.t1, GCK72_013784.t1	CSP40.g4185.t1, CSP40.g4186.t1	Csp11.Scaffold630.g21044.t1, Csp11.Scaffold630.g21045.t1
833	WBGene00013587	Y80D3A.9	V	18953118	18957317	4200	-	OG0001102	Old	CSP29.g19290.t1, CSP29.g23354.t1, CSP29.g5777.t1	CBOVI.g1215.t1	CBG09494.1, CBG23817.1, CBG27335.1	R186.1.1, Y80D3A.9.1	Sp34_50422400.t1	FL83_07686	Cni-R186.1, Cni-Y80D3A.9	CSP28.g3117.t1, CSP28.g7164.t1	GCK72_017654.t1, GCK72_021611.t1	CSP40.g3072.t1, CSP40.g9488.t1	Csp11.Scaffold520.g2812.t1, Csp11.Scaffold629.g10797.t1
834	WBGene00013596	nyn-2	I	13572379	13575805	3427	+	OG0007819	Recent	CSP29.g21245.t1	NA	CBG08038.1	T23G4.3.1, Y87G2A.7.1	Sp34_10014100.t1	FL83_19337	Cnig_chr_I.g3763	CSP28.g8183.t1	GCK72_003609.t1	CSP40.g7326.t1	Csp11.Scaffold630.g20993.t1
835	WBGene00013605	Y95D11A.1	I	10944210	10945687	1478	+	OG0001248	Old	CSP29.g22836.t1, CSP29.g22837.t1	CBOVI.g10256.t1	CBG20409.1, CBG20410.1	Y95D11A.1.1, Y95D11A.3.1	Sp34_10273900.t1, Sp34_10274000.t1	FL83_14839, FL83_20349	Cni-Y95D11A.1, Cni-Y95D11A.3	CSP28.g13255.t1, CSP28.g13256.t1	GCK72_001694.t1, GCK72_001695.t1	CSP40.g22264.t1, CSP40.g22265.t1	Csp11.Scaffold630.g17881.t1
836	WBGene00013623	fbxa-90	V	16966814	16968586	1773	+	OG0013712	Recent	NA	NA	NA	C25D7.4a.1, Y102A5C.19.1	Sp34_40271920.t1	FL83_13348, FL83_24709	NA	NA	GCK72_021015.t1, GCK72_021162.t1, GCK72_021164.t1	CSP40.g12037.t1	NA
837	WBGene00013632	Y105C5A.1	IV	15550848	15564427	13580	-	OG0000186	Old	CSP29.g239.t1, CSP29.g5249.t1, CSP29.g5252.t1	CBOVI.g8102.t1	CBG13705.1, CBG13707a.1, CBG13713b.1, CBG18733.1, CBG21614.1, CBG31512.1	F28F8.7a.1, Y105C5A.1.1	Sp34_40190600.t1, Sp34_40276100.t1, Sp34_40276400.t1, Sp34_40280300.t1	FL83_07194, FL83_13248, FL83_17726, FL83_17833, FL83_22177, FL83_23398	Cnig_chr_IV.g12195.2, Cnig_chr_IV.g12206, Cnig_chr_IV.g12525.1, Cnig_chr_IV.g12578.1, Cnig_chr_IV.g12583.1, Cnig_chr_V.g22117.1, nigoni.pc_2016.07.11_018.g28155	CSP28.g12528.t1, CSP28.g18178.t1, CSP28.g9819.t1	GCK72_002794.t1, GCK72_012346.t1, GCK72_012384.t1, GCK72_012450.t1, GCK72_012597.t1, GCK72_012598.t1, GCK72_012599.t1, GCK72_012699.t1, GCK72_013013.t1, GCK72_021002.t1, GCK72_022346.t1, GCK72_022348.t1, GCK72_022377.t1, GCK72_022936.t1, GCK72_023827.t1, GCK72_026140.t1	CSP40.g18689.t1, CSP40.g24024.t1, CSP40.g2430.t1, CSP40.g24677.t1, CSP40.g9411.t1	Csp11.Scaffold629.g13510.t1, Csp11.Scaffold629.g13583.t1, Csp11.Scaffold629.g9664.t1
838	WBGene00013645	Y105C5B.1	IV	15870656	15872221	1566	+	OG0002266	Recent	NA	NA	CBG01132.1, CBG24667.1, CBG24668.1, CBG24669.1, CBG30565.1	Y105C5B.1.1, ZK697.1.1	NA	FL83_07993, FL83_17276, FL83_17551, FL83_17552.1, FL83_20931, FL83_20932, FL83_20933, FL83_20934	NA	NA	NA	NA	NA
839	WBGene00013659	Y105C5B.20	IV	15993460	15994605	1146	-	OG0002695	Recent	NA	NA	CBG05314.1, CBG05315.1, CBG24440.1	F54F7.6.1, Y105C5B.20.1	Sp34_X0152200.t1	NA	nigoni.pc_2016.07.11_016.g28071	NA	NA	CSP40.g11034.t1, CSP40.g11036.t1, CSP40.g15254.t1, CSP40.g15258.t1, CSP40.g15262.t1, CSP40.g15266.t1, CSP40.g8857.t1	NA
840	WBGene00013673	Y105E8A.13	I	14461038	14465145	4108	-	OG0003783	Recent	CSP29.g13392.t1	CBOVI.g12126.t1	CBG08752.1	K05C4.8.1, Y105E8A.13a.1	Sp34_10006000.t1	FL83_09162	Cni-Y105E8A.13	CSP28.g8272.t1	GCK72_001482.t1	CSP40.g4683.t1	Csp11.Scaffold630.g19047.t1
841	WBGene00013674	Y105E8A.14	I	14465380	14468214	2835	-	OG0001076	Old	CSP29.g13391.t1	CBOVI.g10041.t1	CBG08753.1, CBG23202.1	C55A6.1.1, Y105E8A.14.1	Sp34_10005900.t1	FL83_16737, FL83_22290, FL83_24755	Cni-C55A6.1.2, Cni-Y105E8A.14	CSP28.g8271.t1	GCK72_001483.t1, GCK72_009307.t1	CSP40.g10122.t1, CSP40.g2196.t1, CSP40.g4684.t1	Csp11.Scaffold629.g12642.t1, Csp11.Scaffold629.g12653.t1, Csp11.Scaffold630.g19046.t1
842	WBGene00013705	Y106G6E.1	I	10198219	10200440	2222	-	OG0000684	Recent	CSP29.g13291.t1	CBOVI.g11558.t1	CBG04149.1, CBG04212.1	C36B1.10.1, Y106G6E.1.1	Sp34_10084300.t1, Sp34_10256800.t1	FL83_17989, FL83_18570, FL83_23113	Cnig_chr_I.g1017.1, Cnig_chr_I.g1081, Cnig_chr_I.g2665, Cnig_chr_I.g2666	CSP28.g10756.t1, CSP28.g19825.t1, CSP28.g19829.t1, CSP28.g8186.t1, CSP28.g8225.t1	GCK72_000773.t1, GCK72_000818.t1, GCK72_001926.t1	CSP40.g15408.t1, CSP40.g22060.t1	Csp11.Scaffold629.g13100.t1, Csp11.Scaffold630.g17547.t1
843	WBGene00013723	Y106G6H.13	I	10471511	10471927	417	+	OG0012446	Recent	CSP29.g9670.t1	NA	CBG02216.1	C04F12.12.1, Y106G6H.13.1	Sp34_10217300.t1	FL83_05219	Cnig_chr_I.g2048	NA	GCK72_002377.t1	CSP40.g15181.t1	Csp11.Scaffold547.g3505.t1
844	WBGene00013727	Y111B2A.1	III	12492795	12495644	2850	-	OG0000908	Recent	CSP29.g1765.t1, CSP29.g18940.t1	CBOVI.g10531.t1	CBG20530.1, CBG24934.1	C16A11.10.1, Y111B2A.1.1	Sp34_20305600.t1	FL83_02544, FL83_04174, FL83_09280	Cnig_chr_V.g21656, Cnig_chr_X.g25203.2	CSP28.g19628.t1, CSP28.g3361.t1	GCK72_005642.t1, GCK72_023019.t1	CSP40.g12032.t1, CSP40.g12398.t1, CSP40.g12400.t1, CSP40.g21615.t1	Csp11.Scaffold621.g6176.t2, Csp11.Scaffold621.g6179.t1
845	WBGene00013729	Y111B2A.3	III	12496538	12499347	2810	+	OG0002138	Recent	CSP29.g18303.t1, CSP29.g3662.t1	NA	CBG08229.1	B0035.6.1, Y111B2A.3.1	Sp34_30297900.t1	FL83_14643	Cnig_chr_I.g1534, Cnig_chr_I.g708, Cnig_chr_I.g745.1	CSP28.g13668.t1, CSP28.g4762.t1	GCK72_011116.t1	CSP40.g4577.t1	Csp11.Scaffold630.g20898.t1
846	WBGene00013775	Y116A8A.4	IV	16822829	16824505	1677	+	OG0000451	Recent	NA	NA	CBG26225.1, CBG26226.1	Y116A8A.4.1, Y116A8A.6.1	Sp34_20238600.t1, Sp34_20238810.t1, Sp34_20239000.t1, Sp34_20239200.t1, Sp34_40192500.t1, Sp34_50093600.t1, Sp34_50093800.t1, Sp34_50101100.t1, Sp34_50341300.t1, Sp34_50343200.t1, Sp34_50368000.t1, Sp34_50369400.t1, Sp34_50369600.t1, Sp34_50369800.t1, Sp34_50384400.t1, Sp34_50384510.t1, Sp34_50384520.t1, Sp34_50384900.t1, Sp34_50385000.t1, Sp34_50385500.t1	FL83_22824, FL83_22825, FL83_22827	Cnig_chr_IV.g12165, Cnig_chr_IV.g12166.1, Cnig_chr_IV.g12167, Cnig_chr_IV.g12168	NA	GCK72_012547.t1, GCK72_012548.t1, GCK72_012549.t1	CSP40.g14311.t1	NA
847	WBGene00013776	Y116A8A.6	IV	16826306	16828798	2493	-	OG0000451	Recent	NA	NA	CBG26225.1, CBG26226.1	Y116A8A.4.1, Y116A8A.6.1	Sp34_20238600.t1, Sp34_20238810.t1, Sp34_20239000.t1, Sp34_20239200.t1, Sp34_40192500.t1, Sp34_50093600.t1, Sp34_50093800.t1, Sp34_50101100.t1, Sp34_50341300.t1, Sp34_50343200.t1, Sp34_50368000.t1, Sp34_50369400.t1, Sp34_50369600.t1, Sp34_50369800.t1, Sp34_50384400.t1, Sp34_50384510.t1, Sp34_50384520.t1, Sp34_50384900.t1, Sp34_50385000.t1, Sp34_50385500.t1	FL83_22824, FL83_22825, FL83_22827	Cnig_chr_IV.g12165, Cnig_chr_IV.g12166.1, Cnig_chr_IV.g12167, Cnig_chr_IV.g12168	NA	GCK72_012547.t1, GCK72_012548.t1, GCK72_012549.t1	CSP40.g14311.t1	NA
848	WBGene00013778	clec-194	IV	16831666	16833005	1340	+	OG0007485	Recent	CSP29.g19754.t1	NA	NA	C42D4.11.1, Y116A8A.8.1	NA	FL83_06535, FL83_24694	Cnig_chr_IV.g13740	CSP28.g2316.t1, CSP28.g7567.t1	GCK72_013881.t1	CSP40.g18739.t1	Csp11.Scaffold630.g21123.t1
849	WBGene00013798	clec-195	IV	17044739	17045791	1053	-	OG0016397	Recent	NA	NA	NA	F38C2.6.1, Y116A8C.21.1	NA	FL83_12931	NA	NA	GCK72_019506.t1	CSP40.g19667.t1	NA
850	WBGene00013801	Y116A8C.24	IV	17068795	17070891	2097	-	OG0012958	Recent	CSP29.g16280.t1	NA	CBG09226.1	Y116A8C.24b.1, Y116A8C.38.1	Sp34_30211800.t1, Sp34_30228100.t1	NA	Cnig_chr_III.g10449	NA	NA	CSP40.g8190.t1	Csp11.Scaffold552.g3655.t1
851	WBGene00013811	Y116A8C.38	IV	17131545	17133657	2113	+	OG0012958	Recent	CSP29.g16280.t1	NA	CBG09226.1	Y116A8C.24b.1, Y116A8C.38.1	Sp34_30211800.t1, Sp34_30228100.t1	NA	Cnig_chr_III.g10449	NA	NA	CSP40.g8190.t1	Csp11.Scaffold552.g3655.t1
852	WBGene00013812	Y116A8C.40	IV	17144109	17150971	6863	-	OG0000096	Old	CSP29.g10338.t1, CSP29.g10339.t1, CSP29.g10342.t1, CSP29.g18870.t1, CSP29.g4282.t1, CSP29.g7099.t1	CBOVI.g10952.t1, CBOVI.g1622.t1, CBOVI.g1623.t1, CBOVI.g1624.t1, CBOVI.g1803.t1, CBOVI.g1804.t1, CBOVI.g1805.t1, CBOVI.g1875.t1, CBOVI.g1876.t1, CBOVI.g1877.t1, CBOVI.g1878.t1, CBOVI.g1879.t1, CBOVI.g1880.t1, CBOVI.g1881.t1, CBOVI.g5712.t1, CBOVI.g5796.t1	CBG00349.1, CBG00350.1, CBG01681.1, CBG06393.1, CBG06395.1, CBG06396.1, CBG06397.1, CBG06398.1, CBG10357.1, CBG20912.1, CBG25137.1, CBG25139.1	R08C7.7.1, Y116A8C.40a.1	Sp34_40201800.t1	FL83_01519, FL83_09568, FL83_19280, FL83_22509, FL83_22510	Cnig_chr_II.g6855.1, Cnig_chr_IV.g11998, Cnig_chr_IV.g12078, Cnig_chr_IV.g12079.3, Cnig_chr_IV.g14653, Cnig_chr_V.g18258, Cnig_chr_V.g18259.1, Cnig_chr_V.g18260, Cnig_chr_V.g18264.1, Cnig_chr_V.g18265.2	CSP28.g15487.t1, CSP28.g15508.t1, CSP28.g15509.t1, CSP28.g5531.t1, CSP28.g648.t1, CSP28.g9755.t1	GCK72_004024.t1, GCK72_012123.t1, GCK72_012128.t1, GCK72_012130.t1, GCK72_014627.t1, GCK72_025806.t1	CSP40.g10998.t1, CSP40.g11311.t1, CSP40.g11312.t1, CSP40.g15490.t1, CSP40.g19501.t1, CSP40.g6449.t1, CSP40.g6451.t1, CSP40.g6452.t1	Csp11.Scaffold171.g638.t1, Csp11.Scaffold171.g639.t2, Csp11.Scaffold589.g4947.t1, Csp11.Scaffold630.g18467.t1
853	WBGene00013816	Y116F11A.1	V	19730580	19732242	1663	+	OG0001420	Recent	NA	NA	NA	C11G6.2.1, Y116F11A.1.1	NA	FL83_00228, FL83_04989, FL83_04990, FL83_04991, FL83_14116, FL83_14117, FL83_22775	Cnig_chr_V.g18263.1, Cnig_chr_X.g26263.1	NA	GCK72_001037.t1, GCK72_003079.t1, GCK72_006621.t1, GCK72_013217.t1, GCK72_015323.t1, GCK72_022520.t1	CSP40.g23759.t1, CSP40.g8733.t1	NA
854	WBGene00013823	Y116F11B.7	V	19848314	19855326	7013	+	OG0004981	Recent	CSP29.g9743.t1, CSP29.g9747.t1	CBOVI.g12628.t1	CBG20880.1	R05H10.3a.1, Y116F11B.7.1	Sp34_20058500.t1	FL83_09810	Cni-R05H10.3	CSP28.g14673.t1	GCK72_006631.t1	CSP40.g5702.t1	NA
855	WBGene00013829	Y116F11B.14	V	19899467	19900291	825	+	OG0009496	Recent	CSP29.g6632.t1	NA	CBG22144a.1	Y116F11B.14.1, Y71G12B.22.1	Sp34_10311000.t1	FL83_17360	Cnig_chr_I.g70.2	CSP28.g7421.t1	GCK72_001165.t1	CSP40.g8728.t1	Csp11.Scaffold629.g8454.t2
856	WBGene00013830	ZC15.1	V	20306103	20308919	2817	+	OG0001531	Recent	CSP29.g21494.t1	NA	CBG26844.1	Y81B9A.1.1, ZC15.1.1	NA	FL83_11070, FL83_24809	Cnig_chr_III.g9153, Cnig_chr_IV.g12226	CSP28.g21270.t1, CSP28.g625.t1	GCK72_003031.t1, GCK72_026184.t1	CSP40.g1737.t1, CSP40.g19968.t1, CSP40.g20483.t1, CSP40.g3485.t2, CSP40.g3486.t1	Csp11.Scaffold354.g883.t1
857	WBGene00013831	clec-262	V	20311819	20315628	3810	+	OG0001127	Recent	CSP29.g3422.t1, CSP29.g3423.t1	NA	CBG11425.1, CBG11426.1	R10D12.5.1, ZC15.2.1	Sp34_50382100.t1, Sp34_50382200.t1	FL83_03704, FL83_15925	Cnig_chr_V.g16419, Cnig_chr_V.g16420.1	CSP28.g4303.t2, CSP28.g7563.t1, CSP28.g7564.t2, CSP28.g7565.t1, CSP28.g7566.t1	GCK72_012835.t1, GCK72_018700.t1	CSP40.g7622.t1	Csp11.Scaffold630.g22151.t2
858	WBGene00013862	wdr-5.3	V	10737116	10739350	2235	+	OG0000777	Old	CSP29.g16247.t1	CBOVI.g4148.t1	CBG08899.1, CBG09206.1, CBG09688.1	C14B1.4.1, ZC302.2a.1	Sp34_30224720.t1, Sp34_50299000.t1	FL83_10263, FL83_10633, FL83_12240	Cni-wdr-5.1, Cnig_chr_V.g19385, Cnig_chr_X.g26618	CSP28.g67.t1	GCK72_009724.t1, GCK72_016474.t1, GCK72_025949.t1	CSP40.g1526.t1, CSP40.g22881.t1, CSP40.g8174.t1	Csp11.Scaffold628.g7092.t1, Csp11.Scaffold629.g15551.t1, Csp11.Scaffold629.g9522.t1
859	WBGene00013866	cbs-1	X	10054275	10057528	3254	+	OG0004263	Recent	CSP29.g20558.t1	CBOVI.g11841.t1	CBG01937.1	F54A3.4.1, ZC373.1a.1	Sp34_X0064000.t1	FL83_01405	Cnig_chr_X.g22936	CSP28.g17671.t1	GCK72_023510.t1	CSP40.g15918.t1	Csp11.Scaffold629.g13655.t1
860	WBGene00013886	ZC412.5	V	14874122	14875471	1350	-	OG0003271	Recent	CSP29.g3337.t1	CBOVI.g4235.t1	CBG06801.1	ZC412.5.1, ZK512.8.1	Sp34_30261300.t1	FL83_07442	Cnig_chr_III.g10926	CSP28.g14107.t1, CSP28.g20094.t1	GCK72_009403.t1	CSP40.g9080.t1	Csp11.Scaffold611.g5848.t1
861	WBGene00013908	srbc-43	V	12789197	12790518	1322	-	OG0011130	Recent	CSP29.g16667.t1	NA	CBG08592.1	ZC455.8a.1, ZC455.9.1	NA	FL83_13950	Cnig_chr_V.g18751.1	CSP28.g14969.t2	GCK72_018409.t1	CSP40.g898.t1	Csp11.Scaffold564.g3997.t1
862	WBGene00013909	srbc-44	V	12787269	12788551	1283	-	OG0011130	Recent	CSP29.g16667.t1	NA	CBG08592.1	ZC455.8a.1, ZC455.9.1	NA	FL83_13950	Cnig_chr_V.g18751.1	CSP28.g14969.t2	GCK72_018409.t1	CSP40.g898.t1	Csp11.Scaffold564.g3997.t1
863	WBGene00013917	cdk-11.2	X	10416631	10419765	3135	-	OG0000991	Old	CSP29.g17461.t1	CBOVI.g7097.t1	CBG12984.1, CBG17235.1, CBG17236.1	B0495.2a.1, ZC504.3.1	Sp34_20142900.t1, Sp34_X0071600.t1	FL83_06920	Cnig_chr_II.g5419, Cnig_chr_X.g23580, Cnig_chr_X.g23581.1	CSP28.g11935.t1, CSP28.g1204.t1, CSP28.g18687.t1	GCK72_005733.t1, GCK72_023578.t1	CSP40.g17119.t1, CSP40.g20288.t1	Csp11.Scaffold469.g1618.t1, Csp11.Scaffold629.g13744.t1
864	WBGene00013944	ZK228.1	V	18444418	18447019	2602	+	OG0000867	Recent	NA	NA	NA	F07B7.7.1, ZK228.1.1	NA	FL83_24995	Cnig_chr_I.g118.1, Cnig_chr_I.g120.1, Cnig_chr_I.g3146, Cnig_chr_I.g3148, Cnig_chr_I.g3149, Cnig_chr_II.g7186.1, Cnig_chr_II.g7814.1, Cnig_chr_IV.g12201.1, Cnig_chr_IV.g12202, Cnig_chr_IV.g12204, Cnig_chr_IV.g15227.2, Cnig_chr_IV.g15233.2, Cnig_chr_IV.g15234, Cnig_chr_V.g21850.1, Cnig_chr_V.g21851, nigoni.pc_2016.07.11_008.g27143.2, nigoni.pc_2016.07.11_019.g28238	NA	NA	CSP40.g15679.t1, CSP40.g18977.t1	Csp11.Scaffold283.g737.t1, Csp11.Scaffold656.g22326.t1
865	WBGene00013949	ZK262.2	V	18410327	18412987	2661	-	OG0004177	Recent	CSP29.g19217.t1	CBOVI.g1906.t1	CBG23826.1	ZK262.2.1, ZK262.3.1	Sp34_50417900.t1	FL83_04184	Cnig_chr_V.g21633	CSP28.g7186.t1	GCK72_021548.t1	CSP40.g11991.t1	Csp11.Scaffold612.g5859.t1
866	WBGene00013950	txt-8	V	18414351	18417735	3385	+	OG0004177	Recent	CSP29.g19217.t1	CBOVI.g1906.t1	CBG23826.1	ZK262.2.1, ZK262.3.1	Sp34_50417900.t1	FL83_04184	Cnig_chr_V.g21633	CSP28.g7186.t1	GCK72_021548.t1	CSP40.g11991.t1	Csp11.Scaffold612.g5859.t1
867	WBGene00013963	sulp-8	V	9670028	9673667	3640	-	OG0000980	Ancient	CSP29.g15894.t1, CSP29.g18336.t1	CBOVI.g1687.t1, CBOVI.g2586.t2	CBG17447.1, CBG19337.1	W04G3.6d.1, ZK287.2a.1	Sp34_50252700.t1, Sp34_X0082100.t1	FL83_01191, FL83_08577	Cni-sulp-7.1, Cni-sulp-8.1	CSP28.g14461.t1, CSP28.g4795.t1	GCK72_016984.t1, GCK72_023710.t1	CSP40.g23802.t1, CSP40.g6505.t1	Csp11.Scaffold515.g2646.t1, Csp11.Scaffold630.g17204.t1
868	WBGene00013987	ZK512.8	III	9146065	9147411	1347	+	OG0003271	Recent	CSP29.g3337.t1	CBOVI.g4235.t1	CBG06801.1	ZC412.5.1, ZK512.8.1	Sp34_30261300.t1	FL83_07442	Cnig_chr_III.g10926	CSP28.g14107.t1, CSP28.g20094.t1	GCK72_009403.t1	CSP40.g9080.t1	Csp11.Scaffold611.g5848.t1
869	WBGene00013999	ZK550.5	IV	17257501	17259410	1910	-	OG0003308	Recent	CSP29.g4272.t1	CBOVI.g10837.t1	CBG00368.1	F42G2.7a.1, ZK550.5.1	Sp34_40205700.t1	FL83_13838	Cnig_chr_IV.g12057.1	CSP28.g9125.t1	GCK72_012091.t1, GCK72_012097.t1	CSP40.g24000.t1	Csp11.Scaffold171.g659.t1
870	WBGene00014001	pyk-2	IV	10909913	10913078	3166	+	OG0000722	Ancient	CSP29.g10902.t2, CSP29.g6896.t1	CBOVI.g10873.t1, CBOVI.g12244.t1, CBOVI.g12245.t1	CBG05956a.1, CBG16947.1	F25H5.3e.1, ZK593.1a.1	Sp34_10113100.t1, Sp34_40308100.t1	FL83_06257, FL83_06259, FL83_12865	Cnig_chr_I.g338, Cnig_chr_I.g339, Cnig_chr_IV.g13892.1	CSP28.g12844.t1, CSP28.g17846.t1	GCK72_001420.t1, GCK72_014014.t1	CSP40.g1414.t1, CSP40.g4495.t1, CSP40.g4497.t1	Csp11.Scaffold629.g15008.t1, Csp11.Scaffold629.g7987.t1
871	WBGene00014043	clec-58	II	10474221	10476139	1919	-	OG0001509	Recent	CSP29.g17349.t1, CSP29.g17350.t1, CSP29.g17351.t1, CSP29.g17352.t1	NA	CBG03099b.1, CBG03101.1	ZK666.3.1, ZK673.9.1	Sp34_40055000.t1	NA	Cnig_chr_II.g5654.2, Cnig_chr_II.g5657	CSP28.g17233.t1, CSP28.g7982.t1, CSP28.g7983.t1	GCK72_005530.t1	CSP40.g16075.t1	Csp11.Scaffold581.g4584.t1, Csp11.Scaffold629.g8985.t1
872	WBGene00014047	clec-61	II	10488730	10490537	1808	-	OG0000767	Recent	CSP29.g13352.t1, CSP29.g13354.t1, CSP29.g13355.t1, CSP29.g4228.t1	NA	CBG03092.1, CBG03094.1, CBG19659.1	Y39A1B.1.1, ZK666.7.1	NA	FL83_23146	Cnig_chr_II.g5662, Cnig_chr_IV.g15477, Cnig_chr_IV.g15478.1	CSP28.g16975.t1, CSP28.g16976.t1, CSP28.g18082.t1, CSP28.g3215.t1, CSP28.g3217.t1, CSP28.g3218.t1, CSP28.g7987.t1, CSP28.g7988.t1, CSP28.g7990.t1, CSP28.g7994.t1	GCK72_005526.t1	CSP40.g16080.t1	NA
873	WBGene00014063	clec-143	II	10468202	10470297	2096	-	OG0001509	Recent	CSP29.g17349.t1, CSP29.g17350.t1, CSP29.g17351.t1, CSP29.g17352.t1	NA	CBG03099b.1, CBG03101.1	ZK666.3.1, ZK673.9.1	Sp34_40055000.t1	NA	Cnig_chr_II.g5654.2, Cnig_chr_II.g5657	CSP28.g17233.t1, CSP28.g7982.t1, CSP28.g7983.t1	GCK72_005530.t1	CSP40.g16075.t1	Csp11.Scaffold581.g4584.t1, Csp11.Scaffold629.g8985.t1
874	WBGene00014070	srxa-9	X	15747005	15752138	5134	+	OG0000738	Old	CSP29.g20809.t1, CSP29.g20811.t1	NA	CBG07768.1, CBG07769a.1, CBG07770.1, CBG07772.1	R04D3.10.1, ZK678.4.1	NA	FL83_01837, FL83_01838	Cnig_chr_X.g25728.1, Cnig_chr_X.g25729.1, Cnig_chr_X.g25730, Cnig_chr_X.g25735.1, Cnig_chr_X.g25736	CSP28.g10692.t1	GCK72_025490.t1, GCK72_025491.t1, GCK72_025492.t1	CSP40.g8927.t1, CSP40.g8928.t1, CSP40.g8929.t1, CSP40.g8930.t1	Csp11.Scaffold629.g11121.t1, Csp11.Scaffold629.g11122.t1, Csp11.Scaffold629.g11123.t1
875	WBGene00014085	ZK809.1	IV	11642102	11643722	1621	+	OG0004593	Recent	CSP29.g3607.t1	CBOVI.g9018.t1	CBG03874.1	C29E6.3.1, ZK809.1.1	Sp34_40336600.t1	FL83_23112	Cnig_chr_I.g1312.1	CSP28.g6930.t1	GCK72_000774.t1	CSP40.g19774.t1	Csp11.Scaffold598.g5334.t1
876	WBGene00014107	ZK856.6	V	10198686	10200204	1519	+	OG0001338	Old	CSP29.g18080.t1, CSP29.g6200.t1	CBOVI.g390.t1	CBG09541.1, CBG16176.1	B0416.2.1, ZK856.6.1	Sp34_50282700.t1, Sp34_X0053000.t1	FL83_02269, FL83_07730	Cnig_chr_V.g19536	CSP28.g11448.t1, CSP28.g4529.t1	GCK72_017599.t1, GCK72_023278.t1	CSP40.g16302.t1	Csp11.Scaffold629.g13421.t1, Csp11.Scaffold630.g21034.t1
877	WBGene00014109	chpf-1	V	10202538	10203485	948	-	OG0001513	Old	CSP29.g18078.t1	CBOVI.g730.t1	CBG04814.1, CBG09544.1	F59D6.7a.1, ZK856.8.1	Sp34_50031500.t1, Sp34_50282900.t1	FL83_07732, FL83_15456	Cnig_chr_V.g19533, Cnig_chr_V.g20790	CSP28.g4527.t1	GCK72_017597.t1, GCK72_020421.t1	CSP40.g16300.t1, CSP40.g23005.t1	Csp11.Scaffold630.g21036.t1
878	WBGene00014113	hpo-40	V	10212927	10216305	3379	+	OG0001455	Recent	CSP29.g1058.t1, CSP29.g1059.t1, CSP29.g2077.t1, CSP29.g2079.t1, CSP29.g23630.t1, CSP29.g23638.t1, CSP29.g9984.t1	CBOVI.g10442.t2	CBG03920.1	C06A5.6.1, ZK856.12.1	Sp34_10287900.t1	FL83_20160	Cnig_chr_I.g1261	CSP28.g21528.t1	GCK72_000834.t1	CSP40.g4892.t1	Csp11.Scaffold591.g5131.t1
879	WBGene00014128	ZK892.4	II	10006566	10008138	1573	+	OG0003858	Recent	CSP29.g14728.t1	CBOVI.g2804.t1	CBG00232.1	C24A3.4.1, ZK892.4.1	Sp34_X0182910.t1	FL83_03499	Cnig_chr_X.g25186.2	CSP28.g3594.t1	GCK72_025078.t1	CSP40.g23049.t1	Csp11.Scaffold601.g5416.t1
880	WBGene00014138	clec-186	IV	12866109	12869080	2972	+	OG0004790	Recent	CSP29.g6922.t1	CBOVI.g11168.t1	CBG24375.1	Y73C8C.2.1, ZK896.7.1	Sp34_40151100.t1, Sp34_40151210.t1	NA	Cnig_chr_IV.g14434.1	CSP28.g12870.t1	GCK72_014460.t1	CSP40.g18336.t1	Csp11.Scaffold457.g1375.t2
881	WBGene00014158	ZK938.1	II	9829408	9830754	1347	+	OG0002255	Recent	CSP29.g8999.t1	CBOVI.g7132.t1	CBG01025.1	F52H3.6.1, ZK938.1.1	Sp34_20179220.t1	FL83_08798	Cnig_chr_II.g4018	CSP28.g12615.t1, CSP28.g13582.t1	GCK72_005105.t1	CSP40.g20340.t1, CSP40.g20670.t1, CSP40.g2322.t1	Csp11.Scaffold486.g1963.t1
882	WBGene00014159	arrd-4	II	9837009	9838310	1302	-	OG0001582	Recent	NA	NA	CBG01020.1	T04B8.3a.1, ZK938.2.1	Sp34_20178900.t1	FL83_04734, FL83_04735	Cni-arrd-4	NA	GCK72_004796.t1, GCK72_004797.t1, GCK72_004798.t1, GCK72_004799.t1, GCK72_004800.t1, GCK72_004802.t1	CSP40.g2319.t1	Csp11.Scaffold560.g3881.t1, Csp11.Scaffold560.g3882.t1, Csp11.Scaffold560.g3883.t1, Csp11.Scaffold560.g3884.t1
883	WBGene00014173	ZK970.7	II	10312293	10312943	651	+	OG0007571	Recent	CSP29.g20123.t1	CBOVI.g12452.t1	CBG12955.1	C06A8.3.1, ZK970.7.1	Sp34_20145200.t1	FL83_06946	Cnig_chr_II.g5444	CSP28.g14635.t1	GCK72_005706.t1	CSP40.g17096.t1	NA
884	WBGene00014179	ZK1010.5	III	12984493	12987518	3026	-	OG0001464	Old	CSP29.g11306.t1	NA	CBG11751.1, CBG11752.1	Y49E10.10.1, ZK1010.5.1	Sp34_30296100.t1, Sp34_30296200.t1	FL83_14577, FL83_14578.1	Cni-Y49E10.10.1, Cnig_chr_III.g8839	CSP28.g13632.t1	GCK72_011066.t1, GCK72_011067.t1	CSP40.g4543.t1, CSP40.g4544.t1	Csp11.Scaffold629.g8795.t1, Csp11.Scaffold629.g8806.t2
885	WBGene00014252	ZK1320.2	II	9657882	9659002	1121	-	OG0002676	Recent	CSP29.g9036.t1	CBOVI.g12478.t1	CBG01061.1	ZK1320.2.1, ZK1320.3.1	Sp34_20186400.t1, Sp34_20186510.t1, Sp34_20187300.t1	FL83_08483	Cnig_chr_II.g3978	CSP28.g13364.t1	GCK72_003657.t1	CSP40.g3205.t1	Csp11.Scaffold629.g8824.t1
886	WBGene00014253	ZK1320.3	II	9659246	9660419	1174	-	OG0002676	Recent	CSP29.g9036.t1	CBOVI.g12478.t1	CBG01061.1	ZK1320.2.1, ZK1320.3.1	Sp34_20186400.t1, Sp34_20186510.t1, Sp34_20187300.t1	FL83_08483	Cnig_chr_II.g3978	CSP28.g13364.t1	GCK72_003657.t1	CSP40.g3205.t1	Csp11.Scaffold629.g8824.t1
887	WBGene00014666	C05D12.3	II	11425266	11432762	7497	+	OG0001004	Old	CSP29.g21989.t1	CBOVI.g6839.t1	CBG02899.1	C05D12.2.1, C05D12.3a.1	Sp34_50052700.t1	FL83_14189, FL83_14190	Cnig_chr_II.g5863.1, Cnig_chr_II.g5864.1, Cnig_chr_II.g5867, Cnig_chr_II.g5868.1, Cnig_chr_II.g5874	CSP28.g17491.t1, CSP28.g17492.t1	GCK72_005350.t1, GCK72_005352.t1, GCK72_020477.t1	CSP40.g17787.t1, CSP40.g17788.t1	Csp11.Scaffold554.g3719.t2, Csp11.Scaffold554.g3720.t1
888	WBGene00014807	M04D5.1	I	11334056	11338112	4057	+	OG0010357	Recent	CSP29.g980.t1	NA	CBG09203.1	C14B1.1.1, M04D5.1.1	Sp34_30223720.t1	FL83_10267	Cni-pdi-1	CSP28.g91.t1	GCK72_009721.t1	CSP40.g8171.t1	Csp11.Scaffold629.g9518.t1
889	WBGene00014813	M176.9	II	9409301	9411597	2297	-	OG0001556	Recent	CSP29.g4196.t1, CSP29.g5912.t1	NA	NA	M176.9b.1, T06C10.3.1	Sp34_10051810.t1, Sp34_10051820.t1, Sp34_10051910.t1, Sp34_10051920.t1, Sp34_10051930.t1, Sp34_10051940.t1	FL83_18004, FL83_18176	nigoni.pc_2016.07.11_008.g27255.1	CSP28.g7690.t1	GCK72_001942.t1, GCK72_010344.t1	CSP40.g18610.t1	Csp11.Scaffold629.g14836.t1
890	WBGene00014914	Y52B11A.11	I	11067530	11070012	2483	-	OG0001110	Old	CSP29.g21145.t1	CBOVI.g9987.t1	CBG07964.1, CBG31419.1	W02B9.1b.1, Y52B11A.11.1	Sp34_10033310.t1, Sp34_10033320.t1	FL83_17967.1, FL83_17968	Cnig_chr_I.g3604, Cnig_chr_I.g3605.1	CSP28.g10152.t1, CSP28.g10209.t1, CSP28.g10210.t1	GCK72_003489.t1, GCK72_003492.t1	CSP40.g4455.t1, CSP40.g4456.t1	Csp11.Scaffold630.g17390.t1, Csp11.Scaffold630.g17396.t1
891	WBGene00014953	Y81G3A.2	II	13080907	13081227	321	+	OG0014411	Recent	NA	NA	CBG30037.1	F44F4.9.1, Y81G3A.2.1	Sp34_20320600.t1	FL83_10489	Cnig_chr_II.g5983	NA	GCK72_005255.t1	CSP40.g6276.t1	NA
892	WBGene00015024	B0205.10	I	10708373	10710378	2006	+	OG0002095	Old	CSP29.g13535.t1, CSP29.g22247.t1	NA	CBG10824.1	B0205.10.1, B0379.7.1	Sp34_10057800.t1	FL83_17573	Cnig_chr_I.g1615.1, nigoni.pc_2016.07.11_012.g27703	CSP28.g22153.t1, CSP28.g7804.t1	GCK72_000728.t1	CSP40.g11814.t1, CSP40.g601.t1	Csp11.Scaffold629.g10899.t1
893	WBGene00015026	B0207.1	I	5964401	5967211	2811	+	OG0000788	Old	CSP29.g19836.t1, CSP29.g4146.t1	CBOVI.g11400.t1	CBG02250.1, CBG04012.1	B0207.1.1, ZK354.8.1	Sp34_10287300.t1, Sp34_10287500.t1, Sp34_10287600.t1, Sp34_10346100.t1	FL83_05241, FL83_11533, FL83_18847, FL83_24329	Cnig_chr_I.g1178, Cnig_chr_I.g2080	CSP28.g17886.t1	GCK72_002304.t1, GCK72_002305.t1, GCK72_002354.t1, GCK72_003208.t1	CSP40.g15155.t1, CSP40.g17028.t1	Csp11.Scaffold630.g17101.t1
894	WBGene00015054	pitr-2	V	9135656	9137718	2063	-	OG0004113	Recent	CSP29.g18151.t1	CBOVI.g1737.t1	CBG19205.1	B0222.2.1, B0222.3.1	Sp34_50237200.t1	FL83_19120	Cnig_chr_V.g20124	CSP28.g4631.t1	GCK72_017179.t1	CSP40.g361.t1	Csp11.Scaffold630.g16864.t1
895	WBGene00015055	pitr-3	V	9138946	9141397	2452	-	OG0004113	Recent	CSP29.g18151.t1	CBOVI.g1737.t1	CBG19205.1	B0222.2.1, B0222.3.1	Sp34_50237200.t1	FL83_19120	Cnig_chr_V.g20124	CSP28.g4631.t1	GCK72_017179.t1	CSP40.g361.t1	Csp11.Scaffold630.g16864.t1
896	WBGene00015057	gad-3	V	9168393	9173005	4613	-	OG0001908	Recent	CSP29.g18143.t1	CBOVI.g1748.t1	CBG19218.1, CBG19219.1	B0222.9.1, F15E6.6.1	Sp34_50239800.t1	NA	Cnig_chr_V.g20132, Cnig_chr_V.g20133	CSP28.g4640.t1	GCK72_017166.t1, GCK72_017167.t1	CSP40.g15616.t1, CSP40.g369.t1, CSP40.g370.t1	Csp11.Scaffold509.g2518.t1
897	WBGene00015083	egg-1	III	5728180	5730159	1980	+	OG0002196	Recent	CSP29.g3417.t1, CSP29.g7899.t1, CSP29.g7900.t1, CSP29.g7970.t1	CBOVI.g11213.t1	CBG08534.1	B0244.8.1, R01H2.3.1	Sp34_40110800.t1	FL83_23778	Cnig_chr_V.g18807.1	CSP28.g7568.t1, CSP28.g7604.t1	NA	CSP40.g18476.t1	Csp11.Scaffold630.g17426.t1
898	WBGene00015085	B0244.10	III	5735158	5737522	2365	+	OG0002419	Old	CSP29.g15127.t1, CSP29.g15128.t1	NA	NA	B0244.10a.1, B0244.17.1	Sp34_10045100.t1, Sp34_10045200.t1	NA	Cni-B0244.10.1, Cnig_chr_III.g9402	CSP28.g9733.t1	GCK72_010612.t1	CSP40.g18093.t1, CSP40.g18094.t1	Csp11.Scaffold568.g4197.t1, Csp11.Scaffold568.g4198.t1
899	WBGene00015097	B0273.1	IV	5493992	5495305	1314	+	OG0002372	Recent	CSP29.g12406.t1	CBOVI.g2178.t1, CBOVI.g6301.t1	CBG02869.1	B0273.1a.1, B0334.10.1	Sp34_20327610.t1	FL83_14164	Cnig_chr_II.g5902	CSP28.g15712.t1	GCK72_005325.t1	CSP40.g17816.t1	Csp11.Scaffold554.g3686.t1, Csp11.Scaffold554.g3692.t1
900	WBGene00015102	cpg-2	III	7102092	7103990	1899	-	OG0000804	Old	CSP29.g9398.t1, CSP29.g9399.t1	CBOVI.g10478.t2	CBG05204.1, CBG05213.1, CBG08448.1, CBG20011.1	B0280.5.1, R02F2.4.1	Sp34_50095300.t1	FL83_13547, FL83_13859	Cnig_chr_II.g6632, Cnig_chr_II.g6640, Cnig_chr_III.g9484	CSP28.g4317.t1, CSP28.g4319.t1	GCK72_002045.t1, GCK72_010550.t1	CSP40.g19714.t1, CSP40.g7479.t1	Csp11.Scaffold628.g7408.t1, Csp11.Scaffold628.g7477.t1, Csp11.Scaffold630.g20140.t1, Csp11.Scaffold630.g20627.t1
901	WBGene00015106	B0280.11	III	7136502	7138278	1777	-	OG0003144	Recent	CSP29.g21177.t1	CBOVI.g4866.t1	CBG08005.1	B0280.11.1, F40G12.10.1	Sp34_10034300.t1	FL83_17452, FL83_19336	Cnig_chr_I.g3725.1	CSP28.g7902.t1	GCK72_002640.t1	CSP40.g7289.t1	Csp11.Scaffold630.g20975.t2
902	WBGene00015141	ugt-46	X	525928	530289	4362	-	OG0001233	Old	CSP29.g20735.t1, CSP29.g5169.t1	CBOVI.g10537.t1	CBG08157.1, CBG17190a.1, CBG24767.1	B0310.5a.1, R04B5.9.1	Sp34_X0020710.t1	FL83_03244, FL83_13962	Cnig_chr_V.g18731.1, Cnig_chr_X.g22297	CSP28.g13426.t1, CSP28.g14942.t1	GCK72_022164.t1	CSP40.g16565.t1, CSP40.g883.t1	Csp11.Scaffold410.g1022.t1, Csp11.Scaffold630.g18147.t1
903	WBGene00015151	B0348.1	V	48922	49619	698	+	OG0003547	Recent	CSP29.g10561.t1	CBOVI.g4863.t1	CBG06365.1, CBG06368.1	B0348.1.1, B0348.2a.1	NA	FL83_05427	Cnig_chr_V.g18233, Cnig_chr_V.g18234	CSP28.g21975.t1	GCK72_019142.t1	CSP40.g20860.t1	NA
904	WBGene00015152	B0348.2	V	45310	46924	1615	+	OG0003547	Recent	CSP29.g10561.t1	CBOVI.g4863.t1	CBG06365.1, CBG06368.1	B0348.1.1, B0348.2a.1	NA	FL83_05427	Cnig_chr_V.g18233, Cnig_chr_V.g18234	CSP28.g21975.t1	GCK72_019142.t1	CSP40.g20860.t1	NA
905	WBGene00015178	B0416.2	X	9299146	9300160	1015	+	OG0001338	Old	CSP29.g18080.t1, CSP29.g6200.t1	CBOVI.g390.t1	CBG09541.1, CBG16176.1	B0416.2.1, ZK856.6.1	Sp34_50282700.t1, Sp34_X0053000.t1	FL83_02269, FL83_07730	Cnig_chr_V.g19536	CSP28.g11448.t1, CSP28.g4529.t1	GCK72_017599.t1, GCK72_023278.t1	CSP40.g16302.t1	Csp11.Scaffold629.g13421.t1, Csp11.Scaffold630.g21034.t1
906	WBGene00015181	B0416.5	X	9268666	9270853	2188	-	OG0001991	Old	CSP29.g6197.t1, CSP29.g7762.t1	CBOVI.g2997.t1	CBG16171.1	B0416.5.1, C42C1.8.1	Sp34_X0052400.t1	FL83_02274, FL83_20580	Cnig_chr_X.g22568	CSP28.g11064.t1, CSP28.g11445.t1	GCK72_003351.t1, GCK72_023274.t1	CSP40.g4790.t1	Csp11.Scaffold629.g13417.t1
907	WBGene00015184	djr-1.1	II	290582	291849	1268	+	OG0001891	Old	CSP29.g17513.t1	CBOVI.g7152.t1	CBG07015.1, CBG07016.1	B0432.2.1, C49G7.11.1	Sp34_20001600.t1	FL83_07076, FL83_14340	Cnig_chr_II.g8279.1	CSP28.g18312.t1	GCK72_002612.t1, GCK72_008143.t1	CSP40.g21318.t1, CSP40.g2484.t1	Csp11.Scaffold605.g5615.t1
908	WBGene00015190	B0432.9	II	282582	283694	1113	-	OG0001209	Ancient	CSP29.g17517.t1, CSP29.g17518.t1	CBOVI.g7147.t1, CBOVI.g7148.t1	CBG07020a.1, CBG07021.1	B0432.13.1, B0432.9.1	Sp34_20001100.t1, Sp34_20001200.t1	FL83_14336, FL83_14624	Cni-B0432.13.2	CSP28.g18307.t1, CSP28.g18308.t1	GCK72_008147.t1, GCK72_008148.t1	CSP40.g21314.t1	Csp11.Scaffold605.g5619.t1, Csp11.Scaffold605.g5620.t1
909	WBGene00015194	trul-1	II	278621	282583	3963	-	OG0001209	Ancient	CSP29.g17517.t1, CSP29.g17518.t1	CBOVI.g7147.t1, CBOVI.g7148.t1	CBG07020a.1, CBG07021.1	B0432.13.1, B0432.9.1	Sp34_20001100.t1, Sp34_20001200.t1	FL83_14336, FL83_14624	Cni-B0432.13.2	CSP28.g18307.t1, CSP28.g18308.t1	GCK72_008147.t1, GCK72_008148.t1	CSP40.g21314.t1	Csp11.Scaffold605.g5619.t1, Csp11.Scaffold605.g5620.t1
910	WBGene00015197	B0454.6	II	3032780	3036122	3343	+	OG0000904	Ancient	CSP29.g1628.t1, CSP29.g22961.t1	CBOVI.g7442.t1, CBOVI.g7822.t1	CBG07007.1, CBG19625.1	B0454.6.1, F23F1.6.1	Sp34_20008110.t1, Sp34_20008120.t1, Sp34_20044900.t1	FL83_05898, FL83_17207	Cnig_chr_II.g8288.1, nigoni.pc_2016.07.11_020.g28286	CSP28.g15973.t1, CSP28.g18445.t1	GCK72_006761.t1, GCK72_007853.t1	CSP40.g13599.t1, CSP40.g22569.t1	Csp11.Scaffold605.g5557.t1, Csp11.Scaffold629.g14035.t1
911	WBGene00015203	cdk-11.1	II	7699235	7702012	2778	+	OG0000991	Old	CSP29.g17461.t1	CBOVI.g7097.t1	CBG12984.1, CBG17235.1, CBG17236.1	B0495.2a.1, ZC504.3.1	Sp34_20142900.t1, Sp34_X0071600.t1	FL83_06920	Cnig_chr_II.g5419, Cnig_chr_X.g23580, Cnig_chr_X.g23581.1	CSP28.g11935.t1, CSP28.g1204.t1, CSP28.g18687.t1	GCK72_005733.t1, GCK72_023578.t1	CSP40.g17119.t1, CSP40.g20288.t1	Csp11.Scaffold469.g1618.t1, Csp11.Scaffold629.g13744.t1
912	WBGene00015224	B0507.7	V	8757312	8758718	1407	-	OG0000784	Recent	CSP29.g18510.t1	NA	CBG18529.1, CBG18531.1	B0507.10.1, B0507.7.1	Sp34_30097800.t1, Sp34_50120100.t1, Sp34_50121500.t1, Sp34_50121900.t1, Sp34_50122300.t1, Sp34_50122400.t1, Sp34_50123010.t1, Sp34_50123900.t1, Sp34_50137500.t1	FL83_08279	Cnig_chr_V.g16806, Cnig_chr_V.g16809	CSP28.g4961.t1	GCK72_018918.t1	CSP40.g128.t1	Csp11.Scaffold37.g181.t1, Csp11.Scaffold37.g182.t1, Csp11.Scaffold37.g184.t1, Csp11.Scaffold37.g186.t1, Csp11.Scaffold37.g194.t1
913	WBGene00015225	B0507.8	V	8760622	8762961	2340	-	OG0000614	Old	CSP29.g18509.t1	NA	CBG18532.1, CBG18534.1, CBG18535.1	B0507.8.1, B0507.9.1	Sp34_20203500.t1, Sp34_20203600.t1, Sp34_50120000.t1, Sp34_50120720.t1, Sp34_50121600.t1, Sp34_50122000.t1, Sp34_50122500.t1, Sp34_50123020.t1, Sp34_50123800.t1, Sp34_50137400.t1	FL83_08280	Cni-B0507.9, Cnig_chr_V.g16807, Cnig_chr_V.g16810, Cnig_chr_V.g16812.1	CSP28.g4960.t1	GCK72_018919.t1	CSP40.g129.t1, CSP40.g130.t1	Csp11.Scaffold37.g183.t1, Csp11.Scaffold37.g185.t1, Csp11.Scaffold37.g187.t1, Csp11.Scaffold37.g193.t1
914	WBGene00015226	B0507.9	V	8764953	8766038	1086	-	OG0000614	Old	CSP29.g18509.t1	NA	CBG18532.1, CBG18534.1, CBG18535.1	B0507.8.1, B0507.9.1	Sp34_20203500.t1, Sp34_20203600.t1, Sp34_50120000.t1, Sp34_50120720.t1, Sp34_50121600.t1, Sp34_50122000.t1, Sp34_50122500.t1, Sp34_50123020.t1, Sp34_50123800.t1, Sp34_50137400.t1	FL83_08280	Cni-B0507.9, Cnig_chr_V.g16807, Cnig_chr_V.g16810, Cnig_chr_V.g16812.1	CSP28.g4960.t1	GCK72_018919.t1	CSP40.g129.t1, CSP40.g130.t1	Csp11.Scaffold37.g183.t1, Csp11.Scaffold37.g185.t1, Csp11.Scaffold37.g187.t1, Csp11.Scaffold37.g193.t1
915	WBGene00015227	ddn-1	V	8758820	8760516	1697	-	OG0000784	Recent	CSP29.g18510.t1	NA	CBG18529.1, CBG18531.1	B0507.10.1, B0507.7.1	Sp34_30097800.t1, Sp34_50120100.t1, Sp34_50121500.t1, Sp34_50121900.t1, Sp34_50122300.t1, Sp34_50122400.t1, Sp34_50123010.t1, Sp34_50123900.t1, Sp34_50137500.t1	FL83_08279	Cnig_chr_V.g16806, Cnig_chr_V.g16809	CSP28.g4961.t1	GCK72_018918.t1	CSP40.g128.t1	Csp11.Scaffold37.g181.t1, Csp11.Scaffold37.g182.t1, Csp11.Scaffold37.g184.t1, Csp11.Scaffold37.g186.t1, Csp11.Scaffold37.g194.t1
916	WBGene00015270	C01B4.6	V	2501051	2502426	1376	+	OG0003417	Recent	CSP29.g8693.t1	CBOVI.g924.t1	CBG01119.1, CBG01183.1	C01B4.6.1, Y19D10A.16.1	Sp34_50058500.t1	FL83_06106	Cnig_chr_V.g17964	CSP28.g5891.t1	GCK72_020898.t1	CSP40.g14159.t1	Csp11.Scaffold463.g1540.t1
917	WBGene00015271	C01B4.7	V	2494235	2499001	4767	+	OG0001621	Recent	CSP29.g10033.t1, CSP29.g10146.t2, CSP29.g8694.t1	NA	CBG01118.1, CBG01182.1	C01B4.7a.1, Y19D10A.4a.1	Sp34_50058600.t1	NA	Cnig_chr_V.g17963.1	CSP28.g11596.t1, CSP28.g13481.t1, CSP28.g5892.t1	GCK72_020899.t1	CSP40.g14158.t1, CSP40.g21052.t1, CSP40.g24786.t1	Csp11.Scaffold463.g1544.t1
918	WBGene00015272	C01B4.8	V	2490512	2492701	2190	+	OG0004916	Recent	CSP29.g8695.t1	CBOVI.g927.t1	CBG01117.1	C01B4.8a.1, Y19D10A.5a.1	Sp34_50058700.t1	FL83_06109	Cnig_chr_V.g17961	CSP28.g5893.t1	GCK72_020900.t1	CSP40.g14157.t1	Csp11.Scaffold463.g1543.t1
919	WBGene00015273	mct-2	V	2483004	2494791	11788	-	OG0004917	Recent	CSP29.g8696.t1	NA	CBG01116.1	C01B4.9a.1, Y19D10A.12a.1	Sp34_50058800.t1	FL83_06110	Cnig_chr_V.g17960	CSP28.g5894.t1	GCK72_020901.t1	CSP40.g14156.t1, CSP40.g21045.t1	Csp11.Scaffold463.g1542.t1
920	WBGene00015286	best-3	II	12985	16004	3020	+	OG0000982	Ancient	CSP29.g1617.t1, CSP29.g1618.t1	CBOVI.g7333.t1, CBOVI.g7334.t1	CBG07043.1, CBG07044.1	C01B12.3.1, C01B12.5.1	Sp34_20008700.t1, Sp34_20008900.t1	FL83_12262, FL83_12263	Cni-best-3.2, Cni-best-4.1	CSP28.g22039.t1, CSP28.g22040.t1	GCK72_007925.t1, GCK72_007926.t1	CSP40.g22578.t1, CSP40.g22579.t1	Csp11.Scaffold605.g5549.t1, Csp11.Scaffold605.g5550.t1
921	WBGene00015288	best-4	II	9444	11883	2440	-	OG0000982	Ancient	CSP29.g1617.t1, CSP29.g1618.t1	CBOVI.g7333.t1, CBOVI.g7334.t1	CBG07043.1, CBG07044.1	C01B12.3.1, C01B12.5.1	Sp34_20008700.t1, Sp34_20008900.t1	FL83_12262, FL83_12263	Cni-best-3.2, Cni-best-4.1	CSP28.g22039.t1, CSP28.g22040.t1	GCK72_007925.t1, GCK72_007926.t1	CSP40.g22578.t1, CSP40.g22579.t1	Csp11.Scaffold605.g5549.t1, Csp11.Scaffold605.g5550.t1
922	WBGene00015308	ddi-1	IV	6522867	6524571	1705	+	OG0001190	Old	CSP29.g13976.t1, CSP29.g13977.t1	CBOVI.g7928.t1	CBG05426.1, CBG05427.1, CBG05428.1, CBG30448.1	C01G5.6.1, C01G5.9.1	Sp34_40170610.t1, Sp34_40170620.t1	FL83_06669	Cnig_chr_IV.g13563, Cnig_chr_IV.g13564.1	CSP28.g1467.t1	GCK72_013712.t1	CSP40.g10666.t1, CSP40.g4109.t1	Csp11.Scaffold630.g17833.t1, Csp11.Scaffold630.g17834.t1
923	WBGene00015311	C01G5.9	IV	6519893	6522306	2414	+	OG0001190	Old	CSP29.g13976.t1, CSP29.g13977.t1	CBOVI.g7928.t1	CBG05426.1, CBG05427.1, CBG05428.1, CBG30448.1	C01G5.6.1, C01G5.9.1	Sp34_40170610.t1, Sp34_40170620.t1	FL83_06669	Cnig_chr_IV.g13563, Cnig_chr_IV.g13564.1	CSP28.g1467.t1	GCK72_013712.t1	CSP40.g10666.t1, CSP40.g4109.t1	Csp11.Scaffold630.g17833.t1, Csp11.Scaffold630.g17834.t1
924	WBGene00015320	C02B8.1	X	8147698	8148675	978	+	OG0001365	Recent	CSP29.g22739.t1, CSP29.g3348.t1	CBOVI.g5801.t1	CBG06936.1	C02B8.1.1, ZK507.6.1	Sp34_30259700.t1	FL83_05680, FL83_06148, FL83_06149, FL83_07489	Cni-cya-1.1	CSP28.g125.t1, CSP28.g20129.t1	GCK72_009356.t1, GCK72_020959.t1, GCK72_020961.t1	CSP40.g9096.t1	Csp11.Scaffold629.g9754.t1
925	WBGene00015323	frpr-1	X	8124083	8129643	5561	-	OG0001881	Old	CSP29.g16104.t1	NA	CBG16906.1, CBG30832.1	C02B8.12.1, C02B8.5.1	Sp34_X0217300.t1, Sp34_X0217400.t1	FL83_00028	Cnig_chr_X.g24971.1	CSP28.g17581.t1	GCK72_024906.t1, GCK72_024907.t1	CSP40.g16652.t1, CSP40.g16653.t1	Csp11.Scaffold630.g18858.t1, Csp11.Scaffold630.g18859.t1
926	WBGene00015333	slc-17.3	III	7862580	7865288	2709	-	OG0000888	Old	CSP29.g1299.t1, CSP29.g13935.t1	CBOVI.g7923.t1	CBG00377.1, CBG12247b.1, CBG12249.1	C02C2.4.1, T28F3.4a.1	Sp34_40206600.t1	FL83_13824, FL83_21121	Cnig_chr_III.g11464, Cnig_chr_III.g11465.3, Cnig_chr_IV.g12048	CSP28.g14202.t1, CSP28.g5323.t1	GCK72_009105.t1, GCK72_012077.t1	CSP40.g11760.t1, CSP40.g24152.t1, CSP40.g24153.t1	Csp11.Scaffold441.g1188.t2, Csp11.Scaffold609.g5833.t1
927	WBGene00015369	ugt-51	V	5175020	5177309	2290	-	OG0001694	Recent	CSP29.g18730.t1, CSP29.g18731.t1	NA	CBG08694.1	C03A7.11.1, C03A7.13.1	Sp34_50191100.t1, Sp34_50191200.t1	FL83_03892	Cnig_chr_V.g18638.1, Cnig_chr_V.g18643, Cnig_chr_V.g18644	CSP28.g5181.t1, CSP28.g5182.t1	GCK72_018502.t1	CSP40.g24386.t1	Csp11.Scaffold629.g13153.t1, Csp11.Scaffold629.g13154.t1
928	WBGene00015371	C03A7.13	V	5178338	5192543	14206	-	OG0001694	Recent	CSP29.g18730.t1, CSP29.g18731.t1	NA	CBG08694.1	C03A7.11.1, C03A7.13.1	Sp34_50191100.t1, Sp34_50191200.t1	FL83_03892	Cnig_chr_V.g18638.1, Cnig_chr_V.g18643, Cnig_chr_V.g18644	CSP28.g5181.t1, CSP28.g5182.t1	GCK72_018502.t1	CSP40.g24386.t1	Csp11.Scaffold629.g13153.t1, Csp11.Scaffold629.g13154.t1
929	WBGene00015374	C03B1.3	X	6366015	6366831	817	+	OG0001729	Old	CSP29.g2671.t1	NA	CBG05049.1, CBG05050.1	C03B1.3.1, C03B1.4.1	Sp34_X0186700.t1	FL83_00366, FL83_00367	Cnig_chr_X.g24515.1, Cnig_chr_X.g24516	CSP28.g17416.t1	GCK72_024571.t1, GCK72_024572.t1	CSP40.g15738.t1, CSP40.g15739.t1	Csp11.Scaffold626.g6450.t1, Csp11.Scaffold626.g6451.t1
930	WBGene00015375	C03B1.4	X	6364496	6365717	1222	+	OG0001729	Old	CSP29.g2671.t1	NA	CBG05049.1, CBG05050.1	C03B1.3.1, C03B1.4.1	Sp34_X0186700.t1	FL83_00366, FL83_00367	Cnig_chr_X.g24515.1, Cnig_chr_X.g24516	CSP28.g17416.t1	GCK72_024571.t1, GCK72_024572.t1	CSP40.g15738.t1, CSP40.g15739.t1	Csp11.Scaffold626.g6450.t1, Csp11.Scaffold626.g6451.t1
931	WBGene00015391	sdha-1	X	8542757	8546021	3265	-	OG0000987	Ancient	CSP29.g16952.t1, CSP29.g4584.t1	CBOVI.g10655.t1, CBOVI.g3444.t1	CBG12805.1, CBG22795.1	C03G5.1.1, C34B2.7.1	Sp34_10344100.t1, Sp34_X0167310.t1	FL83_02036, FL83_13413	Cnig_chr_I.g2632, Cnig_chr_X.g25501.1	CSP28.g11273.t1, CSP28.g16726.t1, CSP28.g9090.t1	GCK72_001901.t1	CSP40.g2606.t1, CSP40.g573.t1	Csp11.Scaffold629.g10993.t1, Csp11.Scaffold629.g9017.t1
932	WBGene00015402	C03G6.17	V	7379745	7381108	1364	-	OG0000989	Recent	CSP29.g17270.t1	CBOVI.g1718.t1	CBG01303.1, CBG01304.1, CBG01305.1	C03G6.17.1, T24A6.20.1	Sp34_50010210.t1	FL83_13259	Cnig_chr_V.g17760, Cnig_chr_V.g17761, Cnig_chr_V.g17762	CSP28.g19632.t1	GCK72_013027.t1, GCK72_020038.t1, GCK72_020039.t1	CSP40.g1316.t1, CSP40.g1317.t1, CSP40.g1318.t1, CSP40.g15617.t1, CSP40.g15620.t1	Csp11.Scaffold629.g12898.t2
933	WBGene00015419	srsx-18	V	5922536	5924297	1762	+	OG0000961	Old	CSP29.g11743.t1, CSP29.g18484.t1, CSP29.g18485.t1	CBOVI.g4827.t1, CBOVI.g66.t1	CBG09287.1, CBG09288.1	C04E6.2.1, F58D7.1.1	Sp34_50203510.t1, Sp34_50203600.t1	FL83_17181, FL83_17182	Cnig_chr_V.g19751.1, Cnig_chr_V.g19752.1	CSP28.g1558.t1, CSP28.g4936.t1, CSP28.g4937.t1, CSP28.g9352.t1	GCK72_017835.t1, GCK72_017836.t1	NA	Csp11.Scaffold491.g2093.t1
934	WBGene00015429	sor-3	X	353619	357939	4321	+	OG0001527	Recent	CSP29.g20711.t1	CBOVI.g1605.t2	CBG22839.1	C04E7.2.1, K02F6.7.1	Sp34_X0025600.t1	FL83_02509, FL83_03286, FL83_10243, FL83_15002	Cnig_chr_V.g21422	CSP28.g15885.t1	GCK72_008756.t1, GCK72_022125.t1	CSP40.g19488.t1, CSP40.g5453.t1, CSP40.g8315.t1	Csp11.Scaffold471.g1652.t2
935	WBGene00015449	ugt-63	V	5108180	5110772	2593	-	OG0001568	Old	CSP29.g6561.t1, CSP29.g8547.t1	CBOVI.g258.t1	CBG06285.1, CBG08680.1	C04F5.7.1, C07G3.9a.1	Sp34_50034310.t1	FL83_12935, FL83_24400	Cnig_chr_V.g18156, Cnig_chr_V.g18658	CSP28.g6057.t1, CSP28.g6831.t1	GCK72_019515.t1	CSP40.g24046.t1, CSP40.g3850.t1	Csp11.Scaffold630.g21662.t1
936	WBGene00015467	basl-1	III	5614948	5617261	2314	+	OG0001081	Old	CSP29.g15157.t1, CSP29.g15158.t1	CBOVI.g4304.t1	CBG08967.1	C05D2.3.1, C05D2.4b.1	Sp34_30131900.t1	FL83_06068, FL83_18517, FL83_18518	Cnig_chr_III.g9442	CSP28.g9610.t1, CSP28.g9611.t1	GCK72_006042.t1, GCK72_010581.t1, GCK72_010582.t1	CSP40.g19693.t1, CSP40.g6486.t1, CSP40.g6939.t1, CSP40.g7138.t1	Csp11.Scaffold626.g6373.t1
937	WBGene00015489	C05E4.7	V	742120	743273	1154	+	OG0013597	Recent	NA	NA	CBG00992.1	C05E4.7.1, K10H10.9.1	Sp34_20169300.t1	FL83_04699	Cnig_chr_II.g4055.1	NA	GCK72_004841.t1	CSP40.g2290.t1	Csp11.Scaffold606.g5697.t1
938	WBGene00015504	simr-1	I	5981766	5985871	4106	-	OG0001455	Recent	CSP29.g1058.t1, CSP29.g1059.t1, CSP29.g2077.t1, CSP29.g2079.t1, CSP29.g23630.t1, CSP29.g23638.t1, CSP29.g9984.t1	CBOVI.g10442.t2	CBG03920.1	C06A5.6.1, ZK856.12.1	Sp34_10287900.t1	FL83_20160	Cnig_chr_I.g1261	CSP28.g21528.t1	GCK72_000834.t1	CSP40.g4892.t1	Csp11.Scaffold591.g5131.t1
939	WBGene00015505	C06A5.8	I	6008137	6009524	1388	-	OG0002343	Recent	CSP29.g11054.t1	CBOVI.g9106.t1, CBOVI.g9708.t2	CBG22094.1	C06A5.8a.1, C06A5.9.1	NA	FL83_18662, FL83_24238	Cnig_chr_I.g529.2, Cnig_chr_IV.g14606.1	CSP28.g11472.t1	GCK72_001080.t1	CSP40.g4964.t1	Csp11.Scaffold630.g17319.t1
940	WBGene00015511	C06A6.7	IV	7837264	7838526	1263	-	OG0001897	Recent	CSP29.g1777.t1	CBOVI.g7116.t2	CBG04451.1, CBG21701.1	C06A6.7.1, R102.3.1	Sp34_40093100.t1	FL83_14039	Cnig_chr_IV.g13113, Cnig_chr_IV.g13114, Cnig_chr_IV.g15019	CSP28.g11537.t1	GCK72_014908.t1	CSP40.g15117.t1, CSP40.g22176.t1	Csp11.Scaffold630.g17701.t1
941	WBGene00015514	nlp-77	II	7790591	7791375	785	+	OG0007571	Recent	CSP29.g20123.t1	CBOVI.g12452.t1	CBG12955.1	C06A8.3.1, ZK970.7.1	Sp34_20145200.t1	FL83_06946	Cnig_chr_II.g5444	CSP28.g14635.t1	GCK72_005706.t1	CSP40.g17096.t1	NA
942	WBGene00015526	C06E1.11	III	8615430	8616687	1258	-	OG0008870	Recent	CSP29.g3566.t1	NA	NA	C06E1.11.1, C13G5.2.1	NA	FL83_19352.1, FL83_20906.2	Cnig_chr_III.g11832.2	CSP28.g13756.t1	GCK72_008177.t1	NA	Csp11.Scaffold630.g18534.t1, Csp11.Scaffold630.g18543.t1, Csp11.Scaffold630.g18549.t1
943	WBGene00015532	C06E4.3	IV	7260875	7262138	1264	+	OG0000505	Recent	CSP29.g10168.t1, CSP29.g10176.t1, CSP29.g14352.t1, CSP29.g18958.t1, CSP29.g18996.t1	NA	CBG05819.1, CBG06354.1, CBG22607b.1	C06E4.3.1, F02C12.2.1	Sp34_20227300.t1	FL83_20522, FL83_20527	Cnig_chr_IV.g13759, Cnig_chr_IV.g13762.1, Cnig_chr_V.g18222, Cnig_chr_V.g18225, Cnig_chr_V.g21017.1	CSP28.g19537.t1, CSP28.g22147.t1, CSP28.g744.t1	GCK72_013898.t1, GCK72_013901.t1, GCK72_013902.t1, GCK72_020565.t1, GCK72_020572.t1	CSP40.g14540.t1, CSP40.g19391.t1, CSP40.g23771.t1	Csp11.Scaffold630.g20099.t1, Csp11.Scaffold630.g21140.t1, Csp11.Scaffold630.g21142.t1
944	WBGene00015565	C07D8.6	X	7341509	7342780	1272	+	OG0000544	Old	CSP29.g20223.t1, CSP29.g2928.t1, CSP29.g2929.t1	CBOVI.g2592.t1, CBOVI.g2593.t1, CBOVI.g2880.t1	CBG11027.1, CBG15305.1	C07D8.6.1, C56G3.2.1	Sp34_X0203400.t1, Sp34_X0203500.t1, Sp34_X0203700.t1	FL83_00192, FL83_00196, FL83_09221	Cnig_chr_III.g11848, Cnig_chr_X.g24732	CSP28.g17088.t1, CSP28.g19910.t1, CSP28.g19911.t1	GCK72_001554.t1, GCK72_024753.t1, GCK72_024758.t1	CSP40.g1327.t1, CSP40.g21257.t1, CSP40.g4569.t1	Csp11.Scaffold629.g12483.t1, Csp11.Scaffold629.g12484.t1, Csp11.Scaffold629.g12485.t1, Csp11.Scaffold629.g12486.t1
945	WBGene00015577	ugt-64	V	3503080	3506352	3273	-	OG0001568	Old	CSP29.g6561.t1, CSP29.g8547.t1	CBOVI.g258.t1	CBG06285.1, CBG08680.1	C04F5.7.1, C07G3.9a.1	Sp34_50034310.t1	FL83_12935, FL83_24400	Cnig_chr_V.g18156, Cnig_chr_V.g18658	CSP28.g6057.t1, CSP28.g6831.t1	GCK72_019515.t1	CSP40.g24046.t1, CSP40.g3850.t1	Csp11.Scaffold630.g21662.t1
946	WBGene00015627	C09B9.2	IV	5029291	5031046	1756	+	OG0001367	Old	CSP29.g22777.t1	CBOVI.g7686.t1	CBG15843.1, CBG18811.1	C09B9.2.1, F58D5.8.1	Sp34_10024500.t1, Sp34_10029100.t1	FL83_09256, FL83_21980	Cni-C09B9.2.1, Cnig_chr_I.g3437.1	CSP28.g13221.t1	GCK72_001596.t1, GCK72_001746.t1	CSP40.g13812.t1, CSP40.g21708.t1	Csp11.Scaffold525.g3015.t1, Csp11.Scaffold629.g11803.t2
947	WBGene00015731	C13B7.6	V	2421867	2422895	1029	+	OG0010071	Recent	CSP29.g8690.t1	NA	CBG01124b.1	C13B7.6.1, Y45G12C.16.1	Sp34_50057410.t1	FL83_20917	Cnig_chr_V.g17969	CSP28.g5889.t1	GCK72_020893.t1	CSP40.g14162.t1	Csp11.Scaffold463.g1532.t1
948	WBGene00015747	C13G5.2	III	8616774	8618462	1689	-	OG0008870	Recent	CSP29.g3566.t1	NA	NA	C06E1.11.1, C13G5.2.1	NA	FL83_19352.1, FL83_20906.2	Cnig_chr_III.g11832.2	CSP28.g13756.t1	GCK72_008177.t1	NA	Csp11.Scaffold630.g18534.t1, Csp11.Scaffold630.g18543.t1, Csp11.Scaffold630.g18549.t1
949	WBGene00015766	C14C11.2	V	5661159	5663495	2337	+	OG0003831	Recent	CSP29.g14196.t1, CSP29.g14197.t1	NA	CBG09349.1	C14C11.2.1, ZC317.7.1	Sp34_50198010.t1	NA	Cnig_chr_I.g138	CSP28.g15774.t1	GCK72_017778.t1, GCK72_017779.t1	CSP40.g24607.t1	Csp11.Scaffold536.g3306.t1
950	WBGene00015775	C14E2.6	X	1827738	1830037	2300	-	OG0001688	Old	CSP29.g17967.t1, CSP29.g17968.t1	CBOVI.g364.t1	CBG02522.1	C14E2.6.1, H41C03.2.1	Sp34_20118100.t1	FL83_04425, FL83_22539	Cnig_chr_II.g6258.1	CSP28.g4455.t1, CSP28.g4456.t1	GCK72_003252.t1, GCK72_006139.t1	CSP40.g7038.t1	Csp11.Scaffold630.g18073.t1, Csp11.Scaffold630.g19432.t1
951	WBGene00015783	C15B12.1	X	6476810	6479086	2277	+	OG0000700	Old	CSP29.g2692.t1, CSP29.g2693.t1	CBOVI.g2744.t1, CBOVI.g529.t1	CBG05074.1, CBG05075.1, CBG18665.1, CBG18666a.1	C15B12.1.1, C15B12.8.1	Sp34_10281300.t1, Sp34_X0189010.t1, Sp34_X0189200.t1	FL83_00344, FL83_03003	Cnig_chr_X.g24542, Cnig_chr_X.g24543, nigoni.pc_2016.07.11_007.g26741.2	CSP28.g17442.t1, CSP28.g17443.t1	GCK72_019675.t1, GCK72_024594.t1, GCK72_024595.t1	CSP40.g15711.t1, CSP40.g15712.t1	Csp11.Scaffold626.g6428.t1, Csp11.Scaffold626.g6429.t1
952	WBGene00015788	C15B12.8	X	6474264	6476645	2382	+	OG0000700	Old	CSP29.g2692.t1, CSP29.g2693.t1	CBOVI.g2744.t1, CBOVI.g529.t1	CBG05074.1, CBG05075.1, CBG18665.1, CBG18666a.1	C15B12.1.1, C15B12.8.1	Sp34_10281300.t1, Sp34_X0189010.t1, Sp34_X0189200.t1	FL83_00344, FL83_03003	Cnig_chr_X.g24542, Cnig_chr_X.g24543, nigoni.pc_2016.07.11_007.g26741.2	CSP28.g17442.t1, CSP28.g17443.t1	GCK72_019675.t1, GCK72_024594.t1, GCK72_024595.t1	CSP40.g15711.t1, CSP40.g15712.t1	Csp11.Scaffold626.g6428.t1, Csp11.Scaffold626.g6429.t1
953	WBGene00015818	C16A11.5	II	4223305	4226338	3034	+	OG0000025	Old	CSP29.g5092.t1, CSP29.g5093.t1, CSP29.g5094.t1, CSP29.g5095.t1, CSP29.g5098.t1, CSP29.g5099.t1	NA	CBG04303.1, CBG04306.1, CBG21956.1, CBG21960.1, CBG21961.1, CBG30152.1	C16A11.5e.1, F19B10.10.1	Sp34_20295100.t1	FL83_09503, FL83_09511, FL83_11402, FL83_12089, FL83_12090, FL83_14002, FL83_16105, FL83_16109, FL83_19350, FL83_21228, FL83_21229, FL83_21231, FL83_21233, FL83_21234, FL83_21235, FL83_21236	Cnig_chr_II.g4340, Cnig_chr_II.g4342.1, Cnig_chr_II.g4343, Cnig_chr_II.g4345.1, Cnig_chr_II.g4346, Cnig_chr_II.g4347, Cnig_chr_II.g4348, Cnig_chr_II.g4353.2, Cnig_chr_II.g4356.1, Cnig_chr_II.g4357, Cnig_chr_II.g4358, Cnig_chr_II.g4359.1, Cnig_chr_II.g4360.2, Cnig_chr_II.g4365.1, Cnig_chr_II.g4366.1, Cnig_chr_II.g4367.3, Cnig_chr_II.g4369, Cnig_chr_II.g4370.1, Cnig_chr_II.g4371, Cnig_chr_II.g4406.…	CSP28.g10650.t1, CSP28.g11608.t1, CSP28.g14857.t1, CSP28.g14871.t1, CSP28.g14872.t1, CSP28.g14873.t1, CSP28.g14874.t1, CSP28.g14875.t1, CSP28.g14876.t1, CSP28.g14877.t1, CSP28.g20831.t1, CSP28.g25.t1, CSP28.g9014.t1	GCK72_002789.t1, GCK72_002793.t1, GCK72_002875.t1, GCK72_002876.t1, GCK72_003927.t1, GCK72_003928.t1, GCK72_003929.t1, GCK72_003931.t1, GCK72_003932.t1, GCK72_003933.t1, GCK72_003934.t1, GCK72_003935.t1, GCK72_003936.t1, GCK72_003937.t1, GCK72_003939.t1, GCK72_003940.t1, GCK72_003941.t1, GCK72_003942.t1, GCK72_003943.t1, GCK72_003944.t1, GCK72_003945.t1, GCK72_003953.t1, GCK72_003956.t1, GCK72_00…	CSP40.g14747.t1, CSP40.g14748.t1, CSP40.g14749.t1, CSP40.g14751.t1, CSP40.g14752.t1, CSP40.g14753.t1, CSP40.g14754.t1, CSP40.g14755.t1, CSP40.g14756.t1, CSP40.g14757.t1, CSP40.g14758.t1, CSP40.g14759.t1, CSP40.g14760.t1, CSP40.g14761.t1, CSP40.g14763.t1	Csp11.Scaffold608.g5780.t1, Csp11.Scaffold608.g5781.t1, Csp11.Scaffold608.g5783.t2, Csp11.Scaffold608.g5784.t2, Csp11.Scaffold630.g17911.t1
954	WBGene00015820	C16A11.7	II	4255848	4256951	1104	-	OG0002862	Recent	CSP29.g12758.t1	CBOVI.g7417.t1	CBG30106.1	C16A11.7.1, F32B6.4.1	Sp34_20233700.t1	FL83_11650	Cnig_chr_II.g4383	CSP28.g403.t1, CSP28.g8017.t1	GCK72_000579.t1	NA	Csp11.Scaffold629.g13054.t1, Csp11.Scaffold629.g8797.t1
955	WBGene00015901	nhr-158	V	3871174	3874152	2979	-	OG0003650	Recent	CSP29.g11717.t3	NA	CBG06500.1	C17E7.6.1, C17E7.7a.1	Sp34_50033300.t1	FL83_17794	Cnig_chr_V.g18384.1	CSP28.g2866.t1	GCK72_020609.t1	CSP40.g16619.t1	Csp11.Scaffold629.g12968.t1, Csp11.Scaffold629.g7654.t1
956	WBGene00015902	nhr-159	V	3875245	3878323	3079	-	OG0003650	Recent	CSP29.g11717.t3	NA	CBG06500.1	C17E7.6.1, C17E7.7a.1	Sp34_50033300.t1	FL83_17794	Cnig_chr_V.g18384.1	CSP28.g2866.t1	GCK72_020609.t1	CSP40.g16619.t1	Csp11.Scaffold629.g12968.t1, Csp11.Scaffold629.g7654.t1
957	WBGene00015908	C17F3.3	I	6682300	6683740	1441	+	OG0012749	Recent	CSP29.g11121.t1	NA	CBG03997.1	C17F3.3.1, ZK354.3.1	NA	FL83_10429	Cnig_chr_I.g1192.1	CSP28.g3729.t1	GCK72_003176.t1	CSP40.g17046.t1	NA
958	WBGene00015911	C17F4.3	II	3240507	3241745	1239	+	OG0001546	Recent	CSP29.g23806.t1	CBOVI.g6888.t1, CBOVI.g8409.t1	CBG03492.1, CBG31396.1	C17F4.3.1, T23F6.2.1	Sp34_50054100.t1	FL83_13764	Cnig_chr_IV.g14413, Cnig_chr_V.g18261	CSP28.g15948.t2, CSP28.g18081.t1, CSP28.g2161.t1	GCK72_014443.t1	CSP40.g17064.t1, CSP40.g6448.t1	Csp11.Scaffold585.g4872.t1
959	WBGene00015913	C17F4.7	II	3245087	3246015	929	-	OG0003263	Recent	CSP29.g3023.t1	CBOVI.g10197.t1	CBG22129.1	C17F4.7.1, Y51F10.7.1	Sp34_10239200.t1, Sp34_50026500.t1	FL83_17386	Cnig_chr_I.g576	CSP28.g7399.t1	GCK72_001138.t1	CSP40.g4882.t1	Csp11.Scaffold629.g8425.t1
960	WBGene00015918	C17G10.6	II	5599908	5603294	3387	-	OG0001852	Old	CSP29.g12290.t1	CBOVI.g12576.t1	CBG02454.1, CBG26527.1	C17G10.10.1, C17G10.6a.1	Sp34_20110900.t1	FL83_06099, FL83_19030	Cni-C17G10.10	CSP28.g1550.t1	GCK72_006077.t1, GCK72_016370.t1	CSP40.g194.t1, CSP40.g7099.t1	Csp11.Scaffold629.g11363.t2
961	WBGene00015931	C17H12.5	IV	6815911	6817654	1744	-	OG0001559	Recent	CSP29.g4868.t1	CBOVI.g7599.t1	CBG12625.1	C17H12.5.1, Y62F5A.10.1	Sp34_10332800.t1	FL83_06976, FL83_23740	Cnig_chr_I.g2446	CSP28.g13005.t1, CSP28.g17806.t1	GCK72_002723.t1, GCK72_002806.t1, GCK72_002879.t1	CSP40.g9383.t1	Csp11.Scaffold630.g20349.t1, Csp11.Scaffold630.g20354.t1, Csp11.Scaffold630.g20400.t1
962	WBGene00015936	C17H12.11	IV	6802387	6805316	2930	+	OG0005016	Old	NA	NA	CBG05366.1, CBG05367.1	C17H12.11.1, C17H12.37.1	Sp34_40283400.t1	FL83_06621	Cni-C17H12.11, Cni-C17H12.37	NA	GCK72_013760.t1	CSP40.g4160.t1, CSP40.g4161.t1	Csp11.Scaffold629.g13902.t1
963	WBGene00015943	tiar-1	II	5712338	5714823	2486	-	OG0000883	Old	CSP29.g12258.t1, CSP29.g13119.t1, CSP29.g16540.t1	CBOVI.g6640.t1	CBG02484.1, CBG07904.1	C18A3.5a.1, Y46G5A.13.1	Sp34_20033000.t1, Sp34_20114600.t1	FL83_04394, FL83_16941	Cnig_chr_II.g6294, Cnig_chr_II.g7519	CSP28.g15932.t1, CSP28.g22111.t1	GCK72_006103.t1, GCK72_007113.t1	CSP40.g21873.t1, CSP40.g21874.t1, CSP40.g7071.t1	Csp11.Scaffold629.g11341.t1, Csp11.Scaffold629.g14973.t2
964	WBGene00015971	swsn-2.2	I	4210979	4212667	1689	+	OG0011430	Recent	CSP29.g1967.t1	NA	CBG12176.1	C18E3.2.1, K03B8.4.1	Sp34_10348600.t1	NA	Cnig_chr_I.g1983	CSP28.g1084.t1	GCK72_002271.t1	CSP40.g16378.t1	Csp11.Scaffold627.g6643.t3
965	WBGene00015974	snrp-40.2	I	4193241	4203303	10063	+	OG0001328	Old	CSP29.g15843.t1, CSP29.g1958.t1	CBOVI.g3878.t1	CBG12096.1, CBG17375.1	C18E3.5.1, F08G12.2.1	Sp34_10350100.t1, Sp34_X0086100.t1	FL83_01144	Cnig_chr_I.g1972.1, Cnig_chr_X.g23221	CSP28.g18747.t1, CSP28.g6978.t1	GCK72_002264.t1, GCK72_023763.t1	CSP40.g12645.t1, CSP40.g16386.t1	Csp11.Scaffold450.g1297.t1
966	WBGene00015985	C18G1.7	V	4745569	4748089	2521	+	OG0001748	Old	CSP29.g5663.t1, CSP29.g5664.t1	CBOVI.g85.t2	CBG08807.1, CBG08808.1	C18G1.7.1, F39G3.2.1	Sp34_50078400.t1	FL83_05293	Cni-F39G3.2	CSP28.g14543.t1, CSP28.g14544.t1	GCK72_019308.t1, GCK72_019309.t1	CSP40.g13737.t1, CSP40.g13738.t1	Csp11.Scaffold630.g21574.t2
967	WBGene00015996	C18H7.6	IV	589035	592485	3451	-	OG0001387	Old	CSP29.g7155.t1	CBOVI.g11312.t1, CBOVI.g11314.t1	CBG01604.1, CBG01605.1	C18H7.12.1, C18H7.6.1	NA	FL83_16357	Cnig_chr_IV.g14729, Cnig_chr_IV.g14730, Cnig_chr_IV.g14731, Cnig_chr_IV.g14732	CSP28.g7032.t1	GCK72_014699.t1, GCK72_014700.t1	CSP40.g12949.t1, CSP40.g12950.t1	Csp11.Scaffold629.g7562.t1, Csp11.Scaffold629.g7563.t1
968	WBGene00015999	prmt-4	IV	602367	603643	1277	-	OG0001246	Old	CSP29.g22267.t1, CSP29.g22269.t1	CBOVI.g11469.t1	CBG10553.1, CBG21287.1	C18H7.9.1, C23H5.1.1	Sp34_40034400.t1	FL83_11670, FL83_19029	Cni-prmt-4, Cni-prmt-6	CSP28.g22169.t1, CSP28.g22171.t1	GCK72_015109.t1, GCK72_016369.t1	CSP40.g10500.t1, CSP40.g195.t1	Csp11.Scaffold629.g10546.t1, Csp11.Scaffold629.g8850.t1
969	WBGene00016023	prmt-6	IV	2130965	2133029	2065	+	OG0001246	Old	CSP29.g22267.t1, CSP29.g22269.t1	CBOVI.g11469.t1	CBG10553.1, CBG21287.1	C18H7.9.1, C23H5.1.1	Sp34_40034400.t1	FL83_11670, FL83_19029	Cni-prmt-4, Cni-prmt-6	CSP28.g22169.t1, CSP28.g22171.t1	GCK72_015109.t1, GCK72_016369.t1	CSP40.g10500.t1, CSP40.g195.t1	Csp11.Scaffold629.g10546.t1, Csp11.Scaffold629.g8850.t1
970	WBGene00016034	C24A3.4	X	8992406	8994763	2358	+	OG0003858	Recent	CSP29.g14728.t1	CBOVI.g2804.t1	CBG00232.1	C24A3.4.1, ZK892.4.1	Sp34_X0182910.t1	FL83_03499	Cnig_chr_X.g25186.2	CSP28.g3594.t1	GCK72_025078.t1	CSP40.g23049.t1	Csp11.Scaffold601.g5416.t1
971	WBGene00016037	dop-6	X	4320863	4327331	6469	+	OG0003926	Recent	CSP29.g15438.t1	CBOVI.g3938.t1	CBG14393b.1	C24A8.1.1, C24A8.6b.1	Sp34_X0257900.t1	FL83_00696	Cnig_chr_X.g24060.1	CSP28.g19148.t1	GCK72_024233.t1	CSP40.g20988.t3	Csp11.Scaffold622.g6218.t1
972	WBGene00016038	cst-2	X	4333057	4336050	2994	-	OG0003927	Recent	CSP29.g15440.t1	CBOVI.g2943.t1	CBG14395.1	C24A8.4.1, F14H12.4b.1	Sp34_X0257700.t1	FL83_00694	Cnig_chr_X.g24062	CSP28.g19146.t1	GCK72_024235.t1	CSP40.g20990.t1	Csp11.Scaffold622.g6220.t1
973	WBGene00016081	C25A6.1	V	5408523	5410132	1610	+	OG0003826	Recent	CSP29.g14161.t1	CBOVI.g777.t1	CBG09394.1	C25A6.1.1, C47A4.3.1	Sp34_50194220.t1	FL83_12050	Cnig_chr_V.g19659	CSP28.g8714.t1	GCK72_017736.t1	CSP40.g24654.t1	Csp11.Scaffold629.g16164.t1
974	WBGene00016083	C25A8.2	IV	7009831	7010781	951	+	OG0013686	Recent	NA	NA	CBG24671.1	C25A8.2.1, R02D5.7.1	Sp34_30117100.t1	FL83_13531	Cnig_chr_III.g9532	NA	GCK72_010535.t1	CSP40.g18054.t1	Csp11.Scaffold628.g7419.t1
975	WBGene00016085	C25A8.5	IV	6999506	7001526	2021	+	OG0003658	Recent	CSP29.g11838.t1	CBOVI.g9934.t1	CBG12879.1	C25A8.5.1, F23C8.7.1	Sp34_10275800.t1	FL83_18012	Cnig_chr_I.g2720.1	CSP28.g13158.t1	GCK72_001953.t1	CSP40.g787.t1	Csp11.Scaffold571.g4254.t1
976	WBGene00016108	C25G6.3	X	1233093	1238903	5811	-	OG0001270	Ancient	NA	CBOVI.g2668.t1, CBOVI.g2670.t1, CBOVI.g2672.t1	CBG04143.1, CBG04144.1, CBG08049.1, CBG08050.1	C25G6.3.1, C46H3.2a.1	Sp34_X0010000.t1, Sp34_X0010100.t1	FL83_03141	Cnig_chr_X.g22186.1	CSP28.g13394.t1	GCK72_022269.t1, GCK72_022270.t1	CSP40.g11192.t1, CSP40.g11193.t1	Csp11.Scaffold514.g2610.t1, Csp11.Scaffold514.g2611.t2
977	WBGene00016112	C25H3.3	II	5694193	5695237	1045	+	OG0005638	Recent	CSP29.g12274.t1	CBOVI.g12596.t1	CBG02480.1	C25H3.14.1, C25H3.3.1	Sp34_20114420.t1	NA	Cnig_chr_II.g6299	CSP28.g15077.t1	GCK72_006099.t1	CSP40.g7074.t1	Csp11.Scaffold629.g11349.t1
978	WBGene00016123	C25H3.14	II	5695098	5696358	1261	+	OG0005638	Recent	CSP29.g12274.t1	CBOVI.g12596.t1	CBG02480.1	C25H3.14.1, C25H3.3.1	Sp34_20114420.t1	NA	Cnig_chr_II.g6299	CSP28.g15077.t1	GCK72_006099.t1	CSP40.g7074.t1	Csp11.Scaffold629.g11349.t1
979	WBGene00016163	C27D9.1	II	4753413	4755603	2191	+	OG0003819	Recent	CSP29.g13908.t1	CBOVI.g12698.t1	CBG20621.1	C27D9.1.1, F53C3.11.1	Sp34_20081900.t1	FL83_05925	Cni-C27D9.1	CSP28.g16757.t1	GCK72_005875.t1	CSP40.g5087.t1	Csp11.Scaffold629.g15350.t1
980	WBGene00016168	C27F2.6	III	4979730	4980467	738	-	OG0012050	Recent	CSP29.g5311.t1	CBOVI.g7748.t1	CBG18207.1	C27F2.6.1, F17C8.5.1	NA	FL83_18901	nigoni.pc_2016.07.11_023.g28449.1	CSP28.g19853.t1	GCK72_009957.t1	NA	Csp11.Scaffold629.g14383.t1
981	WBGene00016212	C29F5.3	II	6290582	6292627	2046	-	OG0001643	Ancient	CSP29.g12530.t3	CBOVI.g12668.t1, CBOVI.g12670.t1	CBG02619.1, CBG30128.1	C29F5.3.1, C29F5.4.1	Sp34_20284000.t1, Sp34_20284110.t1	FL83_04510	Cnig_chr_II.g6158	CSP28.g1521.t2	GCK72_006219.t1	CSP40.g8579.t1, CSP40.g8580.t1	Csp11.Scaffold629.g11601.t1, Csp11.Scaffold629.g11602.t2
982	WBGene00016220	C29F9.5	III	117510	118914	1405	+	OG0017238	Recent	NA	NA	CBG25456.1	C29F9.5.1, C29F9.6.1	NA	NA	Cnig_chr_II.g4189.1	NA	NA	NA	NA
983	WBGene00016221	C29F9.6	III	114903	116630	1728	+	OG0017238	Recent	NA	NA	CBG25456.1	C29F9.5.1, C29F9.6.1	NA	NA	Cnig_chr_II.g4189.1	NA	NA	NA	NA
984	WBGene00016247	C30B5.6	II	6219516	6222658	3143	-	OG0001642	Old	CSP29.g12510.t1	CBOVI.g12625.t1	CBG02597.1, CBG30130.1	C30B5.6b.1, C30B5.9.1	Sp34_20127900.t1, Sp34_20128100.t1	FL83_04487	Cni-C30B5.6, Cni-mks-2.2	CSP28.g15246.t2	GCK72_006196.t1, GCK72_006197.t1	CSP40.g8601.t1, CSP40.g8602.t1	Csp11.Scaffold629.g11622.t1
985	WBGene00016279	C31B8.1	V	2931552	2933005	1454	+	OG0002321	Old	CSP29.g10229.t1, CSP29.g10230.t1, CSP29.g10581.t1	NA	CBG12170.1, CBG26954.1, CBG27001.1	C31B8.1.1, C31B8.16.1	NA	NA	NA	CSP28.g7963.t1, CSP28.g7964.t1	NA	CSP40.g2717.t1	Csp11.Scaffold629.g7653.t1, Csp11.Scaffold629.g7656.t2, Csp11.Scaffold630.g21707.t1
986	WBGene00016284	C31B8.9	V	2911082	2913001	1920	-	OG0014787	Recent	CSP29.g8685.t1	NA	NA	C31B8.9.1, K06H6.5.1	NA	NA	NA	CSP28.g2086.t1, CSP28.g5884.t1	GCK72_020891.t1	NA	Csp11.Scaffold463.g1528.t1
987	WBGene00016286	C31H1.1	IV	5797453	5800233	2781	+	OG0001672	Recent	CSP29.g16274.t1, CSP29.g16282.t1	CBOVI.g10525.t1	CBG09230.1	C31H1.1.1, T25B9.6a.1	Sp34_30227600.t1	FL83_07535, FL83_11495	Cnig_chr_III.g10443	CSP28.g16393.t1, CSP28.g22285.t1, CSP28.g9887.t1	NA	CSP40.g15111.t1, CSP40.g8194.t1	Csp11.Scaffold552.g3650.t2, Csp11.Scaffold630.g18361.t1
988	WBGene00016335	gba-1	II	2176741	2182510	5770	+	OG0001678	Old	CSP29.g16997.t1, CSP29.g16999.t1	CBOVI.g7140.t1	CBG17050.1, CBG17056.1	C33C12.3a.1, C33C12.8.1	Sp34_20024810.t1	FL83_09873	Cnig_chr_V.g21878, Cnig_chr_V.g21880	CSP28.g20243.t1, CSP28.g20244.t1	GCK72_004040.t1	CSP40.g5476.t1	Csp11.Scaffold517.g2731.t1, Csp11.Scaffold517.g2736.t1
989	WBGene00016340	gba-2	II	2182494	2186434	3941	-	OG0001678	Old	CSP29.g16997.t1, CSP29.g16999.t1	CBOVI.g7140.t1	CBG17050.1, CBG17056.1	C33C12.3a.1, C33C12.8.1	Sp34_20024810.t1	FL83_09873	Cnig_chr_V.g21878, Cnig_chr_V.g21880	CSP28.g20243.t1, CSP28.g20244.t1	GCK72_004040.t1	CSP40.g5476.t1	Csp11.Scaffold517.g2731.t1, Csp11.Scaffold517.g2736.t1
990	WBGene00016364	nhr-161	V	6980587	6982913	2327	-	OG0012468	Recent	CSP29.g9912.t1	NA	CBG19058.1	C12D5.8a.1, C33G8.7.1	NA	FL83_15631	Cnig_chr_V.g19963	CSP28.g2045.t1	GCK72_018026.t1	CSP40.g21517.t1	Csp11.Scaffold556.g3771.t2
991	WBGene00016388	C34B2.3	I	10672737	10674864	2128	+	OG0002982	Recent	CSP29.g16908.t1	CBOVI.g10650.t1	CBG12789.1	C34B2.3.1, F33D11.7.1	Sp34_10336000.t1, Sp34_10343400.t1	FL83_17981	Cnig_chr_I.g2610	CSP28.g3020.t1	GCK72_001920.t1	CSP40.g2059.t1	Csp11.Scaffold629.g9048.t2
992	WBGene00016389	C34B2.4	I	10671418	10672614	1197	-	OG0011162	Recent	CSP29.g16907.t1	CBOVI.g10651.t1	CBG12788.1	C34B2.4.1, F33D11.1.1	Sp34_10343300.t1	FL83_17982	Cnig_chr_I.g2609.2	CSP28.g3019.t1	NA	CSP40.g2060.t1	NA
993	WBGene00016392	sdha-2	I	10683270	10685587	2318	-	OG0000987	Ancient	CSP29.g16952.t1, CSP29.g4584.t1	CBOVI.g10655.t1, CBOVI.g3444.t1	CBG12805.1, CBG22795.1	C03G5.1.1, C34B2.7.1	Sp34_10344100.t1, Sp34_X0167310.t1	FL83_02036, FL83_13413	Cnig_chr_I.g2632, Cnig_chr_X.g25501.1	CSP28.g11273.t1, CSP28.g16726.t1, CSP28.g9090.t1	GCK72_001901.t1	CSP40.g2606.t1, CSP40.g573.t1	Csp11.Scaffold629.g10993.t1, Csp11.Scaffold629.g9017.t1
994	WBGene00016440	gipc-1	III	4870778	4872261	1484	+	OG0002532	Recent	CSP29.g21869.t1	CBOVI.g5034.t1	CBG17992.1	C35D10.2.1, F44D12.4.1	Sp34_30249800.t1	FL83_21474	Cnig_chr_III.g10132	CSP28.g1416.t1, CSP28.g1419.t1, CSP28.g15234.t1	GCK72_010009.t1	CSP40.g3011.t1	Csp11.Scaffold478.g1800.t1
995	WBGene00016460	C35E7.8	I	10808590	10810489	1900	+	OG0001097	Recent	CSP29.g18287.t1	CBOVI.g152.t1	CBG08481.1, CBG19284.1	C35E7.8.1, F36H12.2b.1	Sp34_10269100.t1, Sp34_50247000.t1	FL83_16205, FL83_17953, FL83_20721	Cnig_chr_I.g2910, Cnig_chr_I.g2928, Cnig_chr_V.g20218	CSP28.g4747.t1	GCK72_002022.t1, GCK72_017101.t1	CSP40.g15941.t1, CSP40.g7442.t1	Csp11.Scaffold629.g15743.t1, Csp11.Scaffold630.g20638.t1
996	WBGene00016462	C35E7.10	I	10810648	10812923	2276	-	OG0000986	Recent	CSP29.g16607.t1	CBOVI.g10698.t1	CBG08480.1, CBG10328.1	C35E7.10.1, C55C3.4.1	Sp34_10269200.t1, Sp34_10269300.t1	FL83_16206.1, FL83_16925	Cnig_chr_I.g2846, Cnig_chr_I.g2847, Cnig_chr_I.g2912.1, Cnig_chr_I.g2929, Cnig_chr_II.g7600.1	CSP28.g10024.t1	GCK72_002023.t1, GCK72_007133.t1	CSP40.g3916.t1, CSP40.g7443.t1	Csp11.Scaffold630.g20002.t1, Csp11.Scaffold630.g20637.t1
997	WBGene00016464	C36B7.1	X	7112889	7114866	1978	+	OG0001965	Old	CSP29.g2801.t1, CSP29.g2802.t1	NA	CBG10975.1	C36B7.1.1, C36B7.2.1	Sp34_X0199900.t1	FL83_00237	Cni-C36B7.1.1	CSP28.g20054.t1, CSP28.g20055.t1	GCK72_024706.t1, GCK72_024707.t1	CSP40.g2185.t1, CSP40.g2186.t1	Csp11.Scaffold578.g4501.t1, Csp11.Scaffold578.g4502.t1
998	WBGene00016465	C36B7.2	X	7106403	7108577	2175	+	OG0001965	Old	CSP29.g2801.t1, CSP29.g2802.t1	NA	CBG10975.1	C36B7.1.1, C36B7.2.1	Sp34_X0199900.t1	FL83_00237	Cni-C36B7.1.1	CSP28.g20054.t1, CSP28.g20055.t1	GCK72_024706.t1, GCK72_024707.t1	CSP40.g2185.t1, CSP40.g2186.t1	Csp11.Scaffold578.g4501.t1, Csp11.Scaffold578.g4502.t1
999	WBGene00016488	C36C9.5	X	1699127	1703940	4814	-	OG0001859	Recent	CSP29.g13013.t1	NA	NA	C36C9.5.1, T24E12.10.1	NA	FL83_04130, FL83_23073, FL83_24097	Cnig_chr_II.g7372, Cnig_chr_II.g7392.1	NA	GCK72_007044.t1, GCK72_007049.t1, GCK72_022749.t1, GCK72_026098.t1	CSP40.g9596.t1	Csp11.Scaffold629.g15032.t1, Csp11.Scaffold630.g21481.t1, Csp11.Scaffold630.g21482.t1
1000	WBGene00016506	abhd-5.1	V	4847653	4849838	2186	+	OG0004705	Recent	CSP29.g5642.t1	CBOVI.g305.t1	CBG08821a.1	C37H5.2.1, C37H5.3a.1	Sp34_50081100.t1	FL83_05269	Cnig_chr_V.g16970	CSP28.g14564.t1	GCK72_019336.t1	CSP40.g23528.t1	Csp11.Scaffold630.g21588.t1
1001	WBGene00016507	abhd-5.2	V	4844685	4847025	2341	+	OG0004705	Recent	CSP29.g5642.t1	CBOVI.g305.t1	CBG08821a.1	C37H5.2.1, C37H5.3a.1	Sp34_50081100.t1	FL83_05269	Cnig_chr_V.g16970	CSP28.g14564.t1	GCK72_019336.t1	CSP40.g23528.t1	Csp11.Scaffold630.g21588.t1
1002	WBGene00016512	C38C3.3	V	1495634	1497990	2357	+	OG0004181	Recent	CSP29.g19251.t1	CBOVI.g446.t1	CBG23700.1	C30G7.3.1, C38C3.3b.1	Sp34_50421320.t1	FL83_16283	Cnig_chr_V.g21700.1	CSP28.g7215.t1	GCK72_021593.t1	CSP40.g3091.t1	Csp11.Scaffold520.g2829.t2
1003	WBGene00016517	nhr-260	V	1509879	1511637	1759	-	OG0000642	Recent	CSP29.g14372.t1	NA	CBG04944.1, CBG06579.1, CBG10360.1, CBG10388.1, CBG10390.1	C38C3.9.1, F09C6.8.1	Sp34_50045500.t1	FL83_08366, FL83_11222	Cnig_chr_V.g17507, Cnig_chr_V.g18439, Cnig_chr_V.g20924.1	CSP28.g14995.t1, CSP28.g6742.t1	GCK72_019010.t1, GCK72_020197.t1, GCK72_020526.t1	CSP40.g13242.t1, CSP40.g13243.t1, CSP40.g24078.t1, CSP40.g24776.t1	Csp11.Scaffold290.g751.t1, Csp11.Scaffold629.g12836.t1, Csp11.Scaffold629.g16258.t1, Csp11.Scaffold629.g16267.t1, Csp11.Scaffold630.g20087.t1
1004	WBGene00016541	C39H7.1	IV	5631928	5633379	1452	+	OG0000621	Recent	CSP29.g4286.t1	CBOVI.g7383.t1	CBG01655.1, CBG12561.1	C39H7.1.1, Y38H8A.3.1	Sp34_10319100.t1, Sp34_40202400.t1, Sp34_40203000.t1, Sp34_40203200.t1, Sp34_40203600.t1, Sp34_40203700.t1	FL83_06993, FL83_11931, FL83_23936	Cnig_chr_I.g2387, Cnig_chr_IV.g14683	CSP28.g4236.t1, CSP28.g4238.t1, CSP28.g9223.t1, CSP28.g9542.t1	GCK72_002698.t1, GCK72_014654.t1, GCK72_017470.t1	CSP40.g19524.t1, CSP40.g6135.t1	Csp11.Scaffold171.g642.t1, Csp11.Scaffold629.g12264.t1, Csp11.Scaffold630.g20390.t1
1005	WBGene00016586	C42C1.8	IV	12291044	12293317	2274	+	OG0001991	Old	CSP29.g6197.t1, CSP29.g7762.t1	CBOVI.g2997.t1	CBG16171.1	B0416.5.1, C42C1.8.1	Sp34_X0052400.t1	FL83_02274, FL83_20580	Cnig_chr_X.g22568	CSP28.g11064.t1, CSP28.g11445.t1	GCK72_003351.t1, GCK72_023274.t1	CSP40.g4790.t1	Csp11.Scaffold629.g13417.t1
1006	WBGene00016596	C42D4.3	IV	7179239	7180484	1246	+	OG0001103	Old	CSP29.g19757.t1, CSP29.g9494.t1	CBOVI.g2307.t1	CBG05797.1, CBG15974.1	C42D4.3.1, F35B3.4.1	Sp34_40292200.t1, Sp34_X0036600.t1	FL83_02159, FL83_06537	Cni-C42D4.3.1, Cni-F35B3.4	CSP28.g11189.t1, CSP28.g2312.t1	GCK72_013877.t1, GCK72_023377.t1	CSP40.g18735.t1, CSP40.g4698.t1	Csp11.Scaffold629.g13524.t1, Csp11.Scaffold630.g21120.t1
1007	WBGene00016597	clec-179	IV	7183412	7184697	1286	-	OG0007485	Recent	CSP29.g19754.t1	NA	NA	C42D4.11.1, Y116A8A.8.1	NA	FL83_06535, FL83_24694	Cnig_chr_IV.g13740	CSP28.g2316.t1, CSP28.g7567.t1	GCK72_013881.t1	CSP40.g18739.t1	Csp11.Scaffold630.g21123.t1
1008	WBGene00016612	C43G2.3	IV	6578214	6579402	1189	+	OG0000893	Old	CSP29.g13975.t1	NA	CBG05411.1, CBG30621.1	C43G2.3a.1, D1086.17.1	Sp34_30188400.t1, Sp34_50331900.t1	FL83_16616, FL83_16617	Cnig_chr_IV.g13576.1, nigoni.pc_2016.07.11_007.g27060, nigoni.pc_2016.07.11_007.g27061.1, nigoni.pc_2016.07.11_007.g27062.1, nigoni.pc_2016.07.11_007.g27069, nigoni.pc_2016.07.11_007.g27071	CSP28.g1470.t1	GCK72_003234.t1, GCK72_021302.t1, GCK72_021750.t1	CSP40.g1769.t1, CSP40.g4120.t1, CSP40.g71.t1	Csp11.Scaffold629.g9627.t1
1009	WBGene00016644	abhd-3.2	X	975525	978008	2484	-	OG0009195	Recent	CSP29.g545.t1	CBOVI.g7030.t1	CBG08080.1	C44C1.5a.1, Y60A3A.7.1	Sp34_X0012900.t1	FL83_03170	Cnig_chr_X.g22217	NA	GCK72_022242.t1	CSP40.g11221.t1	Csp11.Scaffold412.g1103.t1
1010	WBGene00016673	ttbk-6	III	5074698	5075968	1271	+	OG0002364	Recent	CSP29.g11629.t1, CSP29.g16375.t1, CSP29.g9601.t1	NA	CBG16599.1	C45G9.1.1, W01B6.2.1	Sp34_30059900.t1	FL83_12432	Cnig_chr_III.g10298.1	CSP28.g11156.t1, CSP28.g20390.t1	GCK72_009856.t1	CSP40.g16118.t1	Csp11.Scaffold629.g14451.t2
1011	WBGene00016675	C45G9.4	III	5062706	5063862	1157	+	OG0002911	Recent	CSP29.g1457.t1, CSP29.g1458.t1	CBOVI.g566.t1	CBG23024.1	C45G9.4.1, C45G9.9.1	Sp34_30012400.t1	FL83_24333	Cnig_chr_III.g11708	CSP28.g6669.t1	GCK72_008316.t1	CSP40.g11516.t1	Csp11.Scaffold629.g14497.t1
1012	WBGene00016680	C45G9.9	III	5054603	5055809	1207	-	OG0002911	Recent	CSP29.g1457.t1, CSP29.g1458.t1	CBOVI.g566.t1	CBG23024.1	C45G9.4.1, C45G9.9.1	Sp34_30012400.t1	FL83_24333	Cnig_chr_III.g11708	CSP28.g6669.t1	GCK72_008316.t1	CSP40.g11516.t1	Csp11.Scaffold629.g14497.t1
1013	WBGene00016695	C45H4.14	V	2158659	2159431	773	-	OG0005858	Recent	CSP29.g13356.t1, CSP29.g150.t1	NA	NA	C45H4.14a.1, Y5H2B.3.1	NA	NA	NA	CSP28.g15092.t1, CSP28.g22114.t1, CSP28.g4173.t1, CSP28.g4174.t1	NA	NA	Csp11.Scaffold321.g819.t1, Csp11.Scaffold595.g5236.t1, Csp11.Scaffold629.g9026.t2
1014	WBGene00016698	C46A5.1	IV	7763931	7767112	3182	+	OG0001112	Old	CSP29.g21262.t1, CSP29.g7279.t1	CBOVI.g10741.t1	CBG08760.1, CBG17666.1	C46A5.1.1, F38H4.4.1	Sp34_10010100.t1, Sp34_40099200.t1	FL83_19172, FL83_21357	Cnig_chr_I.g3872, Cnig_chr_IV.g14898	CSP28.g13261.t1, CSP28.g5586.t1	GCK72_003571.t1, GCK72_014851.t1	CSP40.g23378.t1, CSP40.g6614.t1	Csp11.Scaffold23.g103.t1, Csp11.Scaffold628.g6930.t2
1015	WBGene00016725	C46H3.2	X	1211760	1230758	18999	-	OG0001270	Ancient	NA	CBOVI.g2668.t1, CBOVI.g2670.t1, CBOVI.g2672.t1	CBG04143.1, CBG04144.1, CBG08049.1, CBG08050.1	C25G6.3.1, C46H3.2a.1	Sp34_X0010000.t1, Sp34_X0010100.t1	FL83_03141	Cnig_chr_X.g22186.1	CSP28.g13394.t1	GCK72_022269.t1, GCK72_022270.t1	CSP40.g11192.t1, CSP40.g11193.t1	Csp11.Scaffold514.g2610.t1, Csp11.Scaffold514.g2611.t2
1016	WBGene00016743	srb-15	I	6897735	6900619	2885	-	OG0000534	Old	CSP29.g12657.t1, CSP29.g23895.t1, CSP29.g23896.t1	NA	CBG12736.1, CBG21146.1	C48B6.5.1, F23F12.10.1	NA	FL83_08822, FL83_08827, FL83_14528, FL83_21040, FL83_22006, FL83_23994, FL83_24172	Cnig_chr_III.g10330.1	CSP28.g16434.t1	GCK72_009835.t1, GCK72_009836.t1, GCK72_010818.t1, GCK72_010820.t1, GCK72_010827.t1, GCK72_010829.t1, GCK72_010944.t1	CSP40.g4829.t1, CSP40.g5372.t1, CSP40.g5373.t1, CSP40.g9123.t1, CSP40.g9124.t1	Csp11.Scaffold555.g3731.t1, Csp11.Scaffold555.g3732.t1, Csp11.Scaffold619.g6106.t1
1017	WBGene00016765	C49C8.1	IV	8654578	8656831	2254	+	OG0000918	Recent	CSP29.g22781.t1	CBOVI.g1911.t1, CBOVI.g6696.t1, CBOVI.g6697.t1	CBG02852.1, CBG26420.1	C49C8.1.1, Y71F9AL.2.1	Sp34_10229320.t1, Sp34_40342200.t1	FL83_04616, FL83_12169	Cnig_chr_II.g5923, Cnig_chr_IV.g13213.3	CSP28.g13226.t1, CSP28.g3998.t1	GCK72_004925.t1, GCK72_016555.t1	CSP40.g17717.t1, CSP40.g17836.t1	Csp11.Scaffold60.g384.t2, Csp11.Scaffold610.g5844.t1, Csp11.Scaffold629.g8217.t1
1018	WBGene00016766	C49C8.2	IV	8651088	8651869	782	+	OG0013685	Recent	NA	NA	CBG24479.1	C49C8.2.1, C49C8.8.1	Sp34_40063200.t1	FL83_11730, FL83_13107	Cni-C49C8.2.1	NA	GCK72_015175.t1, GCK72_015222.t1	NA	NA
1019	WBGene00016769	C49C8.5	IV	8648666	8653664	4999	-	OG0001759	Old	CSP29.g7362.t1, CSP29.g7363.t1	CBOVI.g11247.t1	CBG04412.1, CBG24478.1	C49C8.5.1, Y43C5A.2.1	NA	FL83_13106, FL83_14055	Cnig_chr_IV.g14982, Cnig_chr_IV.g15446.2	CSP28.g21676.t1	GCK72_014926.t1, GCK72_015221.t1	CSP40.g18789.t1, CSP40.g6690.t1	Csp11.Scaffold630.g17717.t1
1020	WBGene00016772	nhr-166	II	3880245	3882175	1931	+	OG0000882	Old	CSP29.g11708.t1, CSP29.g20384.t1, CSP29.g4985.t1	NA	CBG01328.1, CBG06497a.1, CBG23758b.1, CBG30611.1	C17E7.8b.1, C49D10.2.1	Sp34_50033400.t1	FL83_17795	Cnig_chr_V.g17733, Cnig_chr_V.g18379.1, Cnig_chr_V.g22106.1	CSP28.g10733.t1, CSP28.g14878.t1, CSP28.g2867.t1	GCK72_020608.t1	CSP40.g16620.t1, CSP40.g17392.t1, CSP40.g17394.t1	Csp11.Scaffold629.g12966.t1, Csp11.Scaffold629.g12967.t1
1021	WBGene00016789	djr-1.2	V	4054074	4055125	1052	-	OG0001891	Old	CSP29.g17513.t1	CBOVI.g7152.t1	CBG07015.1, CBG07016.1	B0432.2.1, C49G7.11.1	Sp34_20001600.t1	FL83_07076, FL83_14340	Cnig_chr_II.g8279.1	CSP28.g18312.t1	GCK72_002612.t1, GCK72_008143.t1	CSP40.g21318.t1, CSP40.g2484.t1	Csp11.Scaffold605.g5615.t1
1022	WBGene00016848	klo-1	IV	7745971	7748225	2255	-	OG0009723	Recent	CSP29.g7286.t1	CBOVI.g10737.t1	CBG17658.1	C50F7.10.1, E02H9.5.1	Sp34_40098300.t1	NA	Cnig_chr_IV.g14908	CSP28.g21602.t1	GCK72_014857.t1	CSP40.g6622.t1	Csp11.Scaffold23.g97.t1
1023	WBGene00016849	acs-21	V	3089068	3091352	2285	+	OG0003818	Recent	CSP29.g13903.t1	CBOVI.g12753.t1	CBG20626.1	C50H11.1.1, F41C3.3.1	Sp34_20081500.t1	FL83_05923	Cnig_chr_II.g6560	CSP28.g16755.t1	GCK72_005873.t1	CSP40.g5084.t1	Csp11.Scaffold629.g15364.t1
1024	WBGene00016858	C50H11.13	V	3069925	3071648	1724	-	OG0001781	Old	NA	CBOVI.g1951.t2	CBG16999.1	C50H11.13.1, C54E10.3.1	Sp34_50063400.t1, Sp34_50423300.t1	FL83_02784, FL83_16309	Cnig_chr_V.g17302.1, Cnig_chr_V.g22082.1	CSP28.g5806.t1	GCK72_019917.t1	CSP40.g13354.t1, CSP40.g13714.t1, CSP40.g3844.t1	Csp11.Scaffold630.g20834.t1, Csp11.Scaffold630.g21711.t1
1025	WBGene00016865	ets-9	X	4279703	4282633	2931	+	OG0003925	Recent	CSP29.g15431.t1	CBOVI.g3090.t1	CBG14386.1	C52B9.19.1, C52B9.2.1	Sp34_X0258500.t1	FL83_00702	Cni-ets-9	CSP28.g19153.t1	GCK72_024228.t1	CSP40.g20983.t1	Csp11.Scaffold622.g6211.t1
1026	WBGene00016871	inso-1	X	1300149	1309504	9356	+	OG0001528	Ancient	CSP29.g20763.t1	CBOVI.g3893.t1, CBOVI.g3894.t1	CBG08057.1, CBG30812.1	C52B11.2.1, H42K12.3.1	Sp34_X0009100.t1, Sp34_X0009200.t1	FL83_03149	Cni-H42K12.3, Cni-inso-1	CSP28.g13396.t1	NA	CSP40.g11200.t1, CSP40.g11201.t1	Csp11.Scaffold548.g3545.t2, Csp11.Scaffold548.g3546.t1, Csp11.Scaffold548.g3547.t1
1027	WBGene00016912	clec-86	X	7139875	7140566	692	+	OG0008638	Recent	CSP29.g2805.t1	NA	CBG10980.1	C54D1.2.1, Y38H6C.8.1	Sp34_40048600.t1	FL83_00234	Cni-clec-86	CSP28.g20048.t1	GCK72_024711.t1	CSP40.g2189.t1	Csp11.Scaffold578.g4498.t1
1028	WBGene00016925	srb-18	V	7515239	7517353	2115	+	OG0001219	Old	CSP29.g18449.t2, CSP29.g18452.t1	CBOVI.g2008.t1	CBG00807b.1, CBG00809.1	C54F6.11.1, C54F6.7.1	Sp34_50019600.t1, Sp34_50019710.t1	FL83_08314, FL83_08315	Cnig_chr_V.g16873.1, Cnig_chr_V.g16874	CSP28.g4903.t1, CSP28.g4906.t2	GCK72_018961.t1, GCK72_018962.t1	CSP40.g14167.t1, CSP40.g14168.t1	Csp11.Scaffold566.g4132.t1
1029	WBGene00016928	srb-19	V	7517652	7520177	2526	-	OG0001219	Old	CSP29.g18449.t2, CSP29.g18452.t1	CBOVI.g2008.t1	CBG00807b.1, CBG00809.1	C54F6.11.1, C54F6.7.1	Sp34_50019600.t1, Sp34_50019710.t1	FL83_08314, FL83_08315	Cnig_chr_V.g16873.1, Cnig_chr_V.g16874	CSP28.g4903.t1, CSP28.g4906.t2	GCK72_018961.t1, GCK72_018962.t1	CSP40.g14167.t1, CSP40.g14168.t1	Csp11.Scaffold566.g4132.t1
1030	WBGene00016946	C55B7.10	I	6502167	6503909	1743	-	OG0005560	Recent	CSP29.g11860.t1	CBOVI.g10076.t1	CBG12889.1	C55B7.10.1, F10G8.2.1	Sp34_10275000.t1	FL83_18021	Cnig_chr_I.g2734.1	CSP28.g13148.t1	NA	CSP40.g806.t1	Csp11.Scaffold58.g358.t1
1031	WBGene00016954	C55C3.4	IV	5676158	5678144	1987	-	OG0000986	Recent	CSP29.g16607.t1	CBOVI.g10698.t1	CBG08480.1, CBG10328.1	C35E7.10.1, C55C3.4.1	Sp34_10269200.t1, Sp34_10269300.t1	FL83_16206.1, FL83_16925	Cnig_chr_I.g2846, Cnig_chr_I.g2847, Cnig_chr_I.g2912.1, Cnig_chr_I.g2929, Cnig_chr_II.g7600.1	CSP28.g10024.t1	GCK72_002023.t1, GCK72_007133.t1	CSP40.g3916.t1, CSP40.g7443.t1	Csp11.Scaffold630.g20002.t1, Csp11.Scaffold630.g20637.t1
1032	WBGene00016956	C55C3.6	IV	5683184	5684727	1544	+	OG0002703	Recent	NA	NA	CBG18102.1, CBG21222.1	C55C3.6a.1, F23B2.7a.1	Sp34_30021100.t1	FL83_03639, FL83_16475	Cnig_chr_III.g10013.1, Cnig_chr_III.g11576.2	CSP28.g19768.t1	GCK72_010688.t1, GCK72_018772.t1	CSP40.g7875.t1	Csp11.Scaffold84.g522.t1
1033	WBGene00016963	C56C10.6	II	6579683	6581336	1654	-	OG0006909	Recent	CSP29.g17487.t1	CBOVI.g7343.t1	CBG30151.1	C56C10.6.1, F54H5.2a.1	Sp34_20274910.t1	NA	Cnig_chr_II.g5183.2, Cnig_chr_III.g10140	CSP28.g7728.t1	NA	CSP40.g1234.t1, CSP40.g8478.t1	NA
1034	WBGene00016990	vps-37	V	5592700	5593612	913	+	OG0001323	Ancient	CSP29.g14183.t1, CSP29.g14184.t1	CBOVI.g2118.t1, CBOVI.g2173.t1	CBG09364.1, CBG30641.1	CD4.11.1, CD4.4.1	Sp34_50196800.t1, Sp34_50196900.t1	FL83_12024	Cnig_chr_V.g19691.1, Cnig_chr_V.g19692	CSP28.g15815.t1	GCK72_017763.t1	CSP40.g24621.t1, CSP40.g24622.t1	Csp11.Scaffold460.g1466.t1, Csp11.Scaffold460.g1468.t1
1035	WBGene00016995	acly-1	X	1479542	1484087	4546	+	OG0000771	Old	CSP29.g14225.t1, CSP29.g20687.t1	CBOVI.g3665.t1	CBG09435.1, CBG24512.1	B0365.1.1, D1005.1.1	Sp34_20025700.t1, Sp34_20027400.t1, Sp34_X0006600.t1	FL83_03119, FL83_07640, FL83_07658, FL83_23608, FL83_24395	Cnig_chr_V.g19622, Cnig_chr_X.g22167.2	CSP28.g13463.t1, CSP28.g15780.t1	GCK72_017691.t1, GCK72_022289.t1	CSP40.g11174.t1, CSP40.g9515.t1	Csp11.Scaffold461.g1488.t1, Csp11.Scaffold514.g2627.t1
1036	WBGene00017022	D1022.3	II	7455190	7456284	1095	-	OG0014794	Recent	CSP29.g9239.t1	NA	NA	D1022.3.1, K02A2.1.1	NA	NA	NA	CSP28.g12220.t1	GCK72_006510.t1	CSP40.g18524.t1	Csp11.Scaffold44.g234.t1
1037	WBGene00017023	D1022.4	II	7456314	7457292	979	-	OG0001580	Old	CSP29.g9237.t1, CSP29.g9238.t1	CBOVI.g6219.t1	CBG13057.1, CBG13058.1	D1022.4.1, D1022.5.1	Sp34_20255200.t1	FL83_09419	Cnig_chr_II.g5352, Cnig_chr_II.g5353	CSP28.g12222.t1	GCK72_006511.t1, GCK72_006515.t1	CSP40.g18522.t1, CSP40.g18523.t1	Csp11.Scaffold44.g232.t1, Csp11.Scaffold44.g233.t1
1038	WBGene00017024	D1022.5	II	7457618	7458806	1189	-	OG0001580	Old	CSP29.g9237.t1, CSP29.g9238.t1	CBOVI.g6219.t1	CBG13057.1, CBG13058.1	D1022.4.1, D1022.5.1	Sp34_20255200.t1	FL83_09419	Cnig_chr_II.g5352, Cnig_chr_II.g5353	CSP28.g12222.t1	GCK72_006511.t1, GCK72_006515.t1	CSP40.g18522.t1, CSP40.g18523.t1	Csp11.Scaffold44.g232.t1, Csp11.Scaffold44.g233.t1
1039	WBGene00017050	D2024.1	IV	7247543	7249590	2048	+	OG0002820	Recent	CSP29.g11551.t1, CSP29.g9658.t1	NA	CBG12760.1	C05C12.1.1, D2024.1.1	Sp34_30287100.t1, Sp34_40317000.t1	FL83_10003	Cnig_chr_I.g2585	CSP28.g7199.t1, CSP28.g8334.t1	GCK72_013405.t1	CSP40.g5941.t1	NA
1040	WBGene00017055	D2062.1	II	2631469	2633085	1617	+	OG0013659	Recent	NA	NA	CBG17170.1	C07A4.3.1, D2062.1.1	Sp34_X0067110.t1	FL83_01370	Cni-C07A4.3	NA	GCK72_023536.t1	CSP40.g15890.t1	Csp11.Scaffold629.g13691.t1
1041	WBGene00017056	D2062.4	II	2623402	2624530	1129	+	OG0007772	Recent	CSP29.g20936.t1	NA	CBG27455.1	D2062.4a.1, D2062.5.1	Sp34_20021900.t1	FL83_09111	Cnig_chr_II.g7965	CSP28.g20201.t1	GCK72_007591.t1	CSP40.g8262.t1	Csp11.Scaffold629.g9142.t1
1042	WBGene00017057	D2062.5	II	2622780	2623426	647	+	OG0007772	Recent	CSP29.g20936.t1	NA	CBG27455.1	D2062.4a.1, D2062.5.1	Sp34_20021900.t1	FL83_09111	Cnig_chr_II.g7965	CSP28.g20201.t1	GCK72_007591.t1	CSP40.g8262.t1	Csp11.Scaffold629.g9142.t1
1043	WBGene00017078	D2096.11	IV	8388848	8394205	5358	-	OG0012911	Recent	CSP29.g15074.t1	NA	NA	D2096.11.1, M116.5.1	NA	FL83_11510	Cnig_chr_I.g3486.2	CSP28.g3879.t1	GCK72_003224.t1	NA	Csp11.Scaffold623.g6303.t2, Csp11.Scaffold623.g6305.t1
1044	WBGene00017103	klo-2	III	2446209	2448696	2488	+	OG0009723	Recent	CSP29.g7286.t1	CBOVI.g10737.t1	CBG17658.1	C50F7.10.1, E02H9.5.1	Sp34_40098300.t1	NA	Cnig_chr_IV.g14908	CSP28.g21602.t1	GCK72_014857.t1	CSP40.g6622.t1	Csp11.Scaffold23.g97.t1
1045	WBGene00017135	EEED8.4	II	5409319	5411235	1917	+	OG0000272	Recent	CSP29.g14157.t1, CSP29.g14158.t1, CSP29.g2090.t1, CSP29.g2091.t1, CSP29.g22747.t1, CSP29.g22748.t1, CSP29.g22754.t1, CSP29.g22755.t1, CSP29.g23628.t1, CSP29.g23629.t1, CSP29.g23635.t1, CSP29.g23640.t1, CSP29.g23641.t1, CSP29.g5179.t1, CSP29.g5180.t1	NA	CBG05376.1, CBG05418.1	EEED8.12.1, EEED8.4.1	NA	FL83_05456.2, FL83_05458, FL83_09890, FL83_25118	Cnig_chr_IV.g12876, Cnig_chr_IV.g13570, Cnig_chr_IV.g13619.1, Cnig_chr_IV.g13620	CSP28.g15454.t1, CSP28.g504.t1	GCK72_004261.t1, GCK72_004266.t1, GCK72_004267.t1, GCK72_004268.t1, GCK72_004269.t1, GCK72_004270.t1, GCK72_004271.t1, GCK72_004272.t1, GCK72_004273.t1, GCK72_004457.t1	CSP40.g4094.t1, CSP40.g4095.t1, CSP40.g4103.t1, CSP40.g4104.t1, CSP40.g4152.t1, CSP40.g4153.t1	Csp11.Scaffold563.g3988.t1
1046	WBGene00017137	pink-1	II	5393293	5395694	2402	-	OG0001778	Ancient	CSP29.g9740.t1, CSP29.g9741.t1	CBOVI.g12632.t1, CBOVI.g12633.t1	CBG02385.1, CBG30157.1	EEED8.16.1, EEED8.9.1	Sp34_20101910.t1, Sp34_20101920.t1	NA	Cnig_chr_II.g6393.1	CSP28.g14670.t1, CSP28.g14671.t1	GCK72_006014.t1, GCK72_006015.t1	CSP40.g7164.t1	Csp11.Scaffold629.g11458.t1
1047	WBGene00017140	EEED8.12	II	5408260	5409024	765	-	OG0000272	Recent	CSP29.g14157.t1, CSP29.g14158.t1, CSP29.g2090.t1, CSP29.g2091.t1, CSP29.g22747.t1, CSP29.g22748.t1, CSP29.g22754.t1, CSP29.g22755.t1, CSP29.g23628.t1, CSP29.g23629.t1, CSP29.g23635.t1, CSP29.g23640.t1, CSP29.g23641.t1, CSP29.g5179.t1, CSP29.g5180.t1	NA	CBG05376.1, CBG05418.1	EEED8.12.1, EEED8.4.1	NA	FL83_05456.2, FL83_05458, FL83_09890, FL83_25118	Cnig_chr_IV.g12876, Cnig_chr_IV.g13570, Cnig_chr_IV.g13619.1, Cnig_chr_IV.g13620	CSP28.g15454.t1, CSP28.g504.t1	GCK72_004261.t1, GCK72_004266.t1, GCK72_004267.t1, GCK72_004268.t1, GCK72_004269.t1, GCK72_004270.t1, GCK72_004271.t1, GCK72_004272.t1, GCK72_004273.t1, GCK72_004457.t1	CSP40.g4094.t1, CSP40.g4095.t1, CSP40.g4103.t1, CSP40.g4104.t1, CSP40.g4152.t1, CSP40.g4153.t1	Csp11.Scaffold563.g3988.t1
1048	WBGene00017144	brap-2	II	5390241	5393190	2950	-	OG0001778	Ancient	CSP29.g9740.t1, CSP29.g9741.t1	CBOVI.g12632.t1, CBOVI.g12633.t1	CBG02385.1, CBG30157.1	EEED8.16.1, EEED8.9.1	Sp34_20101910.t1, Sp34_20101920.t1	NA	Cnig_chr_II.g6393.1	CSP28.g14670.t1, CSP28.g14671.t1	GCK72_006014.t1, GCK72_006015.t1	CSP40.g7164.t1	Csp11.Scaffold629.g11458.t1
1049	WBGene00017174	tat-6	V	3129103	3133412	4310	+	OG0001838	Old	CSP29.g10912.t1, CSP29.g3895.t1	CBOVI.g12136.t1	CBG16933b.1	F02C9.3.1, F36H2.1a.1	Sp34_10111410.t1	FL83_06267	Cnig_chr_I.g311.1, Cnig_chr_I.g312	CSP28.g11825.t1, CSP28.g17837.t1	GCK72_001413.t1	CSP40.g10449.t1, CSP40.g17736.t1	Csp11.Scaffold629.g8127.t1
1050	WBGene00017188	F07B7.7	V	8835611	8836710	1100	+	OG0000867	Recent	NA	NA	NA	F07B7.7.1, ZK228.1.1	NA	FL83_24995	Cnig_chr_I.g118.1, Cnig_chr_I.g120.1, Cnig_chr_I.g3146, Cnig_chr_I.g3148, Cnig_chr_I.g3149, Cnig_chr_II.g7186.1, Cnig_chr_II.g7814.1, Cnig_chr_IV.g12201.1, Cnig_chr_IV.g12202, Cnig_chr_IV.g12204, Cnig_chr_IV.g15227.2, Cnig_chr_IV.g15233.2, Cnig_chr_IV.g15234, Cnig_chr_V.g21850.1, Cnig_chr_V.g21851, nigoni.pc_2016.07.11_008.g27143.2, nigoni.pc_2016.07.11_019.g28238	NA	NA	CSP40.g15679.t1, CSP40.g18977.t1	Csp11.Scaffold283.g737.t1, Csp11.Scaffold656.g22326.t1
1051	WBGene00017190	F07B7.12	V	8855134	8862049	6916	-	OG0003761	Recent	CSP29.g12919.t1	CBOVI.g1500.t1	CBG00759.1	C01B7.6.1, F07B7.12.1	Sp34_50124900.t1	FL83_08292	Cnig_chr_V.g16827.2	CSP28.g9316.t1	GCK72_018930.t1	CSP40.g21928.t1	Csp11.Scaffold629.g9898.t1
1052	WBGene00017219	F07F6.7	II	5422735	5423858	1124	-	OG0002408	Recent	CSP29.g14641.t1	CBOVI.g7307.t1, CBOVI.g7308.t1	CBG02395.1	F07F6.7.1, F07F6.8.1	Sp34_20102620.t1, Sp34_20103300.t1, Sp34_20104200.t1	FL83_06052	NA	CSP28.g8395.t1	GCK72_006025.t1	CSP40.g7153.t1	Csp11.Scaffold629.g11413.t1
1053	WBGene00017220	F07F6.8	II	5424141	5425733	1593	-	OG0002408	Recent	CSP29.g14641.t1	CBOVI.g7307.t1, CBOVI.g7308.t1	CBG02395.1	F07F6.7.1, F07F6.8.1	Sp34_20102620.t1, Sp34_20103300.t1, Sp34_20104200.t1	FL83_06052	NA	CSP28.g8395.t1	GCK72_006025.t1	CSP40.g7153.t1	Csp11.Scaffold629.g11413.t1
1054	WBGene00017267	numr-2	III	7364385	7365230	846	+	OG0009866	Recent	CSP29.g7642.t1	NA	CBG23975.1	F08F8.1.1, F08F8.5.1	Sp34_30036610.t1	FL83_12587	Cnig_chr_V.g21201	CSP28.g10940.t1	GCK72_020696.t1	CSP40.g13142.t1	Csp11.Scaffold630.g17166.t1
1055	WBGene00017270	numr-1	III	7362619	7363464	846	-	OG0009866	Recent	CSP29.g7642.t1	NA	CBG23975.1	F08F8.1.1, F08F8.5.1	Sp34_30036610.t1	FL83_12587	Cnig_chr_V.g21201	CSP28.g10940.t1	GCK72_020696.t1	CSP40.g13142.t1	Csp11.Scaffold630.g17166.t1
1056	WBGene00017274	F08F8.9	III	7349291	7353971	4681	-	OG0014385	Recent	NA	NA	CBG26103.1	F08F8.10a.1, F08F8.9a.1	Sp34_30035900.t1	NA	Cnig_chr_III.g11841.1	NA	GCK72_008703.t1	CSP40.g1334.t1	Csp11.Scaffold505.g2406.t1
1057	WBGene00017275	F08F8.10	III	7354159	7357393	3235	-	OG0014385	Recent	NA	NA	CBG26103.1	F08F8.10a.1, F08F8.9a.1	Sp34_30035900.t1	NA	Cnig_chr_III.g11841.1	NA	GCK72_008703.t1	CSP40.g1334.t1	Csp11.Scaffold505.g2406.t1
1058	WBGene00017285	F09E5.7	II	5352099	5353709	1611	+	OG0001146	Old	CSP29.g9824.t1, CSP29.g9825.t1	CBOVI.g4902.t1	CBG02374.1, CBG30105.1	F09E5.7.1, F09E5.8.1	Sp34_20100500.t1	FL83_06030	Cnig_chr_II.g6409, Cnig_chr_II.g6410	CSP28.g13360.t1, CSP28.g13361.t1, CSP28.g13362.t1	GCK72_005996.t1, GCK72_005997.t1	CSP40.g21583.t1, CSP40.g7177.t1, CSP40.g7178.t1	Csp11.Scaffold629.g11471.t1, Csp11.Scaffold629.g11472.t1
1059	WBGene00017286	F09E5.8	II	5350669	5351993	1325	+	OG0001146	Old	CSP29.g9824.t1, CSP29.g9825.t1	CBOVI.g4902.t1	CBG02374.1, CBG30105.1	F09E5.7.1, F09E5.8.1	Sp34_20100500.t1	FL83_06030	Cnig_chr_II.g6409, Cnig_chr_II.g6410	CSP28.g13360.t1, CSP28.g13361.t1, CSP28.g13362.t1	GCK72_005996.t1, GCK72_005997.t1	CSP40.g21583.t1, CSP40.g7177.t1, CSP40.g7178.t1	Csp11.Scaffold629.g11471.t1, Csp11.Scaffold629.g11472.t1
1060	WBGene00017336	ugt-41	V	7161068	7163595	2528	-	OG0003355	Recent	CSP29.g6543.t1, CSP29.g6614.t1	NA	CBG19093.1	F10D2.11.1, F31F4.7.1	Sp34_50228300.t1	FL83_09733	Cnig_chr_V.g20000.1	CSP28.g1939.t1	GCK72_017343.t1, GCK72_020557.t1	CSP40.g21485.t1	Csp11.Scaffold629.g15428.t1
1061	WBGene00017341	F10D7.4	X	17380635	17382075	1441	-	OG0003436	Old	CSP29.g9531.t1	NA	CBG15934.1, CBG31033.1	F10D7.10.1, F10D7.4b.1	Sp34_X0032900.t1	NA	Cnig_chr_X.g22779.2, Cnig_chr_X.g22780	CSP28.g11408.t1	GCK72_023414.t1	CSP40.g12339.t1	Csp11.Scaffold629.g13559.t1, Csp11.Scaffold629.g13560.t1
1062	WBGene00017352	F10E7.11	II	7120517	7122892	2376	-	OG0004957	Recent	CSP29.g9315.t1	CBOVI.g6962.t1	CBG13072.1	F10E7.11.1, T07F8.4.1	Sp34_20262600.t1	FL83_16987	Cnig_chr_II.g5275.2	CSP28.g12144.t1	GCK72_006429.t1	CSP40.g8390.t1	Csp11.Scaffold629.g12153.t1
1063	WBGene00017363	F10G2.2	V	7331168	7331777	610	+	OG0000111	Recent	CSP29.g14428.t1	NA	CBG08933.1, CBG08934.1, CBG08935.1, CBG10169.1, CBG10238.1, CBG10666.1, CBG10681.1, CBG14002.1, CBG14005.1, CBG14445.1, CBG16777.1, CBG16804.1, CBG22362.1, CBG23761.1	F10G2.2.1, F58E6.4.1	Sp34_50125100.t1, Sp34_50125200.t1, Sp34_X0151300.t1	FL83_02559, FL83_04045, FL83_07627, FL83_10143, FL83_10145, FL83_10146, FL83_13272, FL83_13273, FL83_13274, FL83_13295, FL83_13301, FL83_13314, FL83_13324, FL83_23714	Cnig_chr_IV.g12709, Cnig_chr_V.g22108, Cnig_chr_V.g22155, Cnig_chr_X.g23690, Cnig_chr_X.g23709, Cnig_chr_X.g24874, Cnig_chr_X.g24909, Cnig_chr_X.g26530, Cnig_chr_X.g26555, Cnig_chr_X.g26556, Cnig_chr_X.g26557, Cnig_chr_X.g26681, Cnig_chr_X.g26687, nigoni.pc_2016.07.11_009.g27377, nigoni.pc_2016.07.11_012.g27629, nigoni.pc_2016.07.11_012.g27653, nigoni.pc_2016.07.11_012.g27670	NA	GCK72_013158.t1, GCK72_022918.t1, GCK72_022982.t1, GCK72_023007.t1, GCK72_025965.t1, GCK72_025980.t1, GCK72_025998.t1, GCK72_026006.t1, GCK72_026023.t1, GCK72_026024.t1, GCK72_026027.t1, GCK72_026028.t1	CSP40.g14658.t1, CSP40.g19023.t1, CSP40.g19026.t1, CSP40.g21614.t1, CSP40.g24672.t1, CSP40.g6489.t1	Csp11.Scaffold629.g11061.t1, Csp11.Scaffold629.g16368.t1
1064	WBGene00017396	suex-1	II	5497284	5498256	973	-	OG0001869	Old	CSP29.g14626.t1	NA	CBG02414.1, CBG02415.1	F12A10.7.1, F12A10.9.1	NA	FL83_06071, FL83_06072	Cni-F12A10.7.1, Cni-F12A10.9	CSP28.g7136.t1	GCK72_006045.t1, GCK72_006046.t1	CSP40.g7131.t1, CSP40.g7132.t1	Csp11.Scaffold629.g11391.t1, Csp11.Scaffold629.g11392.t1
1065	WBGene00017472	cst-1	X	4339632	4343706	4075	+	OG0003927	Recent	CSP29.g15440.t1	CBOVI.g2943.t1	CBG14395.1	C24A8.4.1, F14H12.4b.1	Sp34_X0257700.t1	FL83_00694	Cnig_chr_X.g24062	CSP28.g19146.t1	GCK72_024235.t1	CSP40.g20990.t1	Csp11.Scaffold622.g6220.t1
1066	WBGene00017481	F15B10.3	IV	6602676	6603977	1302	+	OG0000208	Recent	CSP29.g12867.t1, CSP29.g4367.t1	NA	CBG05406.1, CBG10164.1, CBG23002.1, CBG23027.1	F15B10.3a.1, F38A5.7.1	Sp34_10046700.t1, Sp34_30297000.t1, Sp34_30297100.t1, Sp34_30297300.t1	FL83_06183, FL83_06216, FL83_06227, FL83_06231, FL83_06237, FL83_06469, FL83_06656, FL83_07649, FL83_11664	Cnig_chr_III.g10906.1, Cnig_chr_III.g11689, Cnig_chr_III.g11713, Cnig_chr_IV.g13582	CSP28.g3183.t1	GCK72_008303.t1, GCK72_008386.t1, GCK72_008394.t1, GCK72_008399.t1, GCK72_008415.t1, GCK72_008416.t1, GCK72_008417.t1, GCK72_008418.t1, GCK72_008456.t1, GCK72_013727.t1, GCK72_015104.t1	CSP40.g10133.t1, CSP40.g13168.t1, CSP40.g19593.t1, CSP40.g4125.t1, CSP40.g6791.t1, CSP40.g7820.t1, CSP40.g9821.t1	Csp11.Scaffold603.g5502.t1, Csp11.Scaffold629.g11747.t1, Csp11.Scaffold629.g11749.t1, Csp11.Scaffold629.g15099.t1, Csp11.Scaffold629.g8600.t2, Csp11.Scaffold630.g17818.t1, Csp11.Scaffold630.g21973.t1, Csp11.Scaffold630.g21975.t1, Csp11.Scaffold84.g518.t1
1067	WBGene00017487	F15E6.6	IV	4278825	4284120	5296	-	OG0001908	Recent	CSP29.g18143.t1	CBOVI.g1748.t1	CBG19218.1, CBG19219.1	B0222.9.1, F15E6.6.1	Sp34_50239800.t1	NA	Cnig_chr_V.g20132, Cnig_chr_V.g20133	CSP28.g4640.t1	GCK72_017166.t1, GCK72_017167.t1	CSP40.g15616.t1, CSP40.g369.t1, CSP40.g370.t1	Csp11.Scaffold509.g2518.t1
1068	WBGene00017490	pud-2.1	V	2329444	2329954	511	-	OG0013629	Recent	NA	NA	CBG08477.1	F15E11.1.1, F15E11.14.1	NA	FL83_21365	Cnig_chr_I.g2914, Cnig_chr_I.g2932	CSP28.g10019.t1	GCK72_017168.t1	CSP40.g7446.t1	NA
1069	WBGene00017500	pud-2.2	V	2323014	2323524	511	+	OG0013629	Recent	NA	NA	CBG08477.1	F15E11.1.1, F15E11.14.1	NA	FL83_21365	Cnig_chr_I.g2914, Cnig_chr_I.g2932	CSP28.g10019.t1	GCK72_017168.t1	CSP40.g7446.t1	NA
1070	WBGene00017543	lgc-5	IV	8342685	8344532	1848	+	OG0004807	Recent	CSP29.g7157.t1	CBOVI.g11310.t1	CBG01602.1	F17E9.7.1, F17E9.8.1	Sp34_40113600.t1	FL83_16359	Cnig_chr_IV.g14734	CSP28.g7034.t1	GCK72_014702.t1	CSP40.g12947.t1	Csp11.Scaffold629.g7560.t2
1071	WBGene00017544	lgc-6	IV	8339936	8342112	2177	+	OG0004807	Recent	CSP29.g7157.t1	CBOVI.g11310.t1	CBG01602.1	F17E9.7.1, F17E9.8.1	Sp34_40113600.t1	FL83_16359	Cnig_chr_IV.g14734	CSP28.g7034.t1	GCK72_014702.t1	CSP40.g12947.t1	Csp11.Scaffold629.g7560.t2
1072	WBGene00017559	mpz-3	II	6563792	6565396	1605	-	OG0004961	Recent	CSP29.g9332.t1	CBOVI.g7276.t1	CBG02690.1	F18C5.4.1, Y51B9A.3.1	Sp34_20276500.t1	FL83_04573	Cnig_chr_II.g6086.1	CSP28.g14295.t1	GCK72_006284.t1	CSP40.g8519.t1	Csp11.Scaffold629.g12026.t1
1073	WBGene00017565	ddo-2	V	7433383	7435705	2323	-	OG0001520	Old	CSP29.g19334.t1, CSP29.g8552.t1	CBOVI.g1664.t1	CBG04460.1, CBG05678.1	C47A10.5a.1, F18E3.7a.1	Sp34_50406110.t1	FL83_21559	Cnig_chr_IV.g15030, Cnig_chr_V.g22061	CSP28.g5786.t1, CSP28.g6061.t1	GCK72_021826.t1, GCK72_021992.t1	CSP40.g1896.t1, CSP40.g23406.t1	Csp11.Scaffold629.g12002.t1
1074	WBGene00017589	F19B10.10	II	3677535	3681415	3881	-	OG0000025	Old	CSP29.g5092.t1, CSP29.g5093.t1, CSP29.g5094.t1, CSP29.g5095.t1, CSP29.g5098.t1, CSP29.g5099.t1	NA	CBG04303.1, CBG04306.1, CBG21956.1, CBG21960.1, CBG21961.1, CBG30152.1	C16A11.5e.1, F19B10.10.1	Sp34_20295100.t1	FL83_09503, FL83_09511, FL83_11402, FL83_12089, FL83_12090, FL83_14002, FL83_16105, FL83_16109, FL83_19350, FL83_21228, FL83_21229, FL83_21231, FL83_21233, FL83_21234, FL83_21235, FL83_21236	Cnig_chr_II.g4340, Cnig_chr_II.g4342.1, Cnig_chr_II.g4343, Cnig_chr_II.g4345.1, Cnig_chr_II.g4346, Cnig_chr_II.g4347, Cnig_chr_II.g4348, Cnig_chr_II.g4353.2, Cnig_chr_II.g4356.1, Cnig_chr_II.g4357, Cnig_chr_II.g4358, Cnig_chr_II.g4359.1, Cnig_chr_II.g4360.2, Cnig_chr_II.g4365.1, Cnig_chr_II.g4366.1, Cnig_chr_II.g4367.3, Cnig_chr_II.g4369, Cnig_chr_II.g4370.1, Cnig_chr_II.g4371, Cnig_chr_II.g4406.…	CSP28.g10650.t1, CSP28.g11608.t1, CSP28.g14857.t1, CSP28.g14871.t1, CSP28.g14872.t1, CSP28.g14873.t1, CSP28.g14874.t1, CSP28.g14875.t1, CSP28.g14876.t1, CSP28.g14877.t1, CSP28.g20831.t1, CSP28.g25.t1, CSP28.g9014.t1	GCK72_002789.t1, GCK72_002793.t1, GCK72_002875.t1, GCK72_002876.t1, GCK72_003927.t1, GCK72_003928.t1, GCK72_003929.t1, GCK72_003931.t1, GCK72_003932.t1, GCK72_003933.t1, GCK72_003934.t1, GCK72_003935.t1, GCK72_003936.t1, GCK72_003937.t1, GCK72_003939.t1, GCK72_003940.t1, GCK72_003941.t1, GCK72_003942.t1, GCK72_003943.t1, GCK72_003944.t1, GCK72_003945.t1, GCK72_003953.t1, GCK72_003956.t1, GCK72_00…	CSP40.g14747.t1, CSP40.g14748.t1, CSP40.g14749.t1, CSP40.g14751.t1, CSP40.g14752.t1, CSP40.g14753.t1, CSP40.g14754.t1, CSP40.g14755.t1, CSP40.g14756.t1, CSP40.g14757.t1, CSP40.g14758.t1, CSP40.g14759.t1, CSP40.g14760.t1, CSP40.g14761.t1, CSP40.g14763.t1	Csp11.Scaffold608.g5780.t1, Csp11.Scaffold608.g5781.t1, Csp11.Scaffold608.g5783.t2, Csp11.Scaffold608.g5784.t2, Csp11.Scaffold630.g17911.t1
1075	WBGene00017592	F19C7.2	IV	4599954	4602778	2825	+	OG0004801	Recent	CSP29.g7069.t1	CBOVI.g8261.t1	CBG01710.1	F19C7.2.1, F19C7.4.1	Sp34_40126100.t1	FL83_16074	Cnig_chr_IV.g14618.2	CSP28.g13933.t1	GCK72_014598.t1	CSP40.g12811.t1	Csp11.Scaffold589.g4971.t1
1076	WBGene00017594	F19C7.4	IV	4602865	4605672	2808	+	OG0004801	Recent	CSP29.g7069.t1	CBOVI.g8261.t1	CBG01710.1	F19C7.2.1, F19C7.4.1	Sp34_40126100.t1	FL83_16074	Cnig_chr_IV.g14618.2	CSP28.g13933.t1	GCK72_014598.t1	CSP40.g12811.t1	Csp11.Scaffold589.g4971.t1
1077	WBGene00017598	F19F10.1	V	7563247	7564396	1150	+	OG0001769	Recent	CSP29.g8823.t1	NA	CBG00835.1, CBG00836.1	F19F10.1.1, F19F10.5.1	Sp34_50021000.t1, Sp34_50021300.t1	FL83_08332	Cnig_chr_V.g16899, Cnig_chr_V.g16900.1, Cnig_chr_V.g16901, nigoni.pc_2016.07.11_007.g26960.1	CSP28.g2143.t1, CSP28.g2380.t1	NA	CSP40.g13701.t1	Csp11.Scaffold506.g2429.t1, Csp11.Scaffold629.g12235.t1
1078	WBGene00017601	ets-7	V	7557470	7558793	1324	-	OG0001769	Recent	CSP29.g8823.t1	NA	CBG00835.1, CBG00836.1	F19F10.1.1, F19F10.5.1	Sp34_50021000.t1, Sp34_50021300.t1	FL83_08332	Cnig_chr_V.g16899, Cnig_chr_V.g16900.1, Cnig_chr_V.g16901, nigoni.pc_2016.07.11_007.g26960.1	CSP28.g2143.t1, CSP28.g2380.t1	NA	CSP40.g13701.t1	Csp11.Scaffold506.g2429.t1, Csp11.Scaffold629.g12235.t1
1079	WBGene00017630	F20B6.6	X	4201873	4202214	342	-	OG0002569	Recent	CSP29.g23710.t1	CBOVI.g10016.t1	CBG17743.1	F20B6.6.1, Y71F9AL.4.1	Sp34_10145800.t1	FL83_09963	Cnig_chr_IV.g14811, Cnig_chr_IV.g14812	CSP28.g7688.t1	GCK72_013379.t1, GCK72_013382.t1	CSP40.g4176.t1	Csp11.Scaffold629.g10721.t1
[truncated: 453 more rows]
