# Supplementary material for: Visualizing genomic evolution in Caenorhabditis through WormSynteny
Source: BMC Genomics. 2024 Oct 28;25:1009. doi: 10.1186/s12864-024-10919-6 (PMC11520455; doi:10.1186/s12864-024-10919-6)
Supplement: Supplementary file 4 — Supplementary Material 4 [file 12864_2024_10919_MOESM4_ESM.xlsx]

## Sheet: Duplicated_genes_two_genes_in_C
	gene_id	gene_name	seqnames	start	end	width	strand	Orthogroup	Duplication_time	PSL_w_inopinata	PSL_average
1	WBGene00000005	aat-4	IV	6272529	6275721	3193	-	OG0004629	Recent	782	635.4
2	WBGene00000010	aat-9	I	11388682	11396662	7981	-	OG0004629	Recent	824	569.6
3	WBGene00000079	adr-1	I	7773416	7777655	4240	+	OG0003578	Recent	1587	917.7
4	WBGene00000253	bli-3	I	145968	154855	8888	-	OG0003596	Recent	2458	2477.6
5	WBGene00001045	dnj-27	I	11877803	11887278	9476	+	OG0003878	Recent	1540	1288.6
6	WBGene00001204	egl-38	IV	10106599	10110517	3919	-	OG0004371	Recent	362	303.3
7	WBGene00001427	fkb-2	I	12918722	12919280	559	+	OG0004292	Recent	281	279.2
8	WBGene00001433	fkb-8	I	12915166	12918131	2966	+	OG0004292	Recent	134	154
9	WBGene00001541	gcy-15	II	3192349	3197066	4718	-	OG0004309	Recent	1719	1471
10	WBGene00001546	gcy-21	II	2659664	2664686	5023	+	OG0004309	Recent	1769	1528.3
11	WBGene00001694	grd-5	V	8619032	8619870	839	+	OG0004221	Recent	360	305.7
12	WBGene00001699	grd-10	IV	3441055	3441841	787	+	OG0004221	Recent	190	177.8
13	WBGene00001702	grd-13	IV	3438312	3439507	1196	+	OG0004675	Recent	194	245.9
14	WBGene00001703	grd-14	X	8500021	8501037	1017	+	OG0004675	Recent	229	275.2
15	WBGene00002186	kel-10	III	10098469	10101452	2984	-	OG0004406	Recent	933	776.5
16	WBGene00003219	mes-1	X	11857478	11862373	4896	+	OG0004733	Recent	967	681.8
17	WBGene00003230	mex-5	IV	13353723	13356104	2382	+	OG0004162	Recent	909	772.7
18	WBGene00003231	mex-6	II	9524174	9526359	2186	+	OG0004162	Recent	671	589.1
19	WBGene00003690	nhr-100	IV	9728676	9731301	2626	+	OG0004611	Recent	804	482.4
20	WBGene00003708	nhr-118	V	4407819	4410280	2462	+	OG0004611	Recent	146	130.6
21	WBGene00003730	nhx-2	II	7690711	7693957	3247	-	OG0004064	Recent	1199	1063.3
22	WBGene00003734	nhx-6	II	1670829	1674401	3573	+	OG0004064	Recent	989	797.3
23	WBGene00003938	pax-2	IV	4198973	4204375	5403	-	OG0004371	Recent	328	-80.4
24	WBGene00003986	mct-4	X	4921336	4929757	8422	-	OG0003934	Recent	1857	1533.7
25	WBGene00004046	plp-1	IV	7633360	7634653	1294	+	OG0004741	Recent	589	522.7
26	WBGene00004053	tank-1	V	1276415	1285707	9293	-	OG0003536	Recent	3059	2738.7
27	WBGene00004084	pph-2	IV	11876156	11877774	1619	-	OG0004593	Recent	534	448.1
28	WBGene00004274	rab-11.1	I	108682	110057	1376	-	OG0004535	Recent	706	823.6
29	WBGene00004275	rab-11.2	I	11632983	11638491	5509	-	OG0004535	Recent	138	291.1
30	WBGene00004451	rpl-37	III	3528642	3528917	276	+	OG0004231	Recent	214	229.3
31	WBGene00004457	rpm-1	V	8805399	8819955	14557	-	OG0003761	Recent	6432	5939.5
32	WBGene00004732	sax-7	IV	8062659	8084087	21429	+	OG0004811	Recent	5390	4620.2
33	WBGene00004908	snf-9	IV	17312142	17315462	3321	+	OG0004197	Recent	1097	975.1
34	WBGene00006419	oac-39	V	246608	251752	5145	-	OG0004919	Recent	661	700.1
35	WBGene00006449	alg-4	III	9887209	9891424	4216	-	OG0004895	Recent	2167	2129.8
36	WBGene00007116	B0198.3	X	12042546	12057073	14528	-	OG0004733	Recent	4891	3393.8
37	WBGene00007206	B0564.6	IV	13130440	13133230	2791	+	OG0004795	Recent	128	415.1
38	WBGene00007208	B0564.9	IV	13136032	13138822	2791	+	OG0004795	Recent	128	415.1
39	WBGene00007450	C08F11.1	IV	13623833	13625433	1601	+	OG0004789	Recent	254	224.9
40	WBGene00007732	spe-44	IV	12452063	12454215	2153	-	OG0003989	Recent	578	469.1
41	WBGene00007736	igdb-2	IV	12468659	12475177	6519	+	OG0004871	Recent	2722	2532.2
42	WBGene00008092	gmeb-3	III	3768500	3770328	1829	+	OG0003989	Recent	159	141.8
43	WBGene00008124	C47A4.3	IV	13740948	13742344	1397	-	OG0003826	Recent	502	457.7
44	WBGene00008397	D2005.1	I	7784312	7785777	1466	-	OG0003578	Recent	559	328.7
45	WBGene00008476	E03H4.8	I	12424412	12426850	2439	-	OG0004876	Recent	-139	-1625.2
46	WBGene00008554	F07C6.3	IV	12789235	12790685	1451	+	OG0004789	Recent	245	240.5
47	WBGene00008976	plp-2	X	14982140	14982804	665	-	OG0004741	Recent	265	231
48	WBGene00009183	F27C8.2	IV	9596356	9599087	2732	+	OG0004888	Recent	499	265.8
49	WBGene00009184	F27C8.3	IV	9594604	9595879	1276	-	OG0004888	Recent	162	128
50	WBGene00009246	gfm-1	II	13117483	13122016	4534	+	OG0003717	Recent	1499	1528.7
51	WBGene00009542	copb-2	IV	9459731	9464020	4290	+	OG0004876	Recent	2146	2075.1
52	WBGene00010270	F58G1.8	II	12925281	12925651	371	-	OG0003717	Recent	131	128.8
53	WBGene00010380	mpst-2	V	14891377	14893455	2079	-	OG0004086	Recent	166	315.7
54	WBGene00010383	mpst-3	V	14895647	14899019	3373	+	OG0004086	Recent	166	527.4
55	WBGene00010419	atp-1	I	12652277	12654655	2379	+	OG0004200	Recent	1472	1516.5
56	WBGene00010584	K05C4.8	I	14732931	14733669	739	+	OG0003783	Recent	46	38.6
57	WBGene00010755	vglu-2	III	10295137	10298687	3551	+	OG0003899	Recent	1050	986.9
58	WBGene00011173	acs-18	IV	10310748	10313665	2918	-	OG0004828	Recent	918	944.7
59	WBGene00011418	igdb-1	IV	12479011	12482426	3416	+	OG0004871	Recent	1	0
60	WBGene00011556	vglu-3	III	10300378	10303423	3046	+	OG0003899	Recent	778	709.2
61	WBGene00011705	clp-9	V	9882034	9885968	3935	-	OG0004319	Recent	1422	1004.5
62	WBGene00011910	alg-3	IV	11704246	11708264	4019	+	OG0004895	Recent	2211	2131.9
63	WBGene00012008	T25B9.2	IV	10750463	10751840	1378	-	OG0004154	Recent	537	419.3
64	WBGene00012040	T26E3.7	I	12655014	12656760	1747	-	OG0004200	Recent	123	122
65	WBGene00012179	W01D2.1	II	14815518	14816140	623	+	OG0004231	Recent	274	275.6
66	WBGene00012254	W04E12.9	V	19756553	19758600	2048	+	OG0003934	Recent	0	-1.3
67	WBGene00012323	oac-54	II	9158111	9159984	1874	+	OG0004353	Recent	635	514.5
68	WBGene00012324	rhy-1	II	9161379	9163448	2070	+	OG0004353	Recent	1039	805.5
69	WBGene00012496	Y24F12A.1	IV	11605254	11607565	2312	+	OG0004734	Recent	311	257.4
70	WBGene00012562	Y37H2A.1	V	18108269	18114755	6487	+	OG0004734	Recent	345	139.7
71	WBGene00012787	Y43D4A.1	IV	16743830	16744197	368	+	OG0004197	Recent	150	130.8
72	WBGene00013085	mpz-6	II	9405534	9407120	1587	-	OG0004961	Recent	378	521.9
73	WBGene00013476	Y69E1A.4	IV	10955255	10956642	1388	+	OG0004154	Recent	538	420.3
74	WBGene00013673	Y105E8A.13	I	14461038	14465145	4108	-	OG0003783	Recent	391	328
75	WBGene00013866	cbs-1	X	10054275	10057528	3254	+	OG0004263	Recent	1438	1362
76	WBGene00013949	ZK262.2	V	18410327	18412987	2661	-	OG0004177	Recent	309	510.3
77	WBGene00013950	txt-8	V	18414351	18417735	3385	+	OG0004177	Recent	398	444.3
78	WBGene00014085	ZK809.1	IV	11642102	11643722	1621	+	OG0004593	Recent	538	456.7
79	WBGene00014128	ZK892.4	II	10006566	10008138	1573	+	OG0003858	Recent	468	442.4
80	WBGene00015054	pitr-2	V	9135656	9137718	2063	-	OG0004113	Recent	660	627.4
81	WBGene00015055	pitr-3	V	9138946	9141397	2452	-	OG0004113	Recent	717	671.1
82	WBGene00015272	C01B4.8	V	2490512	2492701	2190	+	OG0004916	Recent	773	750
83	WBGene00016034	C24A3.4	X	8992406	8994763	2358	+	OG0003858	Recent	644	596.7
84	WBGene00016037	dop-6	X	4320863	4327331	6469	+	OG0003926	Recent	1976	1876
85	WBGene00016038	cst-2	X	4333057	4336050	2994	-	OG0003927	Recent	906	822.7
86	WBGene00016081	C25A6.1	V	5408523	5410132	1610	+	OG0003826	Recent	479	475.1
87	WBGene00016085	C25A8.5	IV	6999506	7001526	2021	+	OG0003658	Recent	736	632.2
88	WBGene00016163	C27D9.1	II	4753413	4755603	2191	+	OG0003819	Recent	822	621.6
89	WBGene00016506	abhd-5.1	V	4847653	4849838	2186	+	OG0004705	Recent	447	435.9
90	WBGene00016507	abhd-5.2	V	4844685	4847025	2341	+	OG0004705	Recent	509	564.6
91	WBGene00016512	C38C3.3	V	1495634	1497990	2357	+	OG0004181	Recent	348	185.9
92	WBGene00016849	acs-21	V	3089068	3091352	2285	+	OG0003818	Recent	612	630.4
93	WBGene00016865	ets-9	X	4279703	4282633	2931	+	OG0003925	Recent	325	272.3
94	WBGene00017190	F07B7.12	V	8855134	8862049	6916	-	OG0003761	Recent	3305	2973.2
95	WBGene00017352	F10E7.11	II	7120517	7122892	2376	-	OG0004957	Recent	399	360.4
96	WBGene00017472	cst-1	X	4339632	4343706	4075	+	OG0003927	Recent	1177	1011.7
97	WBGene00017543	lgc-5	IV	8342685	8344532	1848	+	OG0004807	Recent	512	414.1
98	WBGene00017544	lgc-6	IV	8339936	8342112	2177	+	OG0004807	Recent	548	539
99	WBGene00017559	mpz-3	II	6563792	6565396	1605	-	OG0004961	Recent	498	653.6
100	WBGene00017592	F19C7.2	IV	4599954	4602778	2825	+	OG0004801	Recent	774	793.5
101	WBGene00017594	F19C7.4	IV	4602865	4605672	2808	+	OG0004801	Recent	743	745.3
102	WBGene00017673	icmt-1	I	4901918	4903264	1347	+	OG0004041	Recent	234	278.3
103	WBGene00017736	F23C8.7	I	2422153	2425185	3033	-	OG0003658	Recent	716	629.6
104	WBGene00017803	F26A1.4	III	4817540	4819082	1543	+	OG0004461	Recent	678	340.6
105	WBGene00018209	F39G3.4	V	4724753	4726726	1974	+	OG0004707	Recent	-255	74.6
106	WBGene00018210	F39G3.5	V	4722614	4724621	2008	+	OG0004707	Recent	258	311.9
107	WBGene00018269	acs-11	II	4742137	4745280	3144	+	OG0003818	Recent	887	1002.9
108	WBGene00018323	F42A6.1	IV	3355057	3357551	2495	+	OG0004841	Recent	527	387
109	WBGene00018358	erp-44.3	IV	8122649	8127324	4676	+	OG0004809	Recent	533	403.4
110	WBGene00018563	F47D12.7	III	6293247	6296022	2776	-	OG0004406	Recent	994	836.3
111	WBGene00018566	F47E1.2	X	9057652	9061860	4209	+	OG0004633	Recent	1282	1216.1
112	WBGene00018568	F47E1.4	X	9062823	9066662	3840	+	OG0004633	Recent	739	630.6
113	WBGene00018754	F53C3.11	II	3904798	3906715	1918	-	OG0003819	Recent	-26	-10.1
114	WBGene00018771	duox-2	I	137845	144565	6721	+	OG0003596	Recent	2163	2200.4
115	WBGene00018783	cbs-2	II	2220396	2223567	3172	-	OG0004263	Recent	187	149.4
116	WBGene00019002	syp-6	I	6566159	6568905	2747	+	OG0004670	Recent	-11	36.3
117	WBGene00019120	npl-4.1	II	5631351	5633284	1934	+	OG0004067	Recent	914	811.1
118	WBGene00019121	npl-4.2	II	5622889	5624959	2071	+	OG0004067	Recent	284	763
119	WBGene00019410	K05F1.9	II	5800067	5801175	1109	-	OG0004003	Recent	86	73.6
120	WBGene00019710	M01E11.1	I	5582096	5583471	1376	+	OG0004041	Recent	331	354.3
121	WBGene00019724	M02B7.2	IV	3803581	3804949	1369	+	OG0004835	Recent	353	330
122	WBGene00019825	R02D3.8	IV	255966	257203	1238	-	OG0004835	Recent	367	328.5
123	WBGene00019920	acs-15	II	933018	936926	3909	+	OG0004828	Recent	859	763.6
124	WBGene00020035	egg-5	I	4168984	4171589	2606	-	OG0004170	Recent	96	1112.1
125	WBGene00020320	T07F8.4	II	7130529	7132032	1504	-	OG0004957	Recent	518	474
126	WBGene00020652	egg-4	I	3932210	3934813	2604	+	OG0004170	Recent	1317	1248.7
127	WBGene00021004	sftb-2	V	128237	131671	3435	+	OG0003546	Recent	1121	1083.1
128	WBGene00021041	clp-10	III	35454	38217	2764	-	OG0004319	Recent	851	553.7
129	WBGene00021220	Y19D10A.5	V	2382233	2384422	2190	+	OG0004916	Recent	779	755
130	WBGene00021425	ppgn-1	IV	2333837	2348912	15076	-	OG0004386	Recent	654	929.5
131	WBGene00021479	oac-55	V	3761139	3766315	5177	+	OG0004919	Recent	747	683.2
132	WBGene00021615	Y47C4A.1	X	279717	286216	6500	-	OG0004386	Recent	230	514.1
133	WBGene00021739	Y50D4A.5	V	1207307	1207834	528	+	OG0003546	Recent	107	99.9
134	WBGene00021832	syp-5	I	3193528	3198838	5311	-	OG0004670	Recent	122	47.4
135	WBGene00021953	Y55H10A.2	IV	3363521	3366102	2582	+	OG0004841	Recent	563	416.3
136	WBGene00021998	Y59E9AR.2	IV	5243061	5244988	1928	+	OG0004887	Recent	627	488.9
137	WBGene00022003	Y59E9AR.8	IV	5246234	5248161	1928	-	OG0004887	Recent	627	488.9
138	WBGene00022236	Y73B6BL.12	IV	6317047	6317457	411	-	OG0003878	Recent	232	224.2
139	WBGene00022289	Y75B7B.2	V	1274220	1276024	1805	-	OG0003536	Recent	186	182.3
140	WBGene00022367	Y92H12BM.1	I	1389248	1392759	3512	-	OG0004522	Recent	354	260.5
141	WBGene00022661	ZK112.5	III	7738055	7739791	1737	-	OG0004783	Recent	313	208.6
142	WBGene00022662	ZK112.6	III	7739855	7740541	687	-	OG0004783	Recent	148	110.2
143	WBGene00022707	ZK354.6	IV	5295918	5297536	1619	-	OG0004461	Recent	797	487.6
144	WBGene00022708	ZK354.7	IV	5302078	5303130	1053	-	OG0004003	Recent	-36	0.4
145	WBGene00023520	oig-5	IV	14807203	14809961	2759	+	OG0004811	Recent	424	363
146	WBGene00044004	C24A8.6	X	4330076	4332405	2330	-	OG0003926	Recent	802	739.8
147	WBGene00044177	C30G7.3	V	14942130	14945704	3575	-	OG0004181	Recent	146	175.9
148	WBGene00044977	F56C4.4	IV	10629431	10631267	1837	-	OG0004826	Recent	183	121.4
149	WBGene00077503	AC3.12	V	10378929	10379393	465	-	OG0004826	Recent	6	31.6
150	WBGene00235134	R07H5.16	IV	11199330	11199790	461	+	OG0004809	Recent	0	0
151	WBGene00304788	C52B9.19	X	4282555	4284057	1503	+	OG0003925	Recent	141	99.5
152	WBGene00305050	Y92H12BL.7	I	1376942	1379341	2400	-	OG0004522	Recent	309	258.3
